# Supplementary material for: Long-term (10-year) monitoring of transposon-mediated transgenic cattle
Source: Transgenic Res. 2024 Aug 28;33(5):503–12. doi: 10.1007/s11248-024-00401-0 (PMC11588892; doi:10.1007/s11248-024-00401-0)
Supplement: Supplementary file 3 — Supplementary file3 (XLSX 203 KB) [file 11248_2024_401_MOESM3_ESM.xlsx]

## Sheet: Table S1
Table S1. Summary of short read sequencing results of transgenic and wild-type cattle
Sample	Number of Reads	Number of Mapped Reads	Average read length	Sequencing depth for variant
1yr WT	375617916	374,781,827 (99.8 %)	98	11.9
1yr SNU-SB-1	569806136	568,496,251 (99.8 %)	98	17.8
1yr SNU-PB-1	576569772	573702002 (99.5 %)	98	18.1
10yr WT	613416372	611,606,152 (99.7 %)	150	29.3
10yr SNU-SB-1	846124184	843871146 (99.7 %)	150	39.1
10yr SNU-PB-1	617986436	614863371 (99.5 %)	150	29.3

## Sheet: Table S2
Table S2. Annotation of non-reference homozymous (NonRefHom) somatic SNP type I in SNU-SB-1 compared to wild type using SnpEff. Among 5,305 somatic SNPs, the effect of 17 NonRefHom SNPs were predicted
No.	Chromosome	Position	Annotation	Annotation_impact	Gene_Name	Ensemble_ID
1	2	19652078	downstream_gene_variant	MODIFIER	NFE2L2	ENSBTAG00000019255
2	2	49096078	intergenic_region	MODIFIER	ENSBTAG00000051938-ENSBTAG00000012376	ENSBTAG00000051938-ENSBTAG00000012376
3	2	64589924	intron_variant	MODIFIER	NCKAP5	ENSBTAG00000005238
4	9	98357944	intron_variant	MODIFIER	PACRG	ENSBTAG00000011106
5	12	12620921	intergenic_region	MODIFIER	AKAP11-TNFSF11	ENSBTAG00000014752-ENSBTAG00000008924
6	17	14600017	upstream_gene_variant	MODIFIER	ENSBTAG00000052695	ENSBTAG00000052695
7	18	57280140	intron_variant	MODIFIER	ENSBTAG00000037710	ENSBTAG00000037710
8	18	57280152	intron_variant	MODIFIER	ENSBTAG00000037710	ENSBTAG00000037710
9	18	57280158	intron_variant	MODIFIER	ENSBTAG00000037710	ENSBTAG00000037710
10	21	19869735	intergenic_region	MODIFIER	ENSBTAG00000049570-ENSBTAG00000054230	ENSBTAG00000049570-ENSBTAG00000054230
11	24	4337079	intergenic_region	MODIFIER	FBXO15-ENSBTAG00000051304	ENSBTAG00000009686-ENSBTAG00000051304
12	24	4337087	intergenic_region	MODIFIER	FBXO15-ENSBTAG00000051304	ENSBTAG00000009686-ENSBTAG00000051304
13	24	4337089	intergenic_region	MODIFIER	FBXO15-ENSBTAG00000051304	ENSBTAG00000009686-ENSBTAG00000051304
14	24	4337101	intergenic_region	MODIFIER	FBXO15-ENSBTAG00000051304	ENSBTAG00000009686-ENSBTAG00000051304
15	24	58776314	intergenic_region	MODIFIER	PMAIP1-MC4R	ENSBTAG00000049851-ENSBTAG00000019676
16	25	22535731	intron_variant	MODIFIER	SLC5A11	ENSBTAG00000003467
17	27	22266449	intergenic_region	MODIFIER	bta-mir-383-5S_rRNA	ENSBTAG00000029960-ENSBTAG00000043920

## Sheet: Table S3
Table S3. Annotation of non-reference homozymous (NonRefHom) somatic SNP type I in SNU-PB-1 compared to wild type using SnpEff. Among 5,771 somatic SNPs, the effect of 9 NonRefHom SNPs were predicted
No.	Chromosome	Position	Annotation	Annotation_impact	Gene_Name	Ensemble_ID
1	3	8206244	upstream_gene_variant	MODIFIER	MPZ	ENSBTAG00000033835
2	11	63759993	intron_variant	MODIFIER	SPRED2	ENSBTAG00000019456
3	16	56728933	intron_variant	MODIFIER	TNR	ENSBTAG00000011706
4	17	70976231	downstream_gene_variant	MODIFIER	ZNF280B	ENSBTAG00000001005
5	17	70986603	intron_variant	MODIFIER	ZNF280B	ENSBTAG00000001005
6	18	47075862	downstream_gene_variant	MODIFIER	ZNF566	ENSBTAG00000031686
7	19	62712905	intron_variant	MODIFIER	PRKCA	ENSBTAG00000001061
8	23	28139426	upstream_gene_variant	MODIFIER	SFTA2	ENSBTAG00000038810
9	25	18277837	intron_variant	MODIFIER	ACSM1	ENSBTAG00000001417

## Sheet: Table S4
Table S4. Annotation of non-reference homozymous (NonRefHom) somatic INDEL type I in SNU-SB-1 compared to wild type using SnpEff. Among 2,889 somatic INDELs, the effect of 132 NonRefHom INDELs were predicted
No.	Chromosome	Position	Annotation	Annotation_impact	Gene_Name	Ensemble_ID
1	1	13552658	intergenic_region	MODIFIER	ENSBTAG00000038900-7SK	ENSBTAG00000038900-ENSBTAG00000045128
2	1	41261448	intergenic_region	MODIFIER	ENSBTAG00000050258-EPHA6	ENSBTAG00000050258-ENSBTAG00000044111
3	1	49801955	intergenic_region	MODIFIER	U7-ALCAM	ENSBTAG00000044968-ENSBTAG00000000088
4	1	74572242	intron_variant	MODIFIER	MB21D2	ENSBTAG00000005430
5	1	121163856	intergenic_region	MODIFIER	ENSBTAG00000053400-ENSBTAG00000048442	ENSBTAG00000053400-ENSBTAG00000048442
6	1	132497205	intron_variant	MODIFIER	ENSBTAG00000054797	ENSBTAG00000054797
7	1	133419302	intergenic_region	MODIFIER	PPP2R3A-ENSBTAG00000051032	ENSBTAG00000023416-ENSBTAG00000051032
8	1	147971476	intergenic_region	MODIFIER	RUNX1-ENSBTAG00000030105	ENSBTAG00000004742-ENSBTAG00000030105
9	2	4468491	intron_variant	MODIFIER	SAP130	ENSBTAG00000006003
10	2	19374835	intron_variant	MODIFIER	AGPS	ENSBTAG00000009897
11	2	27649279	intron_variant	MODIFIER	CERS6	ENSBTAG00000044179
12	2	42705057	intergenic_region	MODIFIER	RPRM-ENSBTAG00000012816	ENSBTAG00000021526-ENSBTAG00000012816
13	2	49870940	intergenic_region	MODIFIER	U6-ENSBTAG00000054108	ENSBTAG00000044491-ENSBTAG00000054108
14	2	102259197	intergenic_region	MODIFIER	ENSBTAG00000052399-VWC2L	ENSBTAG00000052399-ENSBTAG00000053460
15	3	4115165	intergenic_region	MODIFIER	ENSBTAG00000054653-PBX1	ENSBTAG00000054653-ENSBTAG00000013801
16	3	27640529	intron_variant	MODIFIER	VANGL1	ENSBTAG00000005788
17	3	48368858	intergenic_region	MODIFIER	TLCD4-ALG14	ENSBTAG00000044125-ENSBTAG00000004422
18	3	49164396	intergenic_region	MODIFIER	ABCD3-ARHGAP29	ENSBTAG00000009698-ENSBTAG00000004190
19	3	56770348	intergenic_region	MODIFIER	LMO4-SNORA62	ENSBTAG00000000305-ENSBTAG00000042087
20	3	58287054	non_coding_transcript_exon_variant	MODIFIER	ENSBTAG00000049704	ENSBTAG00000049704
21	3	61597964	intergenic_region	MODIFIER	5S_rRNA-ADGRL2	ENSBTAG00000048111-ENSBTAG00000012305
22	3	65549840	intergenic_region	MODIFIER	ENSBTAG00000005007-ADGRL4	ENSBTAG00000005007-ENSBTAG00000019733
23	4	63857345	upstream_gene_variant	MODIFIER	FKBP9	ENSBTAG00000016707
24	4	77671954	intron_variant	MODIFIER	HECW1	ENSBTAG00000021216
25	4	109775608	intergenic_region	MODIFIER	ENSBTAG00000053666-ENSBTAG00000000719	ENSBTAG00000053666-ENSBTAG00000000719
26	4	116162750	intron_variant	MODIFIER	DPP6	ENSBTAG00000021941
27	5	12390956	intron_variant	MODIFIER	TMTC2	ENSBTAG00000002888
28	5	22554516	upstream_gene_variant	MODIFIER	PLEKHG7	ENSBTAG00000000818
29	5	35028686	intergenic_region	MODIFIER	ANO6-DBX2	ENSBTAG00000002902-ENSBTAG00000006635
30	5	51484549	intergenic_region	MODIFIER	USP15-TAFA2	ENSBTAG00000010428-ENSBTAG00000047818
31	5	67058671	intergenic_region	MODIFIER	U1-STAB2	ENSBTAG00000036562-ENSBTAG00000006010
32	5	86161533	upstream_gene_variant	MODIFIER	SOX5	ENSBTAG00000022360
33	5	115200850	intergenic_region	MODIFIER	RTL6-PRR5	ENSBTAG00000012425-ENSBTAG00000039784
34	5	120052192	intron_variant	MODIFIER	RABL2B	ENSBTAG00000004876
35	6	3231853	intergenic_region	MODIFIER	U6-BBS7	ENSBTAG00000044317-ENSBTAG00000004945
36	6	11677518	intergenic_region	MODIFIER	ARSJ-CAMK2D	ENSBTAG00000017808-ENSBTAG00000014463
37	6	46292258	intron_variant	MODIFIER	STIM2	ENSBTAG00000019353
38	6	65211129	intergenic_region	MODIFIER	GABRA2-COX7B2	ENSBTAG00000011817-ENSBTAG00000050016
39	6	74428820	intergenic_region	MODIFIER	IGFBP7-Y_RNA	ENSBTAG00000019368-ENSBTAG00000043492
40	6	112926156	intron_variant	MODIFIER	QDPR	ENSBTAG00000040333
41	7	16029288	upstream_gene_variant	MODIFIER	ENSBTAG00000046336	ENSBTAG00000046336
42	7	25162669	intergenic_region	MODIFIER	SLC27A6-FBN2	ENSBTAG00000004860-ENSBTAG00000015307
43	7	26327710	intergenic_region	MODIFIER	CTXN3-PRRC1	ENSBTAG00000031135-ENSBTAG00000021977
44	7	30155615	intron_variant	MODIFIER	CSNK1G3	ENSBTAG00000017550
45	7	39358155	intergenic_region	MODIFIER	COL23A1-U6	ENSBTAG00000013183-ENSBTAG00000042405
46	7	74068783	intergenic_region	MODIFIER	GABRG2-ENSBTAG00000049424	ENSBTAG00000010251-ENSBTAG00000049424
47	8	16115089	intergenic_region	MODIFIER	ENSBTAG00000018340-ENSBTAG00000050975	ENSBTAG00000018340-ENSBTAG00000050975
48	8	16115096	intergenic_region	MODIFIER	ENSBTAG00000018340-ENSBTAG00000050975	ENSBTAG00000018340-ENSBTAG00000050975
49	8	35777796	intergenic_region	MODIFIER	U1-bta-mir-2285bg	ENSBTAG00000028923-ENSBTAG00000047184
50	8	53231855	intergenic_region	MODIFIER	ENSBTAG00000051821-ENSBTAG00000017734	ENSBTAG00000051821-ENSBTAG00000017734
51	9	8580432	intergenic_region	MODIFIER	ENSBTAG00000054672-LMBRD1	ENSBTAG00000054672-ENSBTAG00000016164
52	9	21081631	intergenic_region	MODIFIER	BCKDHB-TENT5A	ENSBTAG00000012096-ENSBTAG00000000995
53	9	25558147	intron_variant	MODIFIER	HEY2	ENSBTAG00000000919
54	9	61285487	intron_variant	MODIFIER	RNGTT	ENSBTAG00000002725
55	9	79682715	intron_variant	MODIFIER	VTA1	ENSBTAG00000005851
56	9	102027141	intron_variant	MODIFIER	UNC93A	ENSBTAG00000014498
57	9	102027146	intron_variant	MODIFIER	UNC93A	ENSBTAG00000014498
58	9	102095760	intergenic_region	MODIFIER	ENSBTAG00000052029-AFDN	ENSBTAG00000052029-ENSBTAG00000005557
59	9	102632629	intergenic_region	MODIFIER	DACT2-SMOC2	ENSBTAG00000031532-ENSBTAG00000013176
60	10	6353849	upstream_gene_variant	MODIFIER	U6	ENSBTAG00000047476
61	10	6406636	intergenic_region	MODIFIER	U6-U6	ENSBTAG00000047476-ENSBTAG00000042300
62	10	36976087	intron_variant	MODIFIER	TYRO3	ENSBTAG00000001694
63	10	44869553	intron_variant	MODIFIER	NID2	ENSBTAG00000021945
64	10	49364504	intron_variant	MODIFIER	RORA	ENSBTAG00000015904
65	10	94849730	intergenic_region	MODIFIER	7SK-ENSBTAG00000049950	ENSBTAG00000043728-ENSBTAG00000049950
66	10	101683671	intron_variant	MODIFIER	TDP1	ENSBTAG00000013138
67	11	30136716	intron_variant	MODIFIER	MSH6	ENSBTAG00000001424
68	11	46134635	intergenic_region	MODIFIER	ENSBTAG00000053395-TTL	ENSBTAG00000053395-ENSBTAG00000014159
69	11	46134638	intergenic_region	MODIFIER	ENSBTAG00000053395-TTL	ENSBTAG00000053395-ENSBTAG00000014159
70	11	105854755	upstream_gene_variant	MODIFIER	ENSBTAG00000009599	ENSBTAG00000009599
71	11	106942169	intergenic_region	MODIFIER	CACNA1B-ENSBTAG00000015929	ENSBTAG00000007882-ENSBTAG00000015929
72	12	12660303	intergenic_region	MODIFIER	AKAP11-TNFSF11	ENSBTAG00000014752-ENSBTAG00000008924
73	12	84661437	intergenic_region	MODIFIER	IRS2-5S_rRNA	ENSBTAG00000012019-ENSBTAG00000043755
74	12	84713888	intergenic_region	MODIFIER	IRS2-5S_rRNA	ENSBTAG00000012019-ENSBTAG00000043755
75	13	16418334	intron_variant	MODIFIER	SFMBT2	ENSBTAG00000005915
76	13	43755982	upstream_gene_variant	MODIFIER	ENSBTAG00000022570	ENSBTAG00000022570
77	13	62550932	intergenic_region	MODIFIER	ENSBTAG00000031375-BPIFA2C	ENSBTAG00000031375-ENSBTAG00000031376
78	14	25914043	intergenic_region	MODIFIER	ENSBTAG00000054521-CA8	ENSBTAG00000054521-ENSBTAG00000017529
79	14	31910220	intergenic_region	MODIFIER	CPA6-PREX2	ENSBTAG00000044080-ENSBTAG00000022169
80	15	1010287	intergenic_region	MODIFIER	ENSBTAG00000055028-ENSBTAG00000046387	ENSBTAG00000055028-ENSBTAG00000046387
81	15	17290973	intergenic_region	MODIFIER	SLN-U6	ENSBTAG00000048585-ENSBTAG00000049415
82	15	19010450	intergenic_region	MODIFIER	DDX10-C15H11orf87	ENSBTAG00000002382-ENSBTAG00000050066
83	15	71000151	intergenic_region	MODIFIER	ENSBTAG00000049512-ENSBTAG00000051591	ENSBTAG00000049512-ENSBTAG00000051591
84	15	72552531	intergenic_region	MODIFIER	ENSBTAG00000049512-ENSBTAG00000051591	ENSBTAG00000049512-ENSBTAG00000051591
85	16	5695221	intron_variant	MODIFIER	ENSBTAG00000039995	ENSBTAG00000039995
86	16	15783789	intergenic_region	MODIFIER	BRINP3-5S_rRNA	ENSBTAG00000008420-ENSBTAG00000028022
87	16	34741768	intron_variant	MODIFIER	PLD5	ENSBTAG00000033056
88	16	60954433	intergenic_region	MODIFIER	TDRD5-FAM163A	ENSBTAG00000002407-ENSBTAG00000049599
89	16	60954438	intergenic_region	MODIFIER	TDRD5-FAM163A	ENSBTAG00000002407-ENSBTAG00000049599
90	16	77096175	intron_variant	MODIFIER	NEK7	ENSBTAG00000016943
91	16	78365327	intergenic_region	MODIFIER	ENSBTAG00000050713-bta-mir-2285ay	ENSBTAG00000050713-ENSBTAG00000055055
92	17	18477826	intron_variant	MODIFIER	ELF2	ENSBTAG00000020594
93	17	23960452	intergenic_region	MODIFIER	U6-PABPC4L	ENSBTAG00000054711-ENSBTAG00000046902
94	17	38101154	intergenic_region	MODIFIER	ENSBTAG00000016059-5S_rRNA	ENSBTAG00000016059-ENSBTAG00000048198
95	18	13235012	intron_variant	MODIFIER	KLHDC4	ENSBTAG00000006905
96	18	30158745	intergenic_region	MODIFIER	CDH8-CDH11	ENSBTAG00000022783-ENSBTAG00000032092
97	18	49234699	intergenic_region	MODIFIER	EID2-ENSBTAG00000047030	ENSBTAG00000015644-ENSBTAG00000047030
98	18	49234704	intergenic_region	MODIFIER	EID2-ENSBTAG00000047030	ENSBTAG00000015644-ENSBTAG00000047030
99	18	57272110	intron_variant	MODIFIER	ENSBTAG00000037710	ENSBTAG00000037710
100	18	57272117	intron_variant	MODIFIER	ENSBTAG00000037710	ENSBTAG00000037710
101	18	57272132	intron_variant	MODIFIER	ENSBTAG00000037710	ENSBTAG00000037710
102	18	57272144	intron_variant	MODIFIER	ENSBTAG00000037710	ENSBTAG00000037710
103	18	60002971	intergenic_region	MODIFIER	ENSBTAG00000051883-ENSBTAG00000004925	ENSBTAG00000051883-ENSBTAG00000004925
104	19	1468588	intergenic_region	MODIFIER	CA10-ENSBTAG00000050291	ENSBTAG00000034681-ENSBTAG00000050291
105	19	13905764	intron_variant	MODIFIER	DDX52	ENSBTAG00000010313
106	19	14289405	downstream_gene_variant	MODIFIER	ENSBTAG00000025260	ENSBTAG00000025260
107	19	23702362	intron_variant	MODIFIER	RAP1GAP2	ENSBTAG00000020000
108	19	23702372	intron_variant	MODIFIER	RAP1GAP2	ENSBTAG00000020000
109	19	57899182	intron_variant	MODIFIER	SDK2	ENSBTAG00000044195
110	19	57899185	intron_variant	MODIFIER	SDK2	ENSBTAG00000044195
111	20	33720714	intron_variant	MODIFIER	TTC33	ENSBTAG00000000012
112	21	12317932	intergenic_region	MODIFIER	ENSBTAG00000055234-MCTP2	ENSBTAG00000055234-ENSBTAG00000013689
113	22	19050007	intron_variant	MODIFIER	GRM7	ENSBTAG00000013047
114	24	3636382	intergenic_region	MODIFIER	ZADH2-ENSBTAG00000054164	ENSBTAG00000001724-ENSBTAG00000054164
115	24	4337085	intergenic_region	MODIFIER	FBXO15-ENSBTAG00000051304	ENSBTAG00000009686-ENSBTAG00000051304
116	24	11004394	intergenic_region	MODIFIER	CDH7-5S_rRNA	ENSBTAG00000014488-ENSBTAG00000029114
117	24	45495193	intergenic_region	MODIFIER	SLC14A1-SIGLEC15	ENSBTAG00000019870-ENSBTAG00000016620
118	24	58776283	intergenic_region	MODIFIER	PMAIP1-MC4R	ENSBTAG00000049851-ENSBTAG00000019676
119	26	8336951	intergenic_region	MODIFIER	PRKG1-A1CF	ENSBTAG00000018404-ENSBTAG00000021195
120	26	9334281	intron_variant	MODIFIER	PAPSS2	ENSBTAG00000003196
121	26	10201342	intron_variant	MODIFIER	LIPJ	ENSBTAG00000038063
122	26	16338234	intergenic_region	MODIFIER	ENSBTAG00000053354-ENSBTAG00000049120	ENSBTAG00000053354-ENSBTAG00000049120
123	26	41273384	intergenic_region	MODIFIER	ENSBTAG00000049064-ENSBTAG00000048568	ENSBTAG00000049064-ENSBTAG00000048568
124	26	49921786	intergenic_region	MODIFIER	GLRX3-ENSBTAG00000055308	ENSBTAG00000005027-ENSBTAG00000055308
125	27	21869408	intergenic_region	MODIFIER	ENSBTAG00000054515-bta-mir-383	ENSBTAG00000054515-ENSBTAG00000029960
126	27	38741732	intron_variant	MODIFIER	PSD3	ENSBTAG00000033137
127	28	4877588	intergenic_region	MODIFIER	DISC1-SIPA1L2	ENSBTAG00000050839-ENSBTAG00000000942
128	28	9759089	intergenic_region	MODIFIER	5S_rRNA-RYR2	ENSBTAG00000043644-ENSBTAG00000022886
129	28	18367270	intron_variant	MODIFIER	RTKN2	ENSBTAG00000014020
130	28	42571480	intergenic_region	MODIFIER	GDF10-FRMPD2	ENSBTAG00000001019-ENSBTAG00000005568
131	29	9423648	intergenic_region	MODIFIER	EED-PICALM	ENSBTAG00000007847-ENSBTAG00000001657
132	29	17270999	intron_variant	MODIFIER	TENM4	ENSBTAG00000007439

## Sheet: Table S5
Table S5. Annotation of non-reference homozymous (NonRefHom) somatic INDEL type I in SNU-PB-1 compared to wild type using SnpEff. Among 2,825 somatic INDELs, the effect of 111 NonRefHom INDELs were predicted
No.	Chromosome	Position	Annotation	Annotation_impact	Gene_Name	Ensemble_ID
1	1	32844464	upstream_gene_variant	MODIFIER	ENSBTAG00000054327	ENSBTAG00000054327
2	1	54180021	intergenic_region	MODIFIER	DPPA4-ENSBTAG00000022275	ENSBTAG00000038103-ENSBTAG00000022275
3	1	158477595	intergenic_region	MODIFIER	ASMT-CHR_END	ENSBTAG00000049541-CHR_END
4	2	1069545	downstream_gene_variant	MODIFIER	NIPA2	ENSBTAG00000016895
5	2	12101061	intergenic_region	MODIFIER	ENSBTAG00000048935-ENSBTAG00000042196	ENSBTAG00000048935-ENSBTAG00000042196
6	2	42705057	intergenic_region	MODIFIER	RPRM-ENSBTAG00000012816	ENSBTAG00000021526-ENSBTAG00000012816
7	2	99290300	intron_variant	MODIFIER	ERBB4	ENSBTAG00000012647
8	3	17975240	upstream_gene_variant	MODIFIER	ENSBTAG00000053743	ENSBTAG00000053743
9	3	29513628	intergenic_region	MODIFIER	ENSBTAG00000050106-PTPN22	ENSBTAG00000050106-ENSBTAG00000019617
10	3	109985790	intergenic_region	MODIFIER	AGO4-CLSPN	ENSBTAG00000015220-ENSBTAG00000002826
11	4	897217	intergenic_region	MODIFIER	U6-ENSBTAG00000044810	ENSBTAG00000052196-ENSBTAG00000044810
12	4	1119868	intergenic_region	MODIFIER	U6-ENSBTAG00000044810	ENSBTAG00000052196-ENSBTAG00000044810
13	4	3747444	intergenic_region	MODIFIER	ENSBTAG00000044810-ENSBTAG00000052811	ENSBTAG00000044810-ENSBTAG00000052811
14	4	3794781	intergenic_region	MODIFIER	ENSBTAG00000044810-ENSBTAG00000052811	ENSBTAG00000044810-ENSBTAG00000052811
15	4	3904576	intergenic_region	MODIFIER	ENSBTAG00000044810-ENSBTAG00000052811	ENSBTAG00000044810-ENSBTAG00000052811
16	4	4316715	intergenic_region	MODIFIER	ENSBTAG00000052811-COBL	ENSBTAG00000052811-ENSBTAG00000023806
17	4	10467109	intron_variant	MODIFIER	SAMD9	ENSBTAG00000053050
18	4	45627018	intron_variant	MODIFIER	LHFPL3	ENSBTAG00000000189
19	4	84007000	intergenic_region	MODIFIER	ENSBTAG00000031464-KCND2	ENSBTAG00000031464-ENSBTAG00000032077
20	5	12643026	intergenic_region	MODIFIER	TMTC2-ENSBTAG00000045764	ENSBTAG00000002888-ENSBTAG00000045764
21	5	12643037	intergenic_region	MODIFIER	TMTC2-ENSBTAG00000045764	ENSBTAG00000002888-ENSBTAG00000045764
22	5	19631119	intergenic_region	MODIFIER	5S_rRNA-CCER1	ENSBTAG00000050152-ENSBTAG00000007035
23	5	115200850	intergenic_region	MODIFIER	RTL6-PRR5	ENSBTAG00000012425-ENSBTAG00000039784
24	5	116929068	intron_variant	MODIFIER	CERK	ENSBTAG00000046654
25	6	3231853	intergenic_region	MODIFIER	U6-BBS7	ENSBTAG00000044317-ENSBTAG00000004945
26	6	15487211	intergenic_region	MODIFIER	ENSBTAG00000048812-ENSBTAG00000046949	ENSBTAG00000048812-ENSBTAG00000046949
27	6	31618253	intergenic_region	MODIFIER	GRID2-ENSBTAG00000053441	ENSBTAG00000046413-ENSBTAG00000053441
28	6	71262292	intron_variant	MODIFIER	ENSBTAG00000022199	ENSBTAG00000022199
29	6	109090130	intergenic_region	MODIFIER	ENSBTAG00000050349-CPEB2	ENSBTAG00000050349-ENSBTAG00000019847
30	6	113835930	intron_variant	MODIFIER	SORCS2	ENSBTAG00000027434
31	7	21756128	intergenic_region	MODIFIER	IL13-RAD50	ENSBTAG00000015953-ENSBTAG00000011252
32	7	41448374	upstream_gene_variant	MODIFIER	ENSBTAG00000053009	ENSBTAG00000053009
33	7	74068783	intergenic_region	MODIFIER	GABRG2-ENSBTAG00000049424	ENSBTAG00000010251-ENSBTAG00000049424
34	7	99197439	intergenic_region	MODIFIER	ENSBTAG00000052914-FAM174A	ENSBTAG00000052914-ENSBTAG00000045909
35	7	101006435	upstream_gene_variant	MODIFIER	U6	ENSBTAG00000044327
36	7	104656278	intergenic_region	MODIFIER	U6-EFNA5	ENSBTAG00000044325-ENSBTAG00000016515
37	8	27837238	intron_variant	MODIFIER	BNC2	ENSBTAG00000003669
38	8	31065119	intron_variant	MODIFIER	MPDZ	ENSBTAG00000043961
39	8	33375361	intergenic_region	MODIFIER	U1-bta-mir-2285bg	ENSBTAG00000028923-ENSBTAG00000047184
40	8	65909537	intron_variant	MODIFIER	CNTNAP3	ENSBTAG00000006446
41	9	8580432	intergenic_region	MODIFIER	ENSBTAG00000054672-LMBRD1	ENSBTAG00000054672-ENSBTAG00000016164
42	9	16713302	intergenic_region	MODIFIER	ENSBTAG00000016391-HTR1B	ENSBTAG00000016391-ENSBTAG00000037429
43	9	75085935	intron_variant	MODIFIER	IFNGR1	ENSBTAG00000012544
44	9	84674950	intergenic_region	MODIFIER	STXBP5-ENSBTAG00000038112	ENSBTAG00000021107-ENSBTAG00000038112
45	9	102095760	intergenic_region	MODIFIER	ENSBTAG00000052029-AFDN	ENSBTAG00000052029-ENSBTAG00000005557
46	9	103565885	intron_variant	MODIFIER	ERMARD	ENSBTAG00000000918
47	10	66548175	intergenic_region	MODIFIER	BMP4-CDKN3	ENSBTAG00000003835-ENSBTAG00000019496
48	11	34736290	intergenic_region	MODIFIER	ENSBTAG00000054569-ENSBTAG00000027786	ENSBTAG00000054569-ENSBTAG00000027786
49	11	106942169	intergenic_region	MODIFIER	CACNA1B-ENSBTAG00000015929	ENSBTAG00000007882-ENSBTAG00000015929
50	12	6833071	intergenic_region	MODIFIER	PCDH17-U6	ENSBTAG00000010420-ENSBTAG00000045443
51	12	56140973	intergenic_region	MODIFIER	ENSBTAG00000020684-bta-mir-1256	ENSBTAG00000020684-ENSBTAG00000039497
52	12	65947968	intron_variant	MODIFIER	GPC5	ENSBTAG00000008708
53	12	84713888	intergenic_region	MODIFIER	IRS2-5S_rRNA	ENSBTAG00000012019-ENSBTAG00000043755
54	13	10504682	intergenic_region	MODIFIER	KIF16B-SNRPB2	ENSBTAG00000000939-ENSBTAG00000027506
55	13	37279280	intergenic_region	MODIFIER	ENSBTAG00000053629-PCSK2	ENSBTAG00000053629-ENSBTAG00000008687
56	13	37314061	intergenic_region	MODIFIER	ENSBTAG00000053629-PCSK2	ENSBTAG00000053629-ENSBTAG00000008687
57	13	38327953	upstream_gene_variant	MODIFIER	PET117	ENSBTAG00000051618
58	13	48075785	intron_variant	MODIFIER	CHGB	ENSBTAG00000011782
59	14	81480858	intergenic_region	MODIFIER	DEPTOR-ENSBTAG00000049791	ENSBTAG00000015341-ENSBTAG00000049791
60	15	2951574	intergenic_region	MODIFIER	GRIA4-ENSBTAG00000055258	ENSBTAG00000006176-ENSBTAG00000055258
61	15	10573154	intergenic_region	MODIFIER	CNTN5-ENSBTAG00000054100	ENSBTAG00000020466-ENSBTAG00000054100
62	15	64833060	intron_variant	MODIFIER	ABTB2	ENSBTAG00000005923
63	15	70646159	intergenic_region	MODIFIER	ENSBTAG00000049512-ENSBTAG00000051591	ENSBTAG00000049512-ENSBTAG00000051591
64	16	4327728	intron_variant	MODIFIER	RASSF5	ENSBTAG00000010427
65	16	18560452	intergenic_region	MODIFIER	5S_rRNA-U6	ENSBTAG00000043691-ENSBTAG00000043370
66	16	22289360	intergenic_region	MODIFIER	TGFB2-ENSBTAG00000049406	ENSBTAG00000005359-ENSBTAG00000049406
67	16	24732919	intergenic_region	MODIFIER	ENSBTAG00000052412-DUSP10	ENSBTAG00000052412-ENSBTAG00000001729
68	16	26428415	intron_variant	MODIFIER	DISP1	ENSBTAG00000049277
69	16	30534868	intron_variant	MODIFIER	ENSBTAG00000049714	ENSBTAG00000049714
70	16	34706903	intron_variant	MODIFIER	PLD5	ENSBTAG00000033056
71	16	51761616	intergenic_region	MODIFIER	ENSBTAG00000048320-FBLIM1	ENSBTAG00000048320-ENSBTAG00000018725
72	16	59580489	intergenic_region	MODIFIER	ENSBTAG00000046172-bta-mir-2285x	ENSBTAG00000046172-ENSBTAG00000054408
73	17	17343422	intron_variant	MODIFIER	SCOC	ENSBTAG00000022109
74	17	38101154	intergenic_region	MODIFIER	ENSBTAG00000016059-5S_rRNA	ENSBTAG00000016059-ENSBTAG00000048198
75	17	44285369	intron_variant	MODIFIER	ANHX	ENSBTAG00000026626
76	17	44285430	intron_variant	MODIFIER	ANHX	ENSBTAG00000026626
77	17	44285434	intron_variant	MODIFIER	ANHX	ENSBTAG00000026626
78	17	60289309	intron_variant	MODIFIER	TBX5	ENSBTAG00000011384
79	18	42417280	intergenic_region	MODIFIER	U6-ENSBTAG00000003856	ENSBTAG00000044307-ENSBTAG00000003856
80	18	45807542	downstream_gene_variant	MODIFIER	HPN	ENSBTAG00000003829
81	18	57272110	intron_variant	MODIFIER	ENSBTAG00000037710	ENSBTAG00000037710
82	18	57272117	intron_variant	MODIFIER	ENSBTAG00000037710	ENSBTAG00000037710
83	18	57272144	intron_variant	MODIFIER	ENSBTAG00000037710	ENSBTAG00000037710
84	18	61168838	intron_variant	MODIFIER	ENSBTAG00000000336	ENSBTAG00000000336
85	19	2171410	intergenic_region	MODIFIER	CA10-ENSBTAG00000050291	ENSBTAG00000034681-ENSBTAG00000050291
86	19	14825834	downstream_gene_variant	MODIFIER	ENSBTAG00000019437	ENSBTAG00000019437
87	19	57899182	intron_variant	MODIFIER	SDK2	ENSBTAG00000044195
88	19	57899185	intron_variant	MODIFIER	SDK2	ENSBTAG00000044195
89	21	11184621	intergenic_region	MODIFIER	ENSBTAG00000050362-ENSBTAG00000049211	ENSBTAG00000050362-ENSBTAG00000049211
90	21	37318713	intergenic_region	MODIFIER	NOVA1-U6	ENSBTAG00000002170-ENSBTAG00000045428
91	21	41028228	intergenic_region	MODIFIER	PRKD1-G2E3	ENSBTAG00000012789-ENSBTAG00000001617
92	21	41277937	intron_variant	MODIFIER	SCFD1	ENSBTAG00000017565
93	21	61804498	intergenic_region	MODIFIER	VRK1-U1	ENSBTAG00000014230-ENSBTAG00000028043
94	22	55066832	intron_variant	MODIFIER	SLC6A1	ENSBTAG00000005857
95	23	10856859	upstream_gene_variant	MODIFIER	PI16	ENSBTAG00000002092
96	23	15877445	upstream_gene_variant	MODIFIER	MGC137036	ENSBTAG00000012822
97	23	31599343	intergenic_region	MODIFIER	BTN1A1-ENSBTAG00000010852	ENSBTAG00000031753-ENSBTAG00000010852
98	23	33936746	intergenic_region	MODIFIER	SNORA70-U6	ENSBTAG00000045279-ENSBTAG00000054802
99	23	46857881	intergenic_region	MODIFIER	ENSBTAG00000005248-ENSBTAG00000054858	ENSBTAG00000005248-ENSBTAG00000054858
100	25	41946067	intron_variant	MODIFIER	PRKAR1B	ENSBTAG00000046142
101	26	18714159	upstream_gene_variant	MODIFIER	MMS19	ENSBTAG00000012704
102	26	38396360	intergenic_region	MODIFIER	RAB11FIP2-FAM204A	ENSBTAG00000007460-ENSBTAG00000005057
103	27	9526818	intergenic_region	MODIFIER	AGA-U6	ENSBTAG00000017085-ENSBTAG00000043338
104	27	12291099	intergenic_region	MODIFIER	SNORD22-7SK	ENSBTAG00000042110-ENSBTAG00000047427
105	27	23934369	intergenic_region	MODIFIER	DLC1-TRMT9B	ENSBTAG00000015541-ENSBTAG00000008950
106	27	42269552	intergenic_region	MODIFIER	ENSBTAG00000055256-UBE2E2	ENSBTAG00000055256-ENSBTAG00000047930
107	28	10850241	intergenic_region	MODIFIER	ENSBTAG00000050677-ENSBTAG00000051233	ENSBTAG00000050677-ENSBTAG00000051233
108	29	7801012	intergenic_region	MODIFIER	ENSBTAG00000050697-TMEM135	ENSBTAG00000050697-ENSBTAG00000005482
109	29	34066595	intron_variant	MODIFIER	OPCML	ENSBTAG00000020769
110	29	36496425	intergenic_region	MODIFIER	ZBTB44-ADAMTS8	ENSBTAG00000009210-ENSBTAG00000010411
111	29	42072302	intron_variant	MODIFIER	RTN3	ENSBTAG00000019204

## Sheet: Table S6
Table S6. Annotation of heterozygous somatic SV type I in SNU-SB-1 compared to wild type using SnpEff. The effect of 6 heterozygous somatic SV were predicted among a total of 6 somatic SVs
No.	Chromosome	Position	Type	Annotation	Annotation_impact	Gene_Name	Ensemble_ID
1	10	87981817	Deletion	intergenic_region	MODIFIER	ESRRB-VASH1	ENSBTAG00000012285-ENSBTAG00000008735
2	13	73623649	Deletion	transcript_ablation	HIGH	ENSBTAG00000037925	ENSBTAG00000037925
3	16	4392039	Translocation	feature_fusion	LOW
4	18	23864485	Translocation	transcript_ablation	HIGH	FNIP1	ENSBTAG00000025443
5	18	57222799	Deletion	intron_variant	MODIFIER	ENSBTAG00000037710	ENSBTAG00000037710
6	27	6220329	Translocation	feature_fusion	LOW

## Sheet: Table S7
Table S7. Annotation of heterozygous somatic SV type I in SNU-PB-1 compared to wild type using SnpEff. The effect of 2 heterozygous somatic SV were predicted among a total of 2 somatic SVs
No.	Chromosome	Position	Type	Annotation	Annotation_impact	Gene_Name	Ensemble_ID
1	2	11614088	Deletion	intergenic_region	MODIFIER	ZNF804A-ENSBTAG00000048935	ENSBTAG00000026122-ENSBTAG00000048935
2	29	41420886	Translocation	feature_fusion	LOW

## Sheet: Table S8
										Table S8. Identification of somatic copy-number alterations (SCNAs) in SNU-SB-1. SCNA in each 10 kb window were detected using Delly v1.2.6. with the ARS UCD1.2 cattle genome as the reference
CHROM	POS	ID	REF	ALT	QUAL	FILTER	INFO	FORMAT	G001.sorted	G001_old.sorted
1	140288	CNV00000001	N	<CNV>	0	LowQual	IMPRECISE;SVTYPE=CNV;SVMETHOD=EMBL.DELLYv1.2.6;END=204836;CIPOS=-140286,-140286;CIEND=-340,3726;MP=0.531991	GT:CN:CNL:GQ:FT:RDCN:RDSD	./.:2:-0.162117,-0.0374386,0,-0.0498011,-0.186842,-0.411123,-0.722643,-1.1214,-1.6074,-2.18064:1:LowQual:1.92915:2.23118	./.:2:-0.13714,-0.00905836,0,-0.109965,-0.338953,-0.686965,-1.154,-1.74006,-2.44514,-3.26924:0:LowQual:1.57611:1.91019
1	207905	CNV00000002	N	<CNV>	1493	PASS	IMPRECISE;SVTYPE=CNV;SVMETHOD=EMBL.DELLYv1.2.6;END=544351;CIPOS=-3407,659;CIEND=-576,1773;MP=0.550561	GT:CN:CNL:GQ:FT:RDCN:RDSD	./.:4:-1000.72,-1000.72,-149.345,-37.1833,0,-37.795,-150.568,-1000.72,-1000.72,-1000.72:372:PASS:3.99592:0.0761069	./.:4:-1000.31,-180.756,-76.9676,-16.7155,0,-26.8211,-97.1788,-211.073,-1000.31,-1000.31:167:PASS:3.88394:0.0998769
1	545703	CNV00000003	N	<CNV>	0	LowQual	IMPRECISE;SVTYPE=CNV;SVMETHOD=EMBL.DELLYv1.2.6;END=568363;CIPOS=-1926,423;CIEND=-455,1409;MP=0.700644	GT:CN:CNL:GQ:FT:RDCN:RDSD	./.:2:-67.1914,-17.1693,0,-15.6834,-64.2195,-145.608,-259.85,-1000.53,-1000.53,-1000.53:157:PASS:2.02262:0.114976	./.:2:-14.6228,-3.44792,0,-4.27902,-16.285,-36.0179,-63.4777,-98.6645,-141.578,-192.219:34:PASS:1.94622:0.237076
1	569230	CNV00000004	N	<CNV>	36	PASS	IMPRECISE;SVTYPE=CNV;SVMETHOD=EMBL.DELLYv1.2.6;END=684690;CIPOS=-1320,544;CIEND=-247,5264;MP=0.578467	GT:CN:CNL:GQ:FT:RDCN:RDSD	./.:4:-12.5322,-7.31859,-3.49204,-1.05251,0,-0.334508,-2.05604,-5.16458,-9.66015,-15.5427:3:LowQual:4.25883:0.559565	./.:4:-22.1003,-12.37,-5.44316,-1.31983,0,-1.48368,-5.77087,-12.8616,-22.7558,-35.4535:13:LowQual:3.97078:0.393588
1	687323	CNV00000005	N	<CNV>	2	LowQual	IMPRECISE;SVTYPE=CNV;SVMETHOD=EMBL.DELLYv1.2.6;END=26021112;CIPOS=-2878,2633;CIEND=-499,501;MP=0.77372	GT:CN:CNL:GQ:FT:RDCN:RDSD	./.:2:-1000.97,-1000.97,0,-1000.97,-1000.97,-1000.97,-1000.97,-1000.97,-1000.97,-1000.97:10010:PASS:1.97406:0.025	./.:2:-1001.15,-1001.15,0,-1001.15,-1001.15,-1001.15,-1001.15,-1001.15,-1001.15,-1001.15:10011:PASS:2.01243:0.025
1	26021115	CNV00000006	N	<CNV>	20	PASS	IMPRECISE;SVTYPE=CNV;SVMETHOD=EMBL.DELLYv1.2.6;END=26045285;CIPOS=-500,500;CIEND=-499,501;MP=0.868732	GT:CN:CNL:GQ:FT:RDCN:RDSD	./.:1:-0.487997,0,-1.89858,-6.18373,-12.8555,-21.9138,-33.3586,-47.1901,-63.4081,-82.0127:5:LowQual:0.704476:0.426584	./.:1:-0.314069,0,-1.96057,-6.19579,-12.7056,-21.4901,-32.5493,-45.8831,-61.4915,-79.3745:3:LowQual:0.638074:0.436954
1	26045288	CNV00000007	N	<CNV>	2	LowQual	IMPRECISE;SVTYPE=CNV;SVMETHOD=EMBL.DELLYv1.2.6;END=32566482;CIPOS=-500,500;CIEND=-499,501;MP=0.76351	GT:CN:CNL:GQ:FT:RDCN:RDSD	./.:2:-1000.96,-1000.96,0,-1000.96,-1000.96,-1000.96,-1000.96,-1000.96,-1000.96,-1000.96:10010:PASS:1.97332:0.025	./.:2:-1000.92,-1000.92,0,-1000.92,-1000.92,-1000.92,-1000.92,-1000.92,-1000.92,-1000.92:10009:PASS:2.02869:0.025
1	32566485	CNV00000008	N	<CNV>	43	PASS	IMPRECISE;SVTYPE=CNV;SVMETHOD=EMBL.DELLYv1.2.6;END=32580435;CIPOS=-500,500;CIEND=-499,501;MP=0.788346	GT:CN:CNL:GQ:FT:RDCN:RDSD	./.:0:0,-0.882634,-4.21621,-10.0007,-18.2362,-28.9225,-42.0599,-57.6481,-75.6873,-96.1775:9:LowQual:0.139879:0.420946	./.:0:0,-0.797261,-3.85663,-9.1781,-16.7617,-26.6074,-38.7152,-53.085,-69.717,-88.6112:8:LowQual:0.147558:0.438163
1	32580438	CNV00000009	N	<CNV>	3	LowQual	IMPRECISE;SVTYPE=CNV;SVMETHOD=EMBL.DELLYv1.2.6;END=33962073;CIPOS=-500,500;CIEND=-999,1001;MP=0.802308	GT:CN:CNL:GQ:FT:RDCN:RDSD	./.:2:-1000.88,-1000.88,0,-1000.88,-1000.88,-1000.88,-1000.88,-1000.88,-1000.88,-1000.88:10009:PASS:1.96965:0.025	./.:2:-1001.03,-1001.03,0,-1001.03,-1001.03,-1001.03,-1001.03,-1001.03,-1001.03,-1001.03:10010:PASS:2.02246:0.025
1	33962076	CNV00000010	N	<CNV>	9	LowQual	IMPRECISE;SVTYPE=CNV;SVMETHOD=EMBL.DELLYv1.2.6;END=33989221;CIPOS=-1000,1000;CIEND=-499,501;MP=0.828784	GT:CN:CNL:GQ:FT:RDCN:RDSD	./.:1:-0.976115,0,-0.875666,-3.60311,-8.18234,-14.6133,-22.8961,-33.0307,-45.0171,-58.8552:9:LowQual:1.02712:0.484281	./.:1:-0.662949,0,-1.4184,-4.91815,-10.4993,-18.1617,-27.9055,-39.7306,-53.6371,-69.625:7:LowQual:0.818519:0.456793
1	33989224	CNV00000011	N	<CNV>	1	LowQual	IMPRECISE;SVTYPE=CNV;SVMETHOD=EMBL.DELLYv1.2.6;END=56760468;CIPOS=-500,500;CIEND=-499,501;MP=0.755295	GT:CN:CNL:GQ:FT:RDCN:RDSD	./.:2:-1001.08,-1001.08,0,-1001.08,-1001.08,-1001.08,-1001.08,-1001.08,-1001.08,-1001.08:10011:PASS:1.9813:0.025	./.:2:-1000.84,-1000.84,0,-1000.84,-1000.84,-1000.84,-1000.84,-1000.84,-1000.84,-1000.84:10008:PASS:2.03212:0.025
1	56760471	CNV00000012	N	<CNV>	19	PASS	IMPRECISE;SVTYPE=CNV;SVMETHOD=EMBL.DELLYv1.2.6;END=56802714;CIPOS=-500,500;CIEND=-499,501;MP=0.260362	GT:CN:CNL:GQ:FT:RDCN:RDSD	./.:0:0,-0.277262,-1.84711,-4.70955,-8.86457,-14.3122,-21.0524,-29.0852,-38.4105,-49.0285:3:LowQual:0.285498:0.579645	./.:0:0,-0.188164,-1.28314,-3.28494,-6.19355,-10.009,-14.7312,-20.3603,-26.8962,-34.3389:2:LowQual:0.292501:0.692042
1	56802717	CNV00000013	N	<CNV>	0	LowQual	IMPRECISE;SVTYPE=CNV;SVMETHOD=EMBL.DELLYv1.2.6;END=68614536;CIPOS=-500,500;CIEND=-499,501;MP=0.801485	GT:CN:CNL:GQ:FT:RDCN:RDSD	./.:2:-1001.2,-1001.2,0,-1001.2,-1001.2,-1001.2,-1001.2,-1001.2,-1001.2,-1001.2:10012:PASS:1.99876:0.025	./.:2:-1001.07,-1001.07,0,-1001.07,-1001.07,-1001.07,-1001.07,-1001.07,-1001.07,-1001.07:10011:PASS:2.01972:0.025
1	68614539	CNV00000014	N	<CNV>	2	LowQual	IMPRECISE;SVTYPE=CNV;SVMETHOD=EMBL.DELLYv1.2.6;END=68631400;CIPOS=-500,500;CIEND=-499,501;MP=0.592955	GT:CN:CNL:GQ:FT:RDCN:RDSD	./.:2:-27.7753,-8.10279,0,-3.46696,-18.5037,-45.1101,-83.2863,-133.032,-194.348,-267.233:35:PASS:2.20034:0.193745	./.:2:-52.7586,-14.5556,0,-9.09182,-41.8311,-98.2178,-178.252,-281.933,-1000.31,-1000.31:91:PASS:2.11553:0.135519
1	68631403	CNV00000015	N	<CNV>	0	LowQual	IMPRECISE;SVTYPE=CNV;SVMETHOD=EMBL.DELLYv1.2.6;END=88575064;CIPOS=-500,500;CIEND=-499,501;MP=0.794087	GT:CN:CNL:GQ:FT:RDCN:RDSD	./.:2:-1001.2,-1001.2,0,-1001.2,-1001.2,-1001.2,-1001.2,-1001.2,-1001.2,-1001.2:10012:PASS:2.00004:0.025	./.:2:-1001.11,-1001.11,0,-1001.11,-1001.11,-1001.11,-1001.11,-1001.11,-1001.11,-1001.11:10011:PASS:2.01602:0.025
1	88575067	CNV00000016	N	<CNV>	7	LowQual	IMPRECISE;SVTYPE=CNV;SVMETHOD=EMBL.DELLYv1.2.6;END=88609524;CIPOS=-500,500;CIEND=-499,501;MP=0.319191	GT:CN:CNL:GQ:FT:RDCN:RDSD	./.:1:-0.0736717,0,-0.641219,-1.99733,-4.06833,-6.85422,-10.355,-14.5707,-19.5012,-25.1467:1:LowQual:0.603053:0.779421	./.:1:-0.0996097,0,-0.656805,-2.07003,-4.23966,-7.16571,-10.8482,-15.2871,-20.4824,-26.4341:1:LowQual:0.631687:0.757726
1	88609527	CNV00000017	N	<CNV>	0	LowQual	IMPRECISE;SVTYPE=CNV;SVMETHOD=EMBL.DELLYv1.2.6;END=158148436;CIPOS=-500,500;CIEND=-180,14179;MP=0.779314	GT:CN:CNL:GQ:FT:RDCN:RDSD	./.:2:-1001.19,-1001.19,0,-1001.19,-1001.19,-1001.19,-1001.19,-1001.19,-1001.19,-1001.19:10012:PASS:1.99453:0.025	./.:2:-1001.16,-1001.16,0,-1001.16,-1001.16,-1001.16,-1001.16,-1001.16,-1001.16,-1001.16:10012:PASS:2.01077:0.025
1	158160887	CNV00000018	N	<CNV>	10012	PASS	IMPRECISE;SVTYPE=CNV;SVMETHOD=EMBL.DELLYv1.2.6;END=158208770;CIPOS=-12629,1730;CIEND=-499,501;MP=0.737559	GT:CN:CNL:GQ:FT:RDCN:RDSD	./.:0:0,-1001.2,-1001.2,-1001.2,-1001.2,-1001.2,-1001.2,-1001.2,-1001.2,-1001.2:10012:PASS:0:0.025	./.:0:0,-1001.2,-1001.2,-1001.2,-1001.2,-1001.2,-1001.2,-1001.2,-1001.2,-1001.2:10012:PASS:0:0.025
1	158208773	CNV00000019	N	<CNV>	0	LowQual	IMPRECISE;SVTYPE=CNV;SVMETHOD=EMBL.DELLYv1.2.6;END=158366987;CIPOS=-500,500;CIEND=-726,4432;MP=0.797808	GT:CN:CNL:GQ:FT:RDCN:RDSD	./.:2:-212.654,-54.3607,0,-49.5724,-203.078,-1000.76,-1000.76,-1000.76,-1000.76,-1000.76:496:PASS:2.02304:0.0646421	./.:2:-200.806,-48.5245,0,-55.2322,-214.221,-1000.74,-1000.74,-1000.74,-1000.74,-1000.74:485:PASS:1.96768:0.064697
1	158368881	CNV00000020	N	<CNV>	1180	PASS	IMPRECISE;SVTYPE=CNV;SVMETHOD=EMBL.DELLYv1.2.6;END=158390203;CIPOS=-2618,2540;CIEND=-386,7324;MP=0.546755	GT:CN:CNL:GQ:FT:RDCN:RDSD	./.:0:0,-28.6241,-117.905,-267.844,-1000.65,-1000.65,-1000.65,-1000.65,-1000.65,-1000.65:286:PASS:0.0281026:0.0846156	./.:0:0,-8.88751,-37.6041,-86.1497,-154.524,-242.728,-1000.4,-1000.4,-1000.4,-1000.4:89:PASS:0.0517942:0.147993
1	158396916	CNV00000021	N	<CNV>	1	LowQual	IMPRECISE;SVTYPE=CNV;SVMETHOD=EMBL.DELLYv1.2.6;END=158528726;CIPOS=-7097,613;CIEND=5383,5383;MP=0.781901	GT:CN:CNL:GQ:FT:RDCN:RDSD	./.:2:-1000.78,-103.706,0,-88.7651,-1000.78,-1000.78,-1000.78,-1000.78,-1000.78,-1000.78:888:PASS:2.03881:0.0475017	./.:2:-46.4538,-9.8796,0,-16.8149,-60.3244,-130.528,-227.427,-1000.27,-1000.27,-1000.27:99:PASS:1.8701:0.12755
2	445	CNV00000022	N	<CNV>	0	LowQual	IMPRECISE;SVTYPE=CNV;SVMETHOD=EMBL.DELLYv1.2.6;END=205720;CIPOS=-443,-443;CIEND=-393,1018;MP=0.591362	GT:CN:CNL:GQ:FT:RDCN:RDSD	./.:2:-4.7511,-0.866201,0,-2.15249,-7.32368,-15.5136,-26.7221,-40.9494,-58.1954,-78.46:9:LowQual:1.78695:0.3793	./.:2:-5.16601,-0.896492,0,-2.47653,-8.32609,-17.5487,-30.1443,-46.1129,-65.4546,-88.1692:9:LowQual:1.76578:0.358825
2	206134	CNV00000023	N	<CNV>	8	LowQual	IMPRECISE;SVTYPE=CNV;SVMETHOD=EMBL.DELLYv1.2.6;END=217660;CIPOS=-805,606;CIEND=-499,501;MP=0.963307	GT:CN:CNL:GQ:FT:RDCN:RDSD	./.:1:-2.15302,0,-0.700897,-4.25571,-10.6644,-19.9271,-32.0437,-47.0141,-64.8385,-85.5169:7:LowQual:1.25441:0.390096	./.:1:-1.5448,0,-0.520686,-3.10686,-7.75851,-14.4756,-23.2583,-34.1064,-47.02,-61.999:5:LowQual:1.24791:0.458544
2	217663	CNV00000024	N	<CNV>	1	LowQual	IMPRECISE;SVTYPE=CNV;SVMETHOD=EMBL.DELLYv1.2.6;END=391194;CIPOS=-500,500;CIEND=-1761,2353;MP=0.638622	GT:CN:CNL:GQ:FT:RDCN:RDSD	./.:2:-191.853,-49.6582,0,-42.8783,-178.293,-1000.7,-1000.7,-1000.7,-1000.7,-1000.7:429:PASS:2.03663:0.0685071	./.:2:-110.941,-27.2165,0,-29.2919,-115.092,-257.401,-1000.65,-1000.65,-1000.65,-1000.65:272:PASS:1.98164:0.0876669
2	391622	CNV00000025	N	<CNV>	31	PASS	IMPRECISE;SVTYPE=CNV;SVMETHOD=EMBL.DELLYv1.2.6;END=405027;CIPOS=-2187,1927;CIEND=-656,6320;MP=0.845305	GT:CN:CNL:GQ:FT:RDCN:RDSD	./.:3:-28.9711,-12.7872,-3.1302,0,-3.39663,-13.3201,-29.7703,-52.7474,-82.2514,-118.282:31:PASS:2.97959:0.257953	./.:3:-166.479,-76.7447,-21.2519,0,-12.989,-60.2189,-141.69,-257.402,-1000.3,-1000.3:130:PASS:3.12066:0.112621
2	411006	CNV00000026	N	<CNV>	0	LowQual	IMPRECISE;SVTYPE=CNV;SVMETHOD=EMBL.DELLYv1.2.6;END=42602741;CIPOS=-6633,343;CIEND=-499,501;MP=0.78342	GT:CN:CNL:GQ:FT:RDCN:RDSD	./.:2:-1001.16,-1001.16,0,-1001.16,-1001.16,-1001.16,-1001.16,-1001.16,-1001.16,-1001.16:10012:PASS:1.98919:0.025	./.:2:-1000.97,-1000.97,0,-1000.97,-1000.97,-1000.97,-1000.97,-1000.97,-1000.97,-1000.97:10010:PASS:2.02591:0.025
2	42602744	CNV00000027	N	<CNV>	5	LowQual	IMPRECISE;SVTYPE=CNV;SVMETHOD=EMBL.DELLYv1.2.6;END=42630331;CIPOS=-500,500;CIEND=-747,4972;MP=0.733879	GT:CN:CNL:GQ:FT:RDCN:RDSD	./.:2:-87.6447,-18.1736,0,-33.1237,-117.545,-253.263,-1000.09,-1000.09,-1000.09,-1000.09:182:PASS:1.85428:0.092012	./.:2:-15.5817,-4.28761,0,-2.71888,-12.4443,-29.1761,-52.9145,-83.6594,-121.411,-166.169:28:PASS:2.11195:0.248967
2	42632795	CNV00000028	N	<CNV>	1	LowQual	IMPRECISE;SVTYPE=CNV;SVMETHOD=EMBL.DELLYv1.2.6;END=47570679;CIPOS=-3209,2510;CIEND=-722,2161;MP=0.780896	GT:CN:CNL:GQ:FT:RDCN:RDSD	./.:2:-1001.07,-1001.07,0,-1001.07,-1001.07,-1001.07,-1001.07,-1001.07,-1001.07,-1001.07:10011:PASS:1.98018:0.025	./.:2:-1001.08,-1001.08,0,-1001.08,-1001.08,-1001.08,-1001.08,-1001.08,-1001.08,-1001.08:10011:PASS:2.01895:0.025
2	47572565	CNV00000029	N	<CNV>	43	PASS	IMPRECISE;SVTYPE=CNV;SVMETHOD=EMBL.DELLYv1.2.6;END=47595965;CIPOS=-2606,277;CIEND=-499,501;MP=0.759593	GT:CN:CNL:GQ:FT:RDCN:RDSD	./.:1:-6.5604,0,-4.25828,-19.3352,-45.2309,-81.9452,-129.478,-187.83,-257,-1000.24:42:PASS:1.1064:0.200357	./.:1:-18.025,0,-10.9784,-50.9602,-119.945,-217.934,-1000.3,-1000.3,-1000.3,-1000.3:110:PASS:1.12148:0.122368
2	47595968	CNV00000030	N	<CNV>	1	LowQual	IMPRECISE;SVTYPE=CNV;SVMETHOD=EMBL.DELLYv1.2.6;END=63162601;CIPOS=-500,500;CIEND=-499,501;MP=0.797346	GT:CN:CNL:GQ:FT:RDCN:RDSD	./.:2:-1001.11,-1001.11,0,-1001.11,-1001.11,-1001.11,-1001.11,-1001.11,-1001.11,-1001.11:10011:PASS:1.98382:0.025	./.:2:-1000.76,-1000.76,0,-322.559,-1000.76,-1000.76,-1000.76,-1000.76,-1000.76,-1000.76:3226:PASS:2.0358:0.025
2	63162604	CNV00000031	N	<CNV>	6	LowQual	IMPRECISE;SVTYPE=CNV;SVMETHOD=EMBL.DELLYv1.2.6;END=63176426;CIPOS=-500,500;CIEND=-499,501;MP=0.795645	GT:CN:CNL:GQ:FT:RDCN:RDSD	./.:1:-1.74035,0,-0.527343,-3.32238,-8.38511,-15.7155,-25.3136,-37.1795,-51.313,-67.7142:5:LowQual:1.26745:0.437623	./.:1:-1.90551,0,-1.13343,-5.3058,-12.5171,-22.7674,-36.0566,-52.3847,-71.7518,-94.1578:11:LowQual:1.12703:0.378034
2	63176429	CNV00000032	N	<CNV>	1	LowQual	IMPRECISE;SVTYPE=CNV;SVMETHOD=EMBL.DELLYv1.2.6;END=77603099;CIPOS=-500,500;CIEND=-499,501;MP=0.786529	GT:CN:CNL:GQ:FT:RDCN:RDSD	./.:2:-1001.11,-1001.11,0,-1001.11,-1001.11,-1001.11,-1001.11,-1001.11,-1001.11,-1001.11:10011:PASS:1.98335:0.025	./.:2:-1001.16,-1001.16,0,-1001.16,-1001.16,-1001.16,-1001.16,-1001.16,-1001.16,-1001.16:10012:PASS:2.01152:0.025
2	77603102	CNV00000033	N	<CNV>	8	LowQual	IMPRECISE;SVTYPE=CNV;SVMETHOD=EMBL.DELLYv1.2.6;END=77624925;CIPOS=-500,500;CIEND=-499,501;MP=0.503963	GT:CN:CNL:GQ:FT:RDCN:RDSD	./.:1:-1.5594,0,-0.773187,-3.87896,-9.31731,-17.0882,-27.1918,-39.6279,-54.3966,-71.4978:7:LowQual:1.16853:0.431493	./.:1:-1.29115,0,-0.346155,-2.32961,-5.95037,-11.2084,-18.1038,-26.6365,-36.8064,-48.6137:3:LowQual:1.28858:0.515024
2	77624928	CNV00000034	N	<CNV>	3	LowQual	IMPRECISE;SVTYPE=CNV;SVMETHOD=EMBL.DELLYv1.2.6;END=78003463;CIPOS=-500,500;CIEND=-808,1807;MP=0.743145	GT:CN:CNL:GQ:FT:RDCN:RDSD	./.:2:-1000.57,-75.8588,0,-97.4493,-1000.57,-1000.57,-1000.57,-1000.57,-1000.57,-1000.57:759:PASS:1.93771:0.0500591	./.:2:-173.512,-43.0337,0,-44.4113,-176.268,-1000.75,-1000.75,-1000.75,-1000.75,-1000.75:431:PASS:1.99212:0.0704733
2	78005081	CNV00000035	N	<CNV>	65	PASS	IMPRECISE;SVTYPE=CNV;SVMETHOD=EMBL.DELLYv1.2.6;END=78026996;CIPOS=-2424,191;CIEND=-499,501;MP=0.715883	GT:CN:CNL:GQ:FT:RDCN:RDSD	./.:0:0,-0.725879,-6.20244,-16.4297,-31.4076,-51.1362,-75.6156,-104.846,-138.826,-177.558:7:LowQual:0.347205:0.302353	./.:0:0,-1.87036,-12.2047,-31.0031,-58.2654,-93.9918,-138.182,-190.837,-251.955,-321.532:19:PASS:0.279022:0.226519
2	78026999	CNV00000036	N	<CNV>	0	LowQual	IMPRECISE;SVTYPE=CNV;SVMETHOD=EMBL.DELLYv1.2.6;END=78031596;CIPOS=-500,500;CIEND=-999,1001;MP=0.978256	GT:CN:CNL:GQ:FT:RDCN:RDSD	./.:2:-2.75888,-0.466495,0,-1.35939,-4.54468,-9.55585,-16.3929,-25.0559,-35.5447,-47.8594:5:LowQual:1.75549:0.487702	./.:2:-4.22298,-1.04579,0,-1.08563,-4.30266,-9.65111,-17.131,-26.7422,-38.4849,-52.359:10:LowQual:1.99065:0.451397
2	78031599	CNV00000037	N	<CNV>	2	LowQual	IMPRECISE;SVTYPE=CNV;SVMETHOD=EMBL.DELLYv1.2.6;END=81655311;CIPOS=-1000,1000;CIEND=-242,1610;MP=0.750954	GT:CN:CNL:GQ:FT:RDCN:RDSD	./.:2:-1001,-1001,0,-1001,-1001,-1001,-1001,-1001,-1001,-1001:10010:PASS:1.97583:0.025	./.:2:-1000.94,-1000.94,0,-1000.94,-1000.94,-1000.94,-1000.94,-1000.94,-1000.94,-1000.94:10009:PASS:2.02768:0.025
2	81656166	CNV00000038	N	<CNV>	6	LowQual	IMPRECISE;SVTYPE=CNV;SVMETHOD=EMBL.DELLYv1.2.6;END=81676700;CIPOS=-1095,757;CIEND=-499,501;MP=0.548111	GT:CN:CNL:GQ:FT:RDCN:RDSD	./.:1:-1.8056,0,-0.507609,-3.32843,-8.46247,-15.9097,-25.6702,-37.7439,-52.1308,-68.8309:5:LowQual:1.28056:0.433296	./.:1:-1.55463,0,-0.0690617,-1.76182,-5.07827,-10.0184,-16.5823,-24.7698,-34.581,-46.016:1:LowQual:1.45747:0.517178
2	81676703	CNV00000039	N	<CNV>	1	LowQual	IMPRECISE;SVTYPE=CNV;SVMETHOD=EMBL.DELLYv1.2.6;END=98626936;CIPOS=-500,500;CIEND=-499,501;MP=0.792201	GT:CN:CNL:GQ:FT:RDCN:RDSD	./.:2:-1001.14,-1001.14,0,-1001.14,-1001.14,-1001.14,-1001.14,-1001.14,-1001.14,-1001.14:10011:PASS:1.98663:0.025	./.:2:-1000.96,-1000.96,0,-1000.96,-1000.96,-1000.96,-1000.96,-1000.96,-1000.96,-1000.96:10010:PASS:2.02647:0.025
2	98626939	CNV00000040	N	<CNV>	15	PASS	IMPRECISE;SVTYPE=CNV;SVMETHOD=EMBL.DELLYv1.2.6;END=98651770;CIPOS=-500,500;CIEND=-869,929;MP=0.699432	GT:CN:CNL:GQ:FT:RDCN:RDSD	./.:3:-14.879,-6.50604,-1.54638,0,-1.86689,-7.14705,-15.8405,-27.9472,-43.4672,-62.4004:15:PASS:2.95305:0.356703	./.:3:-12.2781,-5.35821,-1.2655,0,-1.56171,-5.95063,-13.1668,-23.2101,-36.0806,-51.7784:13:LowQual:2.94761:0.391934
2	98652571	CNV00000041	N	<CNV>	0	LowQual	IMPRECISE;SVTYPE=CNV;SVMETHOD=EMBL.DELLYv1.2.6;END=121547532;CIPOS=-1668,130;CIEND=-499,501;MP=0.812433	GT:CN:CNL:GQ:FT:RDCN:RDSD	./.:2:-1001.19,-1001.19,0,-1001.19,-1001.19,-1001.19,-1001.19,-1001.19,-1001.19,-1001.19:10012:PASS:1.9946:0.025	./.:2:-1001.19,-1001.19,0,-1001.19,-1001.19,-1001.19,-1001.19,-1001.19,-1001.19,-1001.19:10012:PASS:2.00555:0.025
2	121547535	CNV00000042	N	<CNV>	0	LowQual	IMPRECISE;SVTYPE=CNV;SVMETHOD=EMBL.DELLYv1.2.6;END=124120163;CIPOS=-500,500;CIEND=-999,1001;MP=0.87051	GT:CN:CNL:GQ:FT:RDCN:RDSD	./.:3:-0.582668,-0.200591,-0.00636834,0,-0.181486,-0.550826,-1.10802,-1.85307,-2.78597,-3.90673:0:LowQual:2.5339:1.52048	./.:2:-1.18571,-0.369161,0,-0.0782299,-0.603851,-1.57686,-2.99727,-4.86506,-7.18025,-9.94282:1:LowQual:2.32514:0.985255
2	124120166	CNV00000043	N	<CNV>	2	LowQual	IMPRECISE;SVTYPE=CNV;SVMETHOD=EMBL.DELLYv1.2.6;END=132703268;CIPOS=-1000,1000;CIEND=-499,501;MP=0.849518	GT:CN:CNL:GQ:FT:RDCN:RDSD	./.:2:-1000.99,-1000.99,0,-1000.99,-1000.99,-1000.99,-1000.99,-1000.99,-1000.99,-1000.99:10010:PASS:2.02457:0.025	./.:2:-1000.93,-1000.93,0,-1000.93,-1000.93,-1000.93,-1000.93,-1000.93,-1000.93,-1000.93:10009:PASS:1.97199:0.025
2	132703271	CNV00000044	N	<CNV>	11	LowQual	IMPRECISE;SVTYPE=CNV;SVMETHOD=EMBL.DELLYv1.2.6;END=132715918;CIPOS=-500,500;CIEND=-499,501;MP=0.869555	GT:CN:CNL:GQ:FT:RDCN:RDSD	./.:5:-3.62645,-2.2266,-1.16403,-0.438737,-0.050728,0,-0.286553,-0.910388,-1.8715,-3.1699:0:LowQual:4.6504:1.13474	./.:4:-3.83768,-2.2662,-1.10276,-0.347358,0,-0.0606833,-0.529408,-1.40617,-2.69098,-4.38383:1:LowQual:4.35128:1.03167
2	132715921	CNV00000045	N	<CNV>	3	LowQual	IMPRECISE;SVTYPE=CNV;SVMETHOD=EMBL.DELLYv1.2.6;END=136226580;CIPOS=-500,500;CIEND=4521,4521;MP=0.859495	GT:CN:CNL:GQ:FT:RDCN:RDSD	./.:2:-1000.95,-1000.95,0,-1000.95,-1000.95,-1000.95,-1000.95,-1000.95,-1000.95,-1000.95:10009:PASS:2.02718:0.025	./.:2:-1000.47,-315.591,0,-1000.47,-1000.47,-1000.47,-1000.47,-1000.47,-1000.47,-1000.47:3156:PASS:1.95417:0.025
3	18028	CNV00000046	N	<CNV>	0	LowQual	IMPRECISE;SVTYPE=CNV;SVMETHOD=EMBL.DELLYv1.2.6;END=8649610;CIPOS=-18026,-18026;CIEND=-499,501;MP=0.758204	GT:CN:CNL:GQ:FT:RDCN:RDSD	./.:2:-1001.16,-1001.16,0,-1001.16,-1001.16,-1001.16,-1001.16,-1001.16,-1001.16,-1001.16:10012:PASS:1.98941:0.025	./.:2:-1001.2,-1001.2,0,-1001.2,-1001.2,-1001.2,-1001.2,-1001.2,-1001.2,-1001.2:10012:PASS:1.99859:0.025
3	8649613	CNV00000047	N	<CNV>	4	LowQual	IMPRECISE;SVTYPE=CNV;SVMETHOD=EMBL.DELLYv1.2.6;END=8662281;CIPOS=-500,500;CIEND=-585,880;MP=0.874901	GT:CN:CNL:GQ:FT:RDCN:RDSD	./.:2:-36.1998,-7.09656,0,-14.9101,-51.827,-110.751,-191.681,-294.618,-1000.11,-1000.11:71:PASS:1.82247:0.14048	./.:2:-22.1162,-5.50317,0,-5.60671,-22.3233,-50.1498,-89.0861,-139.132,-200.288,-272.554:55:PASS:1.99534:0.197714
3	8662749	CNV00000048	N	<CNV>	0	LowQual	IMPRECISE;SVTYPE=CNV;SVMETHOD=EMBL.DELLYv1.2.6;END=11850529;CIPOS=-1051,414;CIEND=-361,3199;MP=0.743393	GT:CN:CNL:GQ:FT:RDCN:RDSD	./.:2:-1001.15,-1001.15,0,-1001.15,-1001.15,-1001.15,-1001.15,-1001.15,-1001.15,-1001.15:10012:PASS:1.9882:0.025	./.:2:-1001.06,-1001.06,0,-1001.06,-1001.06,-1001.06,-1001.06,-1001.06,-1001.06,-1001.06:10011:PASS:1.97998:0.025
3	11853092	CNV00000049	N	<CNV>	15	PASS	IMPRECISE;SVTYPE=CNV;SVMETHOD=EMBL.DELLYv1.2.6;END=11883918;CIPOS=-2922,638;CIEND=-710,712;MP=0.354418	GT:CN:CNL:GQ:FT:RDCN:RDSD	./.:5:-4.26384,-2.73608,-1.54582,-0.693056,-0.177782,0,-0.159711,-0.656915,-1.49161,-2.6638:1:LowQual:5.02677:1.13438	./.:5:-5.3503,-3.45807,-1.97693,-0.90687,-0.247893,0,-0.16319,-0.737464,-1.72282,-3.11926:2:LowQual:5.10302:1.02784
3	11883921	CNV00000050	N	<CNV>	5	LowQual	IMPRECISE;SVTYPE=CNV;SVMETHOD=EMBL.DELLYv1.2.6;END=12049319;CIPOS=-711,711;CIEND=-7896,31967;MP=0.0657678	GT:CN:CNL:GQ:FT:RDCN:RDSD	./.:3:-3.55627,-1.64494,-0.459517,0,-0.266389,-1.25868,-2.97689,-5.42099,-8.59101,-12.4869:3:LowQual:3.13303:0.773485	./.:3:-4.24955,-2.03289,-0.61637,0,-0.183775,-1.1677,-2.95176,-5.53598,-8.92033,-13.1048:2:LowQual:3.27032:0.736729
3	12078356	CNV00000051	N	<CNV>	4	LowQual	IMPRECISE;SVTYPE=CNV;SVMETHOD=EMBL.DELLYv1.2.6;END=12137696;CIPOS=-36931,2932;CIEND=-1359,2252;MP=0.18963	GT:CN:CNL:GQ:FT:RDCN:RDSD	./.:1:-0.0508408,0,-0.426295,-1.32973,-2.71029,-4.56799,-6.90283,-9.7148,-13.0039,-16.7702:1:LowQual:0.606554:0.95405	./.:1:-0.0423526,0,-0.359799,-1.12175,-2.28585,-3.85211,-5.82052,-8.19108,-10.9638,-14.1387:1:LowQual:0.605315:1.03919
3	12138964	CNV00000052	N	<CNV>	1	LowQual	IMPRECISE;SVTYPE=CNV;SVMETHOD=EMBL.DELLYv1.2.6;END=20911716;CIPOS=-2625,986;CIEND=-661,1740;MP=0.783362	GT:CN:CNL:GQ:FT:RDCN:RDSD	./.:2:-1001.07,-1001.07,0,-1001.07,-1001.07,-1001.07,-1001.07,-1001.07,-1001.07,-1001.07:10011:PASS:2.01947:0.025	./.:2:-1001,-1001,0,-1001,-1001,-1001,-1001,-1001,-1001,-1001:10010:PASS:1.97594:0.025
3	20913120	CNV00000053	N	<CNV>	25	PASS	IMPRECISE;SVTYPE=CNV;SVMETHOD=EMBL.DELLYv1.2.6;END=21094693;CIPOS=-2063,338;CIEND=-10577,11734;MP=0.266033	GT:CN:CNL:GQ:FT:RDCN:RDSD	./.:3:-22.4112,-9.99016,-2.51978,0,-2.43083,-9.81227,-22.1443,-39.427,-61.6603,-88.8441:24:PASS:3.00898:0.296185	./.:3:-40.8696,-17.6416,-4.01835,0,-5.5865,-20.7779,-45.5741,-79.9751,-123.981,-177.592:40:PASS:2.91837:0.212641
3	21095537	CNV00000054	N	<CNV>	0	LowQual	IMPRECISE;SVTYPE=CNV;SVMETHOD=EMBL.DELLYv1.2.6;END=21284948;CIPOS=-11419,10892;CIEND=-950,17628;MP=0.538411	GT:CN:CNL:GQ:FT:RDCN:RDSD	./.:2:-177.085,-45.9274,0,-39.3026,-163.835,-1000.68,-1000.68,-1000.68,-1000.68,-1000.68:393:PASS:2.03886:0.0713832	./.:2:-95.1217,-24.4869,0,-21.6608,-89.4694,-203.426,-1000.59,-1000.59,-1000.59,-1000.59:217:PASS:2.03062:0.0970101
3	21302529	CNV00000055	N	<CNV>	17	PASS	IMPRECISE;SVTYPE=CNV;SVMETHOD=EMBL.DELLYv1.2.6;END=21316048;CIPOS=-18529,49;CIEND=-459,1545;MP=0.777161	GT:CN:CNL:GQ:FT:RDCN:RDSD	./.:6:-4.01035,-2.7365,-1.70483,-0.915349,-0.368048,-0.0629323,0,-0.179252,-0.600687,-1.26431:1:LowQual:5.75985:1.33912	./.:6:-4.01429,-2.68624,-1.6218,-0.820947,-0.283698,-0.0100493,0,-0.25355,-0.7707,-1.55145:0:LowQual:5.53812:1.28357
3	21317055	CNV00000056	N	<CNV>	2	LowQual	IMPRECISE;SVTYPE=CNV;SVMETHOD=EMBL.DELLYv1.2.6;END=21506279;CIPOS=-1464,540;CIEND=-499,501;MP=0.798194	GT:CN:CNL:GQ:FT:RDCN:RDSD	./.:2:-288.849,-75.4014,0,-62.6446,-263.335,-1000.7,-1000.7,-1000.7,-1000.7,-1000.7:626:PASS:2.04621:0.0560893	./.:2:-175.857,-43.6276,0,-44.9743,-178.55,-1000.75,-1000.75,-1000.75,-1000.75,-1000.75:437:PASS:1.9924:0.0700117
3	21506282	CNV00000057	N	<CNV>	112	PASS	IMPRECISE;SVTYPE=CNV;SVMETHOD=EMBL.DELLYv1.2.6;END=21550146;CIPOS=-500,500;CIEND=-225,1666;MP=0.882802	GT:CN:CNL:GQ:FT:RDCN:RDSD	./.:3:-98.191,-43.9858,-11.2555,0,-10.2194,-41.9137,-95.0828,-169.727,-265.846,-1000.44:102:PASS:3.02412:0.142209	./.:3:-48.3141,-21.3375,-5.2328,0,-5.6391,-22.1501,-49.533,-87.7878,-136.915,-196.913:52:PASS:2.98131:0.199866
3	21551040	CNV00000058	N	<CNV>	0	LowQual	IMPRECISE;SVTYPE=CNV;SVMETHOD=EMBL.DELLYv1.2.6;END=49083601;CIPOS=-1117,774;CIEND=-499,501;MP=0.783809	GT:CN:CNL:GQ:FT:RDCN:RDSD	./.:2:-1001.19,-1001.19,0,-1001.19,-1001.19,-1001.19,-1001.19,-1001.19,-1001.19,-1001.19:10012:PASS:1.99424:0.025	./.:2:-1001.14,-1001.14,0,-1001.14,-1001.14,-1001.14,-1001.14,-1001.14,-1001.14,-1001.14:10011:PASS:2.01366:0.025
3	49083604	CNV00000059	N	<CNV>	13	LowQual	IMPRECISE;SVTYPE=CNV;SVMETHOD=EMBL.DELLYv1.2.6;END=49110482;CIPOS=-500,500;CIEND=-499,501;MP=0.409189	GT:CN:CNL:GQ:FT:RDCN:RDSD	./.:0:0,-0.107157,-1.19415,-3.26099,-6.30767,-10.3342,-15.3405,-21.3267,-28.2928,-36.2386:1:LowQual:0.390638:0.665755	./.:0:0,-0.0466265,-0.970596,-2.77191,-5.45056,-9.00656,-13.4399,-18.7506,-24.9386,-32.004:1:LowQual:0.446855:0.70357
3	49110485	CNV00000060	N	<CNV>	1	LowQual	IMPRECISE;SVTYPE=CNV;SVMETHOD=EMBL.DELLYv1.2.6;END=54195890;CIPOS=-500,500;CIEND=-1324,4694;MP=0.792271	GT:CN:CNL:GQ:FT:RDCN:RDSD	./.:2:-1001.14,-273.628,0,-282.157,-1001.14,-1001.14,-1001.14,-1001.14,-1001.14,-1001.14:2736:PASS:1.99233:0.0279537	./.:2:-1001.03,-1001.03,0,-1001.03,-1001.03,-1001.03,-1001.03,-1001.03,-1001.03,-1001.03:10010:PASS:2.02215:0.025
3	54200106	CNV00000061	N	<CNV>	287	PASS	IMPRECISE;SVTYPE=CNV;SVMETHOD=EMBL.DELLYv1.2.6;END=54340578;CIPOS=-5538,480;CIEND=-301,17557;MP=0.226241	GT:CN:CNL:GQ:FT:RDCN:RDSD	./.:0:0,-6.66167,-28.6677,-66.018,-118.713,-186.752,-270.135,-1000.34,-1000.34,-1000.34:66:PASS:0.0658544:0.168236	./.:0:0,-3.6097,-16.1097,-37.5001,-67.7808,-106.952,-155.013,-211.965,-277.807,-1000.22:36:PASS:0.0939753:0.221021
3	54355033	CNV00000062	N	<CNV>	0	LowQual	IMPRECISE;SVTYPE=CNV;SVMETHOD=EMBL.DELLYv1.2.6;END=99036202;CIPOS=-14754,3104;CIEND=-499,501;MP=0.784876	GT:CN:CNL:GQ:FT:RDCN:RDSD	./.:2:-1001.17,-1001.17,0,-1001.17,-1001.17,-1001.17,-1001.17,-1001.17,-1001.17,-1001.17:10012:PASS:1.9908:0.025	./.:2:-1001.01,-1001.01,0,-1001.01,-1001.01,-1001.01,-1001.01,-1001.01,-1001.01,-1001.01:10010:PASS:2.02354:0.025
3	99036205	CNV00000063	N	<CNV>	3	LowQual	IMPRECISE;SVTYPE=CNV;SVMETHOD=EMBL.DELLYv1.2.6;END=99053128;CIPOS=-500,500;CIEND=-499,501;MP=0.886204	GT:CN:CNL:GQ:FT:RDCN:RDSD	./.:2:-32.4489,-6.46098,0,-13.0659,-45.6588,-97.7785,-169.425,-260.599,-1000.15,-1000.15:64:PASS:1.83088:0.149134	./.:2:-11.6522,-2.60037,0,-3.85107,-14.1536,-30.9075,-54.1129,-83.7698,-119.878,-162.438:26:PASS:1.90307:0.259456
3	99053131	CNV00000064	N	<CNV>	1	LowQual	IMPRECISE;SVTYPE=CNV;SVMETHOD=EMBL.DELLYv1.2.6;END=118925230;CIPOS=-500,500;CIEND=-499,501;MP=0.842186	GT:CN:CNL:GQ:FT:RDCN:RDSD	./.:2:-1001.06,-1001.06,0,-1001.06,-1001.06,-1001.06,-1001.06,-1001.06,-1001.06,-1001.06:10011:PASS:2.02048:0.025	./.:2:-1001.06,-1001.06,0,-1001.06,-1001.06,-1001.06,-1001.06,-1001.06,-1001.06,-1001.06:10011:PASS:1.97937:0.025
3	118925233	CNV00000065	N	<CNV>	7	LowQual	IMPRECISE;SVTYPE=CNV;SVMETHOD=EMBL.DELLYv1.2.6;END=118942045;CIPOS=-500,500;CIEND=-499,501;MP=0.654157	GT:CN:CNL:GQ:FT:RDCN:RDSD	./.:1:-2.59165,0,-0.514772,-4.13597,-10.8636,-20.6976,-33.6381,-49.685,-68.8383,-91.0981:6:LowQual:1.33429:0.373905	./.:1:-1.92371,0,-0.151317,-2.37766,-6.67904,-13.0554,-21.5069,-32.0333,-44.6348,-59.3113:2:LowQual:1.42708:0.457488
3	118942048	CNV00000066	N	<CNV>	3	LowQual	IMPRECISE;SVTYPE=CNV;SVMETHOD=EMBL.DELLYv1.2.6;END=121004410;CIPOS=-500,500;CIEND=747,747;MP=0.676468	GT:CN:CNL:GQ:FT:RDCN:RDSD	./.:2:-1000.6,-117.065,0,-92.9112,-1000.6,-1000.6,-1000.6,-1000.6,-1000.6,-1000.6:929:PASS:2.05752:0.0454786	./.:2:-273.883,-67.1928,0,-72.3052,-284.108,-1000.83,-1000.83,-1000.83,-1000.83,-1000.83:672:PASS:1.98168:0.0557967
4	151497	CNV00000067	N	<CNV>	9	LowQual	IMPRECISE;SVTYPE=CNV;SVMETHOD=EMBL.DELLYv1.2.6;END=943916;CIPOS=-151495,-151495;CIEND=-619,866;MP=0.717572	GT:CN:CNL:GQ:FT:RDCN:RDSD	./.:2:-1000.3,-311.997,0,-1000.3,-1000.3,-1000.3,-1000.3,-1000.3,-1000.3,-1000.3:3120:PASS:1.949:0.025	./.:2:-1000.71,-321.354,0,-1000.71,-1000.71,-1000.71,-1000.71,-1000.71,-1000.71,-1000.71:3213:PASS:1.96246:0.025
4	944404	CNV00000068	N	<CNV>	166	PASS	IMPRECISE;SVTYPE=CNV;SVMETHOD=EMBL.DELLYv1.2.6;END=958503;CIPOS=-1105,380;CIEND=-499,501;MP=0.842423	GT:CN:CNL:GQ:FT:RDCN:RDSD	./.:1:-17.0931,0,-16.5968,-66.8834,-150.86,-268.526,-1000.54,-1000.54,-1000.54,-1000.54:166:PASS:1.00737:0.113538	./.:1:-12.3363,0,-11.1908,-45.9086,-104.154,-185.926,-291.225,-1000.46,-1000.46,-1000.46:112:PASS:1.02435:0.135865
4	958506	CNV00000069	N	<CNV>	0	LowQual	IMPRECISE;SVTYPE=CNV;SVMETHOD=EMBL.DELLYv1.2.6;END=82536165;CIPOS=-500,500;CIEND=-999,1001;MP=0.785074	GT:CN:CNL:GQ:FT:RDCN:RDSD	./.:2:-1001.16,-1001.16,0,-1001.16,-1001.16,-1001.16,-1001.16,-1001.16,-1001.16,-1001.16:10012:PASS:1.98932:0.025	./.:2:-1001.04,-1001.04,0,-1001.04,-1001.04,-1001.04,-1001.04,-1001.04,-1001.04,-1001.04:10010:PASS:2.02183:0.025
4	82536168	CNV00000070	N	<CNV>	19	PASS	IMPRECISE;SVTYPE=CNV;SVMETHOD=EMBL.DELLYv1.2.6;END=82561839;CIPOS=-1000,1000;CIEND=-499,501;MP=0.91532	GT:CN:CNL:GQ:FT:RDCN:RDSD	./.:2:-25.5485,-1.88544,0,-19.8922,-61.562,-125.009,-210.235,-317.237,-998.59,-998.59:19:PASS:1.58658:0.141217	./.:1:-22.315,0,-1.65803,-27.2891,-76.8933,-150.47,-248.021,-998.247,-998.247,-998.247:16:PASS:1.43084:0.134595
4	82561842	CNV00000071	N	<CNV>	3	LowQual	IMPRECISE;SVTYPE=CNV;SVMETHOD=EMBL.DELLYv1.2.6;END=82667917;CIPOS=-500,500;CIEND=-3322,3324;MP=0.490229	GT:CN:CNL:GQ:FT:RDCN:RDSD	./.:2:-47.8505,-10.0093,0,-17.8228,-63.4776,-136.964,-238.283,-1000.23,-1000.23,-1000.23:100:PASS:1.85963:0.124916	./.:2:-65.875,-14.073,0,-23.656,-85.041,-184.155,-320.997,-1000.27,-1000.27,-1000.27:141:PASS:1.873:0.107289
4	82667920	CNV00000072	N	<CNV>	20	PASS	IMPRECISE;SVTYPE=CNV;SVMETHOD=EMBL.DELLYv1.2.6;END=82728738;CIPOS=-3323,3323;CIEND=-499,501;MP=0.460309	GT:CN:CNL:GQ:FT:RDCN:RDSD	./.:3:-27.2478,-10.7835,-1.70087,0,-5.68086,-18.7435,-39.1878,-67.0138,-102.222,-144.811:17:PASS:2.73042:0.242557	./.:3:-25.5073,-10.5457,-2.04324,0,-4.41597,-15.2911,-32.6255,-56.4191,-86.6719,-123.384:21:PASS:2.81633:0.2593
4	82728741	CNV00000073	N	<CNV>	0	LowQual	IMPRECISE;SVTYPE=CNV;SVMETHOD=EMBL.DELLYv1.2.6;END=105569622;CIPOS=-500,500;CIEND=-499,501;MP=0.795503	GT:CN:CNL:GQ:FT:RDCN:RDSD	./.:2:-1001.18,-1001.18,0,-1001.18,-1001.18,-1001.18,-1001.18,-1001.18,-1001.18,-1001.18:10012:PASS:1.99199:0.025	./.:2:-1001.2,-1001.2,0,-1001.2,-1001.2,-1001.2,-1001.2,-1001.2,-1001.2,-1001.2:10012:PASS:2.00463:0.025
4	105569625	CNV00000074	N	<CNV>	126	PASS	IMPRECISE;SVTYPE=CNV;SVMETHOD=EMBL.DELLYv1.2.6;END=105592028;CIPOS=-500,500;CIEND=-242,6941;MP=0.925775	GT:CN:CNL:GQ:FT:RDCN:RDSD	./.:6:-30.0991,-20.3612,-12.5119,-6.55109,-2.47885,-0.295149,0,-1.5934,-5.07535,-10.4458:3:LowQual:5.65628:0.479544	./.:5:-120.207,-80.0066,-47.8856,-23.8442,-7.88232,0,-0.197235,-8.47402,-24.8304,-49.2662:2:LowQual:5.47559:0.231845
4	105598214	CNV00000075	N	<CNV>	70	PASS	IMPRECISE;SVTYPE=CNV;SVMETHOD=EMBL.DELLYv1.2.6;END=105633372;CIPOS=-6426,757;CIEND=-499,501;MP=0.604551	GT:CN:CNL:GQ:FT:RDCN:RDSD	./.:8:-12.8575,-9.68732,-6.96368,-4.68662,-2.85614,-1.47223,-0.53491,-0.0441656,0,-0.402413:1:LowQual:7.5989:0.98615	./.:7:-11.0185,-8.19141,-5.78197,-3.79021,-2.21613,-1.05974,-0.321026,0,-0.0966573,-0.610998:1:LowQual:7.26859:1.01969
4	105633375	CNV00000076	N	<CNV>	1	LowQual	IMPRECISE;SVTYPE=CNV;SVMETHOD=EMBL.DELLYv1.2.6;END=112826996;CIPOS=-500,500;CIEND=-499,501;MP=0.761508	GT:CN:CNL:GQ:FT:RDCN:RDSD	./.:2:-1001.07,-295.255,0,-317.494,-1001.07,-1001.07,-1001.07,-1001.07,-1001.07,-1001.07:2953:PASS:1.98185:0.0266226	./.:2:-1001.19,-1001.19,0,-1001.19,-1001.19,-1001.19,-1001.19,-1001.19,-1001.19,-1001.19:10012:PASS:1.99934:0.0257736
4	112826999	CNV00000077	N	<CNV>	22	PASS	IMPRECISE;SVTYPE=CNV;SVMETHOD=EMBL.DELLYv1.2.6;END=112878363;CIPOS=-500,500;CIEND=-703,706;MP=0.735779	GT:CN:CNL:GQ:FT:RDCN:RDSD	./.:4:-8.58402,-4.8392,-2.16026,-0.547192,0,-0.518683,-2.10324,-4.75368,-8.46999,-13.2522:5:LowQual:4.01337:0.638321	./.:4:-7.16395,-4.01634,-1.77315,-0.434366,0,-0.470048,-1.84451,-4.12339,-7.30668,-11.3944:5:LowQual:3.98027:0.692961
4	112878366	CNV00000078	N	<CNV>	72	PASS	IMPRECISE;SVTYPE=CNV;SVMETHOD=EMBL.DELLYv1.2.6;END=112938733;CIPOS=-704,705;CIEND=-499,501;MP=0.434064	GT:CN:CNL:GQ:FT:RDCN:RDSD	./.:3:-58.7603,-26.7986,-7.21178,0,-5.16321,-22.7014,-52.6146,-94.9028,-149.566,-216.604:52:PASS:3.08277:0.187335	./.:3:-34.5768,-15.8019,-4.27632,0,-2.97296,-13.1952,-30.6667,-55.3875,-87.3576,-126.577:30:PASS:3.0899:0.244762
4	112938736	CNV00000079	N	<CNV>	107	PASS	IMPRECISE;SVTYPE=CNV;SVMETHOD=EMBL.DELLYv1.2.6;END=112952549;CIPOS=-500,500;CIEND=-336,1576;MP=0.85675	GT:CN:CNL:GQ:FT:RDCN:RDSD	./.:6:-26.0336,-17.4299,-10.5321,-5.34016,-1.85419,-0.0741343,0,-1.63179,-4.96949,-10.0131:1:LowQual:5.54346:0.50456	./.:5:-22.1056,-14.6694,-8.74073,-4.31961,-1.40603,0,-0.101511,-1.71057,-4.82716,-9.45131:1:LowQual:5.43266:0.536732
4	112953464	CNV00000080	N	<CNV>	2	LowQual	IMPRECISE;SVTYPE=CNV;SVMETHOD=EMBL.DELLYv1.2.6;END=113158118;CIPOS=-1249,663;CIEND=-398,2282;MP=0.44006	GT:CN:CNL:GQ:FT:RDCN:RDSD	./.:4:-0.632554,-0.340702,-0.137993,-0.0244251,0,-0.0647172,-0.218577,-0.461578,-0.793723,-1.21501:1:LowQual:3.774:2.20724	./.:4:-0.63934,-0.348491,-0.144985,-0.0288213,0,-0.0585211,-0.204385,-0.437591,-0.758139,-1.16603:1:LowQual:3.82998:2.22987
4	113159801	CNV00000081	N	<CNV>	12	LowQual	IMPRECISE;SVTYPE=CNV;SVMETHOD=EMBL.DELLYv1.2.6;END=113162416;CIPOS=-2079,601;CIEND=-1016,2432;MP=1	GT:CN:CNL:GQ:FT:RDCN:RDSD	./.:3:-7.94671,-3.77876,-1.12986,0,-0.389183,-2.29741,-5.72468,-10.671,-17.1363,-25.1207:4:LowQual:3.2438:0.534696	./.:4:-9.29028,-5.05699,-2.09751,-0.411849,0,-0.861965,-2.99774,-6.40734,-11.0907,-17.048:4:LowQual:3.82332:0.583901
4	113163867	CNV00000082	N	<CNV>	6	LowQual	IMPRECISE;SVTYPE=CNV;SVMETHOD=EMBL.DELLYv1.2.6;END=113316142;CIPOS=-2465,983;CIEND=-670,1419;MP=0.477111	GT:CN:CNL:GQ:FT:RDCN:RDSD	./.:4:-3.10315,-1.63109,-0.623209,-0.0795131,0,-0.38467,-1.23352,-2.54656,-4.32378,-6.56518:1:LowQual:3.6713:0.96727	./.:4:-2.76484,-1.42375,-0.515919,-0.0413346,0,-0.391915,-1.21708,-2.4755,-4.16716,-6.29208:1:LowQual:3.59541:1.0012
4	113317234	CNV00000083	N	<CNV>	24	PASS	IMPRECISE;SVTYPE=CNV;SVMETHOD=EMBL.DELLYv1.2.6;END=113344053;CIPOS=-1760,329;CIEND=-499,501;MP=0.664703	GT:CN:CNL:GQ:FT:RDCN:RDSD	./.:5:-6.19264,-4.06411,-2.38058,-1.14206,-0.348527,0,-0.0964734,-0.637947,-1.62442,-3.0559:1:LowQual:5.28321:0.987897	./.:5:-7.96806,-5.17981,-2.98889,-1.39527,-0.398978,0,-0.198338,-0.993993,-2.38696,-4.37725:2:LowQual:5.16795:0.852687
4	113344056	CNV00000084	N	<CNV>	0	LowQual	IMPRECISE;SVTYPE=CNV;SVMETHOD=EMBL.DELLYv1.2.6;END=114206584;CIPOS=-500,500;CIEND=-499,501;MP=0.854462	GT:CN:CNL:GQ:FT:RDCN:RDSD	./.:2:-1001.12,-250.503,0,-245.267,-1001.12,-1001.12,-1001.12,-1001.12,-1001.12,-1001.12:2452:PASS:2.00528:0.0295973	./.:2:-1000.5,-82.4915,0,-107.718,-1000.5,-1000.5,-1000.5,-1000.5,-1000.5,-1000.5:825:PASS:1.93369:0.0477833
4	114206587	CNV00000085	N	<CNV>	682	PASS	IMPRECISE;SVTYPE=CNV;SVMETHOD=EMBL.DELLYv1.2.6;END=114229532;CIPOS=-500,500;CIEND=-499,501;MP=0.958687	GT:CN:CNL:GQ:FT:RDCN:RDSD	./.:0:0,-15.4816,-68.0109,-157.588,-284.213,-1000.44,-1000.44,-1000.44,-1000.44,-1000.44:154:PASS:0.0821181:0.108271	./.:0:0,-26.0999,-111.299,-255.597,-1000.57,-1000.57,-1000.57,-1000.57,-1000.57,-1000.57:261:PASS:0.0583727:0.0857237
4	114229535	CNV00000086	N	<CNV>	2	LowQual	IMPRECISE;SVTYPE=CNV;SVMETHOD=EMBL.DELLYv1.2.6;END=119893893;CIPOS=-500,500;CIEND=-642,25317;MP=0.850526	GT:CN:CNL:GQ:FT:RDCN:RDSD	./.:2:-1001.01,-1001.01,0,-1001.01,-1001.01,-1001.01,-1001.01,-1001.01,-1001.01,-1001.01:10010:PASS:2.02366:0.025	./.:2:-1001.1,-1001.1,0,-1001.1,-1001.1,-1001.1,-1001.1,-1001.1,-1001.1,-1001.1:10011:PASS:1.98307:0.025
4	119918397	CNV00000087	N	<CNV>	10012	PASS	IMPRECISE;SVTYPE=CNV;SVMETHOD=EMBL.DELLYv1.2.6;END=120000157;CIPOS=-25144,815;CIEND=443,443;MP=0.942895	GT:CN:CNL:GQ:FT:RDCN:RDSD	./.:0:0,-1001.2,-1001.2,-1001.2,-1001.2,-1001.2,-1001.2,-1001.2,-1001.2,-1001.2:10012:PASS:0:0.025	./.:0:0,-1001.2,-1001.2,-1001.2,-1001.2,-1001.2,-1001.2,-1001.2,-1001.2,-1001.2:10012:PASS:0:0.025
5	28123	CNV00000088	N	<CNV>	1	LowQual	IMPRECISE;SVTYPE=CNV;SVMETHOD=EMBL.DELLYv1.2.6;END=12961254;CIPOS=-28121,-28121;CIEND=-565,4571;MP=0.762581	GT:CN:CNL:GQ:FT:RDCN:RDSD	./.:2:-1001.08,-1001.08,0,-1001.08,-1001.08,-1001.08,-1001.08,-1001.08,-1001.08,-1001.08:10011:PASS:1.98102:0.025	./.:2:-1001,-1001,0,-1001,-1001,-1001,-1001,-1001,-1001,-1001:10010:PASS:2.02418:0.025
5	12964477	CNV00000089	N	<CNV>	155	PASS	IMPRECISE;SVTYPE=CNV;SVMETHOD=EMBL.DELLYv1.2.6;END=12986143;CIPOS=-3786,1350;CIEND=-499,501;MP=0.919928	GT:CN:CNL:GQ:FT:RDCN:RDSD	./.:1:-12.353,0,-15.4351,-58.6583,-129.67,-228.469,-1000.46,-1000.46,-1000.46,-1000.46:124:PASS:0.944542:0.125015	./.:1:-23.9628,0,-27.3179,-105.916,-235.796,-1000.61,-1000.61,-1000.61,-1000.61,-1000.61:240:PASS:0.967287:0.092027
5	12986146	CNV00000090	N	<CNV>	0	LowQual	IMPRECISE;SVTYPE=CNV;SVMETHOD=EMBL.DELLYv1.2.6;END=31725865;CIPOS=-500,500;CIEND=-499,501;MP=0.781175	GT:CN:CNL:GQ:FT:RDCN:RDSD	./.:2:-1000.9,-85.3471,0,-84.1622,-1000.9,-1000.9,-1000.9,-1000.9,-1000.9,-1000.9:842:PASS:2.00349:0.0506169	./.:2:-1001.05,-322.135,0,-296.893,-1001.05,-1001.05,-1001.05,-1001.05,-1001.05,-1001.05:2968:PASS:2.02039:0.0264873
5	31725868	CNV00000091	N	<CNV>	87	PASS	IMPRECISE;SVTYPE=CNV;SVMETHOD=EMBL.DELLYv1.2.6;END=31753893;CIPOS=-500,500;CIEND=-77,5371;MP=0.627145	GT:CN:CNL:GQ:FT:RDCN:RDSD	./.:1:-10.726,0,-8.68379,-36.7774,-84.2809,-151.194,-237.517,-1000.4,-1000.4,-1000.4:87:PASS:1.05261:0.149583	./.:1:-5.8302,0,-4.56095,-19.513,-44.8563,-80.5907,-126.716,-183.233,-250.141,-1000.27:46:PASS:1.06107:0.204437
5	31757511	CNV00000092	N	<CNV>	1	LowQual	IMPRECISE;SVTYPE=CNV;SVMETHOD=EMBL.DELLYv1.2.6;END=50081564;CIPOS=-3693,1755;CIEND=-499,501;MP=0.77889	GT:CN:CNL:GQ:FT:RDCN:RDSD	./.:2:-1001.09,-1001.09,0,-1001.09,-1001.09,-1001.09,-1001.09,-1001.09,-1001.09,-1001.09:10011:PASS:1.98214:0.025	./.:2:-1001.08,-1001.08,0,-1001.08,-1001.08,-1001.08,-1001.08,-1001.08,-1001.08,-1001.08:10011:PASS:2.01902:0.025
5	50081567	CNV00000093	N	<CNV>	39	PASS	IMPRECISE;SVTYPE=CNV;SVMETHOD=EMBL.DELLYv1.2.6;END=50110075;CIPOS=-500,500;CIEND=-85,2794;MP=0.651877	GT:CN:CNL:GQ:FT:RDCN:RDSD	./.:1:-4.91195,0,-3.86609,-16.5102,-37.9324,-68.1326,-107.111,-154.867,-211.401,-276.714:38:PASS:1.05957:0.22243	./.:1:-6.17708,0,-4.01938,-18.2352,-42.6475,-77.2562,-122.061,-177.063,-242.261,-317.656:40:PASS:1.10581:0.20638
5	50111957	CNV00000094	N	<CNV>	0	LowQual	IMPRECISE;SVTYPE=CNV;SVMETHOD=EMBL.DELLYv1.2.6;END=58629592;CIPOS=-1965,914;CIEND=-2255,4038;MP=0.763524	GT:CN:CNL:GQ:FT:RDCN:RDSD	./.:2:-1001.06,-188.867,0,-195.637,-1001.06,-1001.06,-1001.06,-1001.06,-1001.06,-1001.06:1889:PASS:1.9912:0.0336079	./.:2:-1001.16,-1001.16,0,-1001.16,-1001.16,-1001.16,-1001.16,-1001.16,-1001.16,-1001.16:10012:PASS:2.01056:0.025
5	58630721	CNV00000095	N	<CNV>	36	PASS	IMPRECISE;SVTYPE=CNV;SVMETHOD=EMBL.DELLYv1.2.6;END=58905164;CIPOS=-3382,2911;CIEND=-502,627;MP=0.38623	GT:CN:CNL:GQ:FT:RDCN:RDSD	./.:1:-4.53553,0,-3.64424,-15.4682,-35.472,-63.6555,-100.019,-144.562,-197.285,-258.187:36:PASS:1.05448:0.230421	./.:1:-4.94349,0,-3.32713,-14.9249,-34.7932,-62.9322,-99.3418,-144.022,-196.973,-258.194:33:PASS:1.09772:0.229152
5	58905296	CNV00000096	N	<CNV>	0	LowQual	IMPRECISE;SVTYPE=CNV;SVMETHOD=EMBL.DELLYv1.2.6;END=99148641;CIPOS=-632,497;CIEND=-115,16852;MP=0.779672	GT:CN:CNL:GQ:FT:RDCN:RDSD	./.:2:-1001.19,-1001.19,0,-1001.19,-1001.19,-1001.19,-1001.19,-1001.19,-1001.19,-1001.19:10012:PASS:1.9942:0.025	./.:2:-1001.18,-1001.18,0,-1001.18,-1001.18,-1001.18,-1001.18,-1001.18,-1001.18,-1001.18:10012:PASS:2.00891:0.025
5	99161646	CNV00000097	N	<CNV>	17	PASS	IMPRECISE;SVTYPE=CNV;SVMETHOD=EMBL.DELLYv1.2.6;END=99313364;CIPOS=-13118,3849;CIEND=-5483,41431;MP=0.0986356	GT:CN:CNL:GQ:FT:RDCN:RDSD	./.:1:-4.37228,0,-1.53269,-8.97035,-22.313,-41.5606,-66.7132,-97.7707,-134.733,-177.601:15:PASS:1.24044:0.271196	./.:1:-3.01761,0,-0.450338,-4.36862,-11.7549,-22.609,-36.9311,-54.7212,-75.9792,-100.705:4:LowQual:1.37014:0.35388
5	99338714	CNV00000098	N	<CNV>	0	LowQual	IMPRECISE;SVTYPE=CNV;SVMETHOD=EMBL.DELLYv1.2.6;END=102645537;CIPOS=-30831,16083;CIEND=-594,3361;MP=0.67603	GT:CN:CNL:GQ:FT:RDCN:RDSD	./.:2:-1001.19,-1001.19,0,-1001.19,-1001.19,-1001.19,-1001.19,-1001.19,-1001.19,-1001.19:10012:PASS:1.99435:0.025	./.:2:-1001.17,-1001.17,0,-1001.17,-1001.17,-1001.17,-1001.17,-1001.17,-1001.17,-1001.17:10012:PASS:2.00943:0.0252608
5	102647256	CNV00000099	N	<CNV>	195	PASS	IMPRECISE;SVTYPE=CNV;SVMETHOD=EMBL.DELLYv1.2.6;END=102811615;CIPOS=-2311,1644;CIEND=-908,2403;MP=0.446049	GT:CN:CNL:GQ:FT:RDCN:RDSD	./.:3:-185.852,-81.4319,-19.4814,0,-22.9878,-88.4448,-196.371,-1000.56,-1000.56,-1000.56:195:PASS:2.95872:0.101124	./.:3:-107.922,-45.3048,-9.33085,0,-17.3123,-61.2677,-131.866,-229.108,-1000.2,-1000.2:93:PASS:2.85022:0.127673
5	102813929	CNV00000100	N	<CNV>	37	PASS	IMPRECISE;SVTYPE=CNV;SVMETHOD=EMBL.DELLYv1.2.6;END=102943543;CIPOS=-3220,91;CIEND=-1343,10137;MP=0.320593	GT:CN:CNL:GQ:FT:RDCN:RDSD	./.:1:-2.58914,0,-3.70508,-13.7044,-29.9979,-52.5857,-81.4677,-116.644,-158.114,-205.879:26:PASS:0.911352:0.262676	./.:1:-2.92494,0,-4.92409,-17.6972,-38.3194,-66.7906,-103.111,-147.28,-199.298,-259.166:30:PASS:0.872649:0.235225
5	102953146	CNV00000101	N	<CNV>	0	LowQual	IMPRECISE;SVTYPE=CNV;SVMETHOD=EMBL.DELLYv1.2.6;END=103303785;CIPOS=-10944,536;CIEND=-3546,7946;MP=0.493853	GT:CN:CNL:GQ:FT:RDCN:RDSD	./.:2:-156.045,-39.352,0,-37.9892,-153.319,-1000.72,-1000.72,-1000.72,-1000.72,-1000.72:380:PASS:2.00881:0.0749354	./.:2:-109.282,-25.7533,0,-32.0221,-121.82,-269.393,-1000.58,-1000.58,-1000.58,-1000.58:258:PASS:1.94575:0.0867003
5	103306339	CNV00000102	N	<CNV>	127	PASS	IMPRECISE;SVTYPE=CNV;SVMETHOD=EMBL.DELLYv1.2.6;END=103353113;CIPOS=-6098,5394;CIEND=-2918,2921;MP=0.232662	GT:CN:CNL:GQ:FT:RDCN:RDSD	./.:1:-14.6912,0,-12.6841,-52.7436,-120.178,-214.988,-1000.48,-1000.48,-1000.48,-1000.48:127:PASS:1.03666:0.125954	./.:1:-10.6355,0,-12.0473,-46.7774,-104.19,-184.286,-287.064,-1000.45,-1000.45,-1000.45:106:PASS:0.968879:0.138371
5	103353116	CNV00000103	N	<CNV>	4	LowQual	IMPRECISE;SVTYPE=CNV;SVMETHOD=EMBL.DELLYv1.2.6;END=117980412;CIPOS=-2919,2920;CIEND=-499,501;MP=0.881365	GT:CN:CNL:GQ:FT:RDCN:RDSD	./.:2:-1000.85,-1000.85,0,-1000.85,-1000.85,-1000.85,-1000.85,-1000.85,-1000.85,-1000.85:10008:PASS:2.03209:0.025	./.:2:-1000.83,-1000.83,0,-1000.83,-1000.83,-1000.83,-1000.83,-1000.83,-1000.83,-1000.83:10008:PASS:1.96717:0.025
5	117980415	CNV00000104	N	<CNV>	4	LowQual	IMPRECISE;SVTYPE=CNV;SVMETHOD=EMBL.DELLYv1.2.6;END=117993848;CIPOS=-500,500;CIEND=-499,501;MP=0.818683	GT:CN:CNL:GQ:FT:RDCN:RDSD	./.:2:-24.4364,-4.49108,0,-10.9632,-37.3807,-79.2525,-136.579,-209.359,-297.594,-1000.04:45:PASS:1.7906:0.167636	./.:2:-11.7221,-2.70358,0,-3.61137,-13.5377,-29.779,-52.3352,-81.2064,-116.392,-157.894:27:PASS:1.92812:0.262245
5	117993851	CNV00000105	N	<CNV>	7	LowQual	IMPRECISE;SVTYPE=CNV;SVMETHOD=EMBL.DELLYv1.2.6;END=120082608;CIPOS=-500,500;CIEND=6707,6707;MP=0.8726	GT:CN:CNL:GQ:FT:RDCN:RDSD	./.:2:-1000.32,-125.749,0,-92.4797,-1000.32,-1000.32,-1000.32,-1000.32,-1000.32,-1000.32:925:PASS:2.07623:0.0446104	./.:2:-1001.12,-255.124,0,-264.784,-1001.12,-1001.12,-1001.12,-1001.12,-1001.12,-1001.12:2551:PASS:1.99071:0.0289021
6	24142	CNV00000106	N	<CNV>	6	LowQual	IMPRECISE;SVTYPE=CNV;SVMETHOD=EMBL.DELLYv1.2.6;END=475041;CIPOS=-24140,-24140;CIEND=-499,501;MP=0.533374	GT:CN:CNL:GQ:FT:RDCN:RDSD	./.:2:-241.536,-53.6149,0,-80.6907,-295.687,-1000.16,-1000.16,-1000.16,-1000.16,-1000.16:537:PASS:1.8992:0.056865	./.:2:-161.922,-38.1696,0,-47.4137,-180.411,-1000.62,-1000.62,-1000.62,-1000.62,-1000.62:381:PASS:1.94599:0.0712357
6	475044	CNV00000107	N	<CNV>	22	PASS	IMPRECISE;SVTYPE=CNV;SVMETHOD=EMBL.DELLYv1.2.6;END=489776;CIPOS=-500,500;CIEND=-499,501;MP=0.746505	GT:CN:CNL:GQ:FT:RDCN:RDSD	./.:0:0,-0.351672,-2.14098,-5.36791,-10.0325,-16.1347,-23.6745,-32.652,-43.0671,-54.9198:3:LowQual:0.255381:0.549627	./.:0:0,-0.268256,-1.68463,-4.24913,-7.96175,-12.8225,-18.8314,-25.9883,-34.2934,-43.7467:3:LowQual:0.266352:0.615033
6	489779	CNV00000108	N	<CNV>	8	LowQual	IMPRECISE;SVTYPE=CNV;SVMETHOD=EMBL.DELLYv1.2.6;END=2682460;CIPOS=-500,500;CIEND=-499,501;MP=0.705072	GT:CN:CNL:GQ:FT:RDCN:RDSD	./.:2:-1000.39,-313.833,0,-1000.39,-1000.39,-1000.39,-1000.39,-1000.39,-1000.39,-1000.39:3138:PASS:1.95164:0.025	./.:2:-1001.2,-1001.2,0,-1001.2,-1001.2,-1001.2,-1001.2,-1001.2,-1001.2,-1001.2:10012:PASS:1.99911:0.025
6	2682463	CNV00000109	N	<CNV>	8	LowQual	IMPRECISE;SVTYPE=CNV;SVMETHOD=EMBL.DELLYv1.2.6;END=2694709;CIPOS=-500,500;CIEND=-499,501;MP=0.898024	GT:CN:CNL:GQ:FT:RDCN:RDSD	./.:1:-0.0179679,0,-0.68267,-2.06598,-4.14993,-6.93451,-10.4197,-14.6056,-19.4921,-25.0792:0:LowQual:0.525645:0.787309	./.:1:-0.00946486,0,-0.650231,-1.96016,-3.92978,-6.5591,-9.84812,-13.7968,-18.4052,-23.6733:0:LowQual:0.514347:0.811372
6	2694712	CNV00000110	N	<CNV>	1	LowQual	IMPRECISE;SVTYPE=CNV;SVMETHOD=EMBL.DELLYv1.2.6;END=3202966;CIPOS=-500,500;CIEND=-499,501;MP=0.743718	GT:CN:CNL:GQ:FT:RDCN:RDSD	./.:2:-1001.04,-190.5,0,-202.112,-1001.04,-1001.04,-1001.04,-1001.04,-1001.04,-1001.04:1905:PASS:1.98521:0.0332591	./.:2:-1000.97,-140.042,0,-150.042,-1000.97,-1000.97,-1000.97,-1000.97,-1000.97,-1000.97:1401:PASS:1.98276:0.0386928
6	3202969	CNV00000111	N	<CNV>	221	PASS	IMPRECISE;SVTYPE=CNV;SVMETHOD=EMBL.DELLYv1.2.6;END=3240195;CIPOS=-500,500;CIEND=-499,501;MP=0.725234	GT:CN:CNL:GQ:FT:RDCN:RDSD	./.:4:-91.5585,-50.9108,-22.1018,-5.13153,0,-6.70719,-25.2531,-55.6378,-97.8611,-151.923:51:PASS:3.93345:0.191531	./.:4:-66.4629,-37.6396,-16.9546,-4.40811,0,-3.7303,-15.599,-35.6061,-63.7517,-100.036:37:PASS:4.04164:0.231006
6	3240198	CNV00000112	N	<CNV>	2	LowQual	IMPRECISE;SVTYPE=CNV;SVMETHOD=EMBL.DELLYv1.2.6;END=5430517;CIPOS=-500,500;CIEND=-44,2690;MP=0.71019	GT:CN:CNL:GQ:FT:RDCN:RDSD	./.:2:-1001,-1001,0,-1001,-1001,-1001,-1001,-1001,-1001,-1001:10010:PASS:1.97573:0.025	./.:2:-1001.08,-1001.08,0,-1001.08,-1001.08,-1001.08,-1001.08,-1001.08,-1001.08,-1001.08:10011:PASS:2.01913:0.025
6	5432254	CNV00000113	N	<CNV>	33	PASS	IMPRECISE;SVTYPE=CNV;SVMETHOD=EMBL.DELLYv1.2.6;END=5458933;CIPOS=-1779,955;CIEND=-794,3405;MP=0.477831	GT:CN:CNL:GQ:FT:RDCN:RDSD	./.:47:-1.26662,-1.11275,-0.962162,-0.814858,-0.670838,-0.530102,-0.39265,-0.258482,-0.127599,0:1:LowQual:47.3527:11.4995	./.:45:-1.01884,-0.894507,-0.772955,-0.654185,-0.538198,-0.424993,-0.314571,-0.206931,-0.102074,0:1:LowQual:45.1837:12.4931
6	5462135	CNV00000114	N	<CNV>	0	LowQual	IMPRECISE;SVTYPE=CNV;SVMETHOD=EMBL.DELLYv1.2.6;END=5778782;CIPOS=-3994,205;CIEND=-233,4425;MP=0.737214	GT:CN:CNL:GQ:FT:RDCN:RDSD	./.:2:-1000.88,-80.4202,0,-83.2953,-1000.88,-1000.88,-1000.88,-1000.88,-1000.88,-1000.88:804:PASS:1.99122:0.0515047	./.:2:-278.793,-70.9917,0,-65.8182,-268.446,-1000.83,-1000.83,-1000.83,-1000.83,-1000.83:658:PASS:2.01891:0.0563421
6	5782443	CNV00000115	N	<CNV>	11	LowQual	IMPRECISE;SVTYPE=CNV;SVMETHOD=EMBL.DELLYv1.2.6;END=5801534;CIPOS=-3892,766;CIEND=-499,501;MP=0.590007	GT:CN:CNL:GQ:FT:RDCN:RDSD	./.:42:-0.458989,-0.402511,-0.347404,-0.293665,-0.241297,-0.190298,-0.140669,-0.0924098,-0.0455201,0:0:LowQual:41.7341:17.8067	./.:41:-0.450834,-0.39524,-0.341022,-0.288178,-0.23671,-0.186618,-0.1379,-0.0905581,-0.0445914,0:1:LowQual:40.9223:17.7701
6	5801537	CNV00000116	N	<CNV>	0	LowQual	IMPRECISE;SVTYPE=CNV;SVMETHOD=EMBL.DELLYv1.2.6;END=5899178;CIPOS=-500,500;CIEND=-709,711;MP=0.755702	GT:CN:CNL:GQ:FT:RDCN:RDSD	./.:2:-34.0432,-8.28556,0,-9.18649,-35.845,-79.9756,-141.578,-220.653,-317.2,-1000.4:83:PASS:1.97422:0.15766	./.:2:-21.7343,-5.42038,0,-5.47313,-21.8398,-49.0999,-87.2536,-136.301,-196.241,-267.076:54:PASS:1.99758:0.199668
6	5899181	CNV00000117	N	<CNV>	72	PASS	IMPRECISE;SVTYPE=CNV;SVMETHOD=EMBL.DELLYv1.2.6;END=5977724;CIPOS=-710,710;CIEND=-499,501;MP=0.371876	GT:CN:CNL:GQ:FT:RDCN:RDSD	./.:4:-30.803,-16.9535,-7.20316,-1.55199,0,-2.54718,-9.19352,-19.939,-34.7837,-53.7276:16:PASS:3.87861:0.325495	./.:4:-20.9324,-11.7184,-5.15837,-1.25224,0,-1.40166,-5.45723,-12.1667,-21.5301,-33.5473:13:LowQual:3.97185:0.404529
6	5977727	CNV00000118	N	<CNV>	1	LowQual	IMPRECISE;SVTYPE=CNV;SVMETHOD=EMBL.DELLYv1.2.6;END=32622658;CIPOS=-500,500;CIEND=-499,501;MP=0.762021	GT:CN:CNL:GQ:FT:RDCN:RDSD	./.:2:-1001.08,-1001.08,0,-1001.08,-1001.08,-1001.08,-1001.08,-1001.08,-1001.08,-1001.08:10011:PASS:1.98102:0.025	./.:2:-1001,-1001,0,-1001,-1001,-1001,-1001,-1001,-1001,-1001:10010:PASS:2.02421:0.025
6	32622661	CNV00000119	N	<CNV>	120	PASS	IMPRECISE;SVTYPE=CNV;SVMETHOD=EMBL.DELLYv1.2.6;END=32641521;CIPOS=-500,500;CIEND=-499,501;MP=0.848213	GT:CN:CNL:GQ:FT:RDCN:RDSD	./.:0:0,-2.35468,-11.8996,-28.6348,-52.5602,-83.6759,-121.982,-167.478,-220.165,-280.041:24:PASS:0.172517:0.245765	./.:0:0,-8.49721,-37.9222,-88.275,-159.556,-251.764,-1000.35,-1000.35,-1000.35,-1000.35:84:PASS:0.0939744:0.144056
6	32641524	CNV00000120	N	<CNV>	1	LowQual	IMPRECISE;SVTYPE=CNV;SVMETHOD=EMBL.DELLYv1.2.6;END=49290029;CIPOS=-500,500;CIEND=-499,501;MP=0.779349	GT:CN:CNL:GQ:FT:RDCN:RDSD	./.:2:-1001.14,-1001.14,0,-1001.14,-1001.14,-1001.14,-1001.14,-1001.14,-1001.14,-1001.14:10011:PASS:1.98644:0.025	./.:2:-1001,-1001,0,-1001,-1001,-1001,-1001,-1001,-1001,-1001:10010:PASS:2.02402:0.025
6	49290032	CNV00000121	N	<CNV>	23	PASS	IMPRECISE;SVTYPE=CNV;SVMETHOD=EMBL.DELLYv1.2.6;END=49303232;CIPOS=-500,500;CIEND=-499,501;MP=0.833131	GT:CN:CNL:GQ:FT:RDCN:RDSD	./.:0:0,-0.331977,-2.19405,-5.58622,-10.5085,-16.9609,-24.9433,-34.4559,-45.4986,-58.0713:3:LowQual:0.283036:0.532761	./.:0:0,-0.288325,-1.97442,-5.0583,-9.53994,-15.4194,-22.6965,-31.3715,-41.4442,-52.9148:3:LowQual:0.293725:0.557409
6	49303235	CNV00000122	N	<CNV>	1	LowQual	IMPRECISE;SVTYPE=CNV;SVMETHOD=EMBL.DELLYv1.2.6;END=64294874;CIPOS=-500,500;CIEND=-1997,3133;MP=0.761317	GT:CN:CNL:GQ:FT:RDCN:RDSD	./.:2:-1001.14,-1001.14,0,-1001.14,-1001.14,-1001.14,-1001.14,-1001.14,-1001.14,-1001.14:10011:PASS:1.98613:0.025078	./.:2:-1000.97,-1000.97,0,-1000.97,-1000.97,-1000.97,-1000.97,-1000.97,-1000.97,-1000.97:10010:PASS:2.02616:0.025
6	64297908	CNV00000123	N	<CNV>	89	PASS	IMPRECISE;SVTYPE=CNV;SVMETHOD=EMBL.DELLYv1.2.6;END=64325339;CIPOS=-5029,101;CIEND=-499,501;MP=0.641563	GT:CN:CNL:GQ:FT:RDCN:RDSD	./.:1:-9.25405,0,-8.88475,-35.9083,-81.0707,-144.372,-225.812,-1000.41,-1000.41,-1000.41:89:PASS:1.01018:0.154735	./.:1:-9.29158,0,-7.59444,-32.0749,-73.4414,-131.694,-206.832,-298.857,-1000.37,-1000.37:76:PASS:1.05025:0.160372
6	64325342	CNV00000124	N	<CNV>	3	LowQual	IMPRECISE;SVTYPE=CNV;SVMETHOD=EMBL.DELLYv1.2.6;END=65180948;CIPOS=-500,500;CIEND=-499,501;MP=0.719955	GT:CN:CNL:GQ:FT:RDCN:RDSD	./.:2:-1000.89,-320.798,0,-1000.89,-1000.89,-1000.89,-1000.89,-1000.89,-1000.89,-1000.89:3208:PASS:1.96987:0.0252211	./.:2:-1000.63,-1000.63,0,-319.217,-1000.63,-1000.63,-1000.63,-1000.63,-1000.63,-1000.63:3192:PASS:2.04061:0.025
6	65180951	CNV00000125	N	<CNV>	140	PASS	IMPRECISE;SVTYPE=CNV;SVMETHOD=EMBL.DELLYv1.2.6;END=65215661;CIPOS=-500,500;CIEND=-499,501;MP=0.691375	GT:CN:CNL:GQ:FT:RDCN:RDSD	./.:1:-13.511,0,-14.0223,-55.5779,-124.667,-221.289,-1000.5,-1000.5,-1000.5,-1000.5:135:PASS:0.990714:0.125592	./.:1:-10.8769,0,-7.03071,-31.969,-74.8149,-135.568,-214.229,-310.798,-1000.31,-1000.31:70:PASS:1.10739:0.155731
6	65215664	CNV00000126	N	<CNV>	1	LowQual	IMPRECISE;SVTYPE=CNV;SVMETHOD=EMBL.DELLYv1.2.6;END=113033798;CIPOS=-500,500;CIEND=-961,963;MP=0.776389	GT:CN:CNL:GQ:FT:RDCN:RDSD	./.:2:-1001.14,-1001.14,0,-1001.14,-1001.14,-1001.14,-1001.14,-1001.14,-1001.14,-1001.14:10011:PASS:1.98635:0.025	./.:2:-1001.18,-1001.18,0,-1001.18,-1001.18,-1001.18,-1001.18,-1001.18,-1001.18,-1001.18:10012:PASS:2.00854:0.025
6	113033801	CNV00000127	N	<CNV>	57	PASS	IMPRECISE;SVTYPE=CNV;SVMETHOD=EMBL.DELLYv1.2.6;END=113055474;CIPOS=-962,962;CIEND=-951,16254;MP=0.50699	GT:CN:CNL:GQ:FT:RDCN:RDSD	./.:1:-3.89557,0,-5.61129,-20.7294,-45.3544,-79.4863,-123.125,-176.271,-238.923,-311.082:39:PASS:0.909764:0.213734	./.:1:-2.39165,0,-8.10129,-26.6955,-55.7827,-95.3628,-145.436,-206.002,-277.061,-999.904:24:PASS:0.727929:0.203443
6	113071682	CNV00000128	N	<CNV>	15	PASS	IMPRECISE;SVTYPE=CNV;SVMETHOD=EMBL.DELLYv1.2.6;END=117805093;CIPOS=-17157,48;CIEND=1246,1246;MP=0.846983	GT:CN:CNL:GQ:FT:RDCN:RDSD	./.:2:-999.654,-999.654,0,-301.046,-999.654,-999.654,-999.654,-999.654,-999.654,-999.654:3011:PASS:2.06676:0.025	./.:2:-1001.05,-300.964,0,-1001.05,-1001.05,-1001.05,-1001.05,-1001.05,-1001.05,-1001.05:3010:PASS:1.97992:0.0263161
7	15650	CNV00000129	N	<CNV>	102	PASS	IMPRECISE;SVTYPE=CNV;SVMETHOD=EMBL.DELLYv1.2.6;END=68853;CIPOS=-15648,-15648;CIEND=-499,501;MP=0.55444	GT:CN:CNL:GQ:FT:RDCN:RDSD	./.:0:0,-1.75501,-9.98796,-24.6989,-45.8877,-73.5545,-107.699,-148.322,-195.423,-249.001:17:PASS:0.22908:0.258925	./.:0:0,-5.25049,-25.4551,-60.6139,-110.727,-175.794,-255.815,-1000.2,-1000.2,-1000.2:52:PASS:0.148894:0.170416
7	68856	CNV00000130	N	<CNV>	3	LowQual	IMPRECISE;SVTYPE=CNV;SVMETHOD=EMBL.DELLYv1.2.6;END=8448464;CIPOS=-500,500;CIEND=-499,501;MP=0.799202	GT:CN:CNL:GQ:FT:RDCN:RDSD	./.:2:-1000.86,-1000.86,0,-1000.86,-1000.86,-1000.86,-1000.86,-1000.86,-1000.86,-1000.86:10009:PASS:2.03145:0.025	./.:2:-1000.99,-1000.99,0,-1000.99,-1000.99,-1000.99,-1000.99,-1000.99,-1000.99,-1000.99:10010:PASS:1.97525:0.025
7	8448467	CNV00000131	N	<CNV>	22	PASS	IMPRECISE;SVTYPE=CNV;SVMETHOD=EMBL.DELLYv1.2.6;END=8473564;CIPOS=-500,500;CIEND=-516,896;MP=0.558429	GT:CN:CNL:GQ:FT:RDCN:RDSD	./.:1:-0.00548702,0,-1.93955,-5.82413,-11.6538,-19.4284,-29.1481,-40.8128,-54.4226,-69.9774:0:LowQual:0.502821:0.472529	./.:0:0,-0.0827893,-2.10073,-6.05381,-11.9421,-19.7654,-29.524,-41.2177,-54.8465,-70.4105:1:LowQual:0.457218:0.473734
7	8473979	CNV00000132	N	<CNV>	1	LowQual	IMPRECISE;SVTYPE=CNV;SVMETHOD=EMBL.DELLYv1.2.6;END=8774018;CIPOS=-929,483;CIEND=-1246,1249;MP=0.367683	GT:CN:CNL:GQ:FT:RDCN:RDSD	./.:2:-4.4132,-1.33008,0,-0.422951,-2.59894,-6.52796,-12.21,-19.6451,-28.8332,-39.7744:4:LowQual:2.25873:0.497734	./.:2:-4.64282,-1.35241,0,-0.585578,-3.10915,-7.57071,-13.9703,-22.3078,-32.5833,-44.7969:6:LowQual:2.19784:0.473387
7	8774021	CNV00000133	N	<CNV>	0	LowQual	IMPRECISE;SVTYPE=CNV;SVMETHOD=EMBL.DELLYv1.2.6;END=10714936;CIPOS=-1247,1248;CIEND=-633,3909;MP=0.413101	GT:CN:CNL:GQ:FT:RDCN:RDSD	./.:2:-208.465,-51.2474,0,-54.7228,-215.416,-1000.78,-1000.78,-1000.78,-1000.78,-1000.78:513:PASS:1.9836:0.0640178	./.:2:-174.686,-42.3722,0,-47.5694,-185.081,-1000.72,-1000.72,-1000.72,-1000.72,-1000.72:424:PASS:1.97111:0.0694883
7	10718481	CNV00000134	N	<CNV>	10	LowQual	IMPRECISE;SVTYPE=CNV;SVMETHOD=EMBL.DELLYv1.2.6;END=10776402;CIPOS=-4176,366;CIEND=-499,501;MP=0.36022	GT:CN:CNL:GQ:FT:RDCN:RDSD	./.:4:-4.05993,-2.20715,-0.912903,-0.177186,0,-0.381346,-1.32122,-2.81963,-4.87657,-7.49204:1:LowQual:3.81723:0.881796	./.:4:-5.56306,-2.8415,-1.00713,-0.059969,0,-0.827228,-2.54165,-5.14327,-8.63209,-13.0081:1:LowQual:3.56759:0.699652
7	10776405	CNV00000135	N	<CNV>	16	PASS	IMPRECISE;SVTYPE=CNV;SVMETHOD=EMBL.DELLYv1.2.6;END=10818896;CIPOS=-500,500;CIEND=-499,501;MP=0.258843	GT:CN:CNL:GQ:FT:RDCN:RDSD	./.:0:0,-0.213368,-1.49996,-3.85977,-7.29281,-11.7991,-17.3785,-24.0313,-31.7572,-40.5563:2:LowQual:0.301189:0.636132	./.:0:0,-0.10429,-1.01402,-2.7292,-5.24981,-8.57587,-12.7074,-17.6443,-23.3867,-29.9345:1:LowQual:0.370518:0.734302
7	10818899	CNV00000136	N	<CNV>	11	LowQual	IMPRECISE;SVTYPE=CNV;SVMETHOD=EMBL.DELLYv1.2.6;END=10973157;CIPOS=-500,500;CIEND=-3508,3510;MP=0.298989	GT:CN:CNL:GQ:FT:RDCN:RDSD	./.:4:-5.30158,-2.80633,-1.09098,-0.155538,0,-0.624367,-2.02864,-4.21282,-7.1769,-10.9209:2:LowQual:3.69943:0.746228	./.:4:-5.54867,-2.88745,-1.0756,-0.113115,0,-0.736253,-2.32187,-4.75686,-8.04122,-12.1749:1:LowQual:3.63318:0.715063
7	10973160	CNV00000137	N	<CNV>	11	LowQual	IMPRECISE;SVTYPE=CNV;SVMETHOD=EMBL.DELLYv1.2.6;END=10999111;CIPOS=-3509,3509;CIEND=-3494,4010;MP=0.461719	GT:CN:CNL:GQ:FT:RDCN:RDSD	./.:0:0,-0.121579,-1.09366,-2.91625,-5.58935,-9.11295,-13.4871,-18.7117,-24.7868,-31.7124:1:LowQual:0.357051:0.714585	./.:0:0,-0.0406152,-0.687425,-1.94043,-3.79963,-6.26502,-9.33661,-13.0144,-17.2984,-22.1885:0:LowQual:0.433:0.846421
7	10999678	CNV00000138	N	<CNV>	7	LowQual	IMPRECISE;SVTYPE=CNV;SVMETHOD=EMBL.DELLYv1.2.6;END=11042882;CIPOS=-4059,3445;CIEND=-945,4899;MP=0.257302	GT:CN:CNL:GQ:FT:RDCN:RDSD	./.:4:-2.87236,-1.55555,-0.637895,-0.119377,0,-0.279765,-0.958672,-2.03672,-3.51391,-5.39024:1:LowQual:3.79908:1.04311	./.:4:-2.38442,-1.31172,-0.556747,-0.119507,0,-0.198225,-0.714183,-1.54787,-2.6993,-4.16845:1:LowQual:3.87613:1.16913
7	11047508	CNV00000139	N	<CNV>	1	LowQual	IMPRECISE;SVTYPE=CNV;SVMETHOD=EMBL.DELLYv1.2.6;END=13671421;CIPOS=-5569,275;CIEND=-499,501;MP=0.856268	GT:CN:CNL:GQ:FT:RDCN:RDSD	./.:2:-1001.09,-1001.09,0,-1001.09,-1001.09,-1001.09,-1001.09,-1001.09,-1001.09,-1001.09:10011:PASS:2.01769:0.025	./.:2:-1000.08,-308.018,0,-1000.08,-1000.08,-1000.08,-1000.08,-1000.08,-1000.08,-1000.08:3080:PASS:1.94327:0.025
7	13671424	CNV00000140	N	<CNV>	50	PASS	IMPRECISE;SVTYPE=CNV;SVMETHOD=EMBL.DELLYv1.2.6;END=13719144;CIPOS=-500,500;CIEND=-499,501;MP=0.377164	GT:CN:CNL:GQ:FT:RDCN:RDSD	./.:4:-23.1477,-12.3764,-4.92808,-0.802599,0,-2.52028,-8.36344,-17.5295,-30.0184,-45.8302:8:LowQual:3.74154:0.361522	./.:4:-17.562,-9.46358,-3.83712,-0.682593,0,-1.78934,-6.05061,-12.7838,-21.989,-33.666:7:LowQual:3.77614:0.419154
7	13719147	CNV00000141	N	<CNV>	0	LowQual	IMPRECISE;SVTYPE=CNV;SVMETHOD=EMBL.DELLYv1.2.6;END=33452061;CIPOS=-500,500;CIEND=-499,501;MP=0.815135	GT:CN:CNL:GQ:FT:RDCN:RDSD	./.:2:-1001.08,-243.551,0,-231.768,-1001.08,-1001.08,-1001.08,-1001.08,-1001.08,-1001.08:2318:PASS:2.01239:0.0302273	./.:2:-1000.98,-130.28,0,-136.529,-1000.98,-1000.98,-1000.98,-1000.98,-1000.98,-1000.98:1303:PASS:1.98829:0.0403453
7	33452064	CNV00000142	N	<CNV>	82	PASS	IMPRECISE;SVTYPE=CNV;SVMETHOD=EMBL.DELLYv1.2.6;END=33473253;CIPOS=-500,500;CIEND=-1343,1346;MP=0.800529	GT:CN:CNL:GQ:FT:RDCN:RDSD	./.:0:0,-1.73774,-8.15956,-19.2655,-35.0555,-55.5295,-80.6877,-110.53,-145.056,-184.267:18:PASS:0.129013:0.304495	./.:0:0,-4.63531,-20.7223,-48.261,-87.2515,-137.694,-199.587,-272.933,-1000.26,-1000.26:47:PASS:0.0952302:0.194741
7	33473256	CNV00000143	N	<CNV>	0	LowQual	IMPRECISE;SVTYPE=CNV;SVMETHOD=EMBL.DELLYv1.2.6;END=40163786;CIPOS=-1344,1345;CIEND=-224,9410;MP=0.810064	GT:CN:CNL:GQ:FT:RDCN:RDSD	./.:2:-1001.19,-1001.19,0,-1001.19,-1001.19,-1001.19,-1001.19,-1001.19,-1001.19,-1001.19:10012:PASS:1.99453:0.025	./.:2:-1001.09,-1001.09,0,-1001.09,-1001.09,-1001.09,-1001.09,-1001.09,-1001.09,-1001.09:10011:PASS:2.01777:0.025
7	40171144	CNV00000144	N	<CNV>	9	LowQual	IMPRECISE;SVTYPE=CNV;SVMETHOD=EMBL.DELLYv1.2.6;END=40187380;CIPOS=-7580,2054;CIEND=-499,501;MP=0.694297	GT:CN:CNL:GQ:FT:RDCN:RDSD	./.:3:-5.10199,-2.54365,-0.842987,0,-0.0146892,-0.887054,-2.61709,-5.20481,-8.6502,-12.9533:0:LowQual:3.48287:0.711591	./.:3:-6.35819,-3.15905,-1.03965,0,-0.0400914,-1.15993,-3.3595,-6.63882,-10.9979,-16.4367:1:LowQual:3.46287:0.634208
7	40187383	CNV00000145	N	<CNV>	3	LowQual	IMPRECISE;SVTYPE=CNV;SVMETHOD=EMBL.DELLYv1.2.6;END=41177718;CIPOS=-500,500;CIEND=-499,501;MP=0.730053	GT:CN:CNL:GQ:FT:RDCN:RDSD	./.:2:-1000.69,-139.38,0,-168.059,-1000.69,-1000.69,-1000.69,-1000.69,-1000.69,-1000.69:1394:PASS:1.95336:0.0375848	./.:2:-1000.99,-129.132,0,-129.102,-1000.99,-1000.99,-1000.99,-1000.99,-1000.99,-1000.99:1291:PASS:2.00006:0.0410096
7	41177721	CNV00000146	N	<CNV>	10010	PASS	IMPRECISE;SVTYPE=CNV;SVMETHOD=EMBL.DELLYv1.2.6;END=41199821;CIPOS=-500,500;CIEND=-670,2220;MP=0.550629	GT:CN:CNL:GQ:FT:RDCN:RDSD	./.:0:0,-153.614,-1001.01,-1001.01,-1001.01,-1001.01,-1001.01,-1001.01,-1001.01,-1001.01:1536:PASS:0.0123766:0.0371295	./.:0:0,-36.0215,-147.914,-1000.7,-1000.7,-1000.7,-1000.7,-1000.7,-1000.7,-1000.7:360:PASS:0.0252261:0.075658
7	41201714	CNV00000147	N	<CNV>	0	LowQual	IMPRECISE;SVTYPE=CNV;SVMETHOD=EMBL.DELLYv1.2.6;END=42664183;CIPOS=-2561,329;CIEND=-499,501;MP=0.695281	GT:CN:CNL:GQ:FT:RDCN:RDSD	./.:2:-1000.88,-82.6851,0,-88.2226,-1000.88,-1000.88,-1000.88,-1000.88,-1000.88,-1000.88:827:PASS:1.9838:0.0504094	./.:2:-1001.03,-164.739,0,-171.92,-1001.03,-1001.03,-1001.03,-1001.03,-1001.03,-1001.03:1647:PASS:1.98934:0.0359167
7	42664186	CNV00000148	N	<CNV>	51	PASS	IMPRECISE;SVTYPE=CNV;SVMETHOD=EMBL.DELLYv1.2.6;END=42692971;CIPOS=-500,500;CIEND=-499,501;MP=0.659985	GT:CN:CNL:GQ:FT:RDCN:RDSD	./.:1:-6.54421,0,-5.08582,-21.8017,-50.1476,-90.1235,-141.729,-204.965,-279.831,-1000.29:51:PASS:1.0627:0.193242	./.:1:-5.5096,0,-3.94281,-17.338,-40.1857,-72.4857,-114.238,-165.443,-226.1,-296.21:39:PASS:1.08288:0.214349
7	42692974	CNV00000149	N	<CNV>	4	LowQual	IMPRECISE;SVTYPE=CNV;SVMETHOD=EMBL.DELLYv1.2.6;END=50155652;CIPOS=-500,500;CIEND=-1185,3255;MP=0.844561	GT:CN:CNL:GQ:FT:RDCN:RDSD	./.:2:-1000.75,-1000.75,0,-316.369,-1000.75,-1000.75,-1000.75,-1000.75,-1000.75,-1000.75:3164:PASS:2.0362:0.0252325	./.:2:-1001.2,-1001.2,0,-1001.2,-1001.2,-1001.2,-1001.2,-1001.2,-1001.2,-1001.2:10012:PASS:2.00116:0.025
7	50158095	CNV00000150	N	<CNV>	7	LowQual	IMPRECISE;SVTYPE=CNV;SVMETHOD=EMBL.DELLYv1.2.6;END=50182587;CIPOS=-3626,814;CIEND=-999,1001;MP=0.808892	GT:CN:CNL:GQ:FT:RDCN:RDSD	./.:2:-111.715,-23.0511,0,-42.5621,-150.737,-999.965,-999.965,-999.965,-999.965,-999.965:231:PASS:1.85132:0.0813573	./.:2:-15.532,-3.74978,0,-4.28266,-16.5978,-36.9453,-65.3253,-101.738,-146.183,-198.66:37:PASS:1.96683:0.232524
7	50182590	CNV00000151	N	<CNV>	0	LowQual	IMPRECISE;SVTYPE=CNV;SVMETHOD=EMBL.DELLYv1.2.6;END=84780996;CIPOS=-1000,1000;CIEND=-122,1781;MP=0.805676	GT:CN:CNL:GQ:FT:RDCN:RDSD	./.:2:-1001.17,-1001.17,0,-1001.17,-1001.17,-1001.17,-1001.17,-1001.17,-1001.17,-1001.17:10012:PASS:1.99056:0.025	./.:2:-1001.11,-1001.11,0,-1001.11,-1001.11,-1001.11,-1001.11,-1001.11,-1001.11,-1001.11:10011:PASS:2.01593:0.025
7	84781867	CNV00000152	N	<CNV>	108	PASS	IMPRECISE;SVTYPE=CNV;SVMETHOD=EMBL.DELLYv1.2.6;END=84807095;CIPOS=-991,912;CIEND=-499,501;MP=0.728339	GT:CN:CNL:GQ:FT:RDCN:RDSD	./.:0:0,-2.30269,-10.756,-25.3601,-46.1148,-73.0202,-106.076,-145.283,-190.64,-242.148:23:PASS:0.12562:0.265724	./.:0:0,-2.12529,-10.1051,-23.9393,-43.628,-69.1712,-100.569,-137.821,-180.928,-229.889:21:PASS:0.13698:0.272363
7	84807098	CNV00000153	N	<CNV>	1	LowQual	IMPRECISE;SVTYPE=CNV;SVMETHOD=EMBL.DELLYv1.2.6;END=110667518;CIPOS=-500,500;CIEND=15224,15224;MP=0.776128	GT:CN:CNL:GQ:FT:RDCN:RDSD	./.:2:-1001.11,-1001.11,0,-1001.11,-1001.11,-1001.11,-1001.11,-1001.11,-1001.11,-1001.11:10011:PASS:1.98324:0.025	./.:2:-1001.02,-1001.02,0,-1001.02,-1001.02,-1001.02,-1001.02,-1001.02,-1001.02,-1001.02:10010:PASS:2.02325:0.025
8	445	CNV00000154	N	<CNV>	76	PASS	IMPRECISE;SVTYPE=CNV;SVMETHOD=EMBL.DELLYv1.2.6;END=23195;CIPOS=-443,-443;CIEND=-499,501;MP=0.681215	GT:CN:CNL:GQ:FT:RDCN:RDSD	./.:0:0,-1.66494,-7.56246,-17.6926,-32.0552,-50.6505,-73.4784,-100.539,-131.832,-167.357:17:PASS:0.106637:0.320324	./.:0:0,-1.98126,-8.90963,-20.7851,-37.6077,-59.3775,-86.0943,-117.758,-154.369,-195.928:20:PASS:0.0995124:0.296289
8	23198	CNV00000155	N	<CNV>	3	LowQual	IMPRECISE;SVTYPE=CNV;SVMETHOD=EMBL.DELLYv1.2.6;END=28695;CIPOS=-500,500;CIEND=-999,1001;MP=1	GT:CN:CNL:GQ:FT:RDCN:RDSD	./.:1:-0.692373,0,-0.215239,-1.33809,-3.36855,-6.30663,-10.1523,-14.9056,-20.5665,-27.135:2:LowQual:1.26285:0.691739	./.:1:-0.662466,0,-0.96795,-3.56632,-7.7951,-13.6543,-21.1439,-30.2639,-41.0144,-53.3952:7:LowQual:0.906317:0.516111
8	28698	CNV00000156	N	<CNV>	0	LowQual	IMPRECISE;SVTYPE=CNV;SVMETHOD=EMBL.DELLYv1.2.6;END=3477438;CIPOS=-1000,1000;CIEND=-499,501;MP=0.739545	GT:CN:CNL:GQ:FT:RDCN:RDSD	./.:2:-1001.06,-234.323,0,-249.71,-1001.06,-1001.06,-1001.06,-1001.06,-1001.06,-1001.06:2344:PASS:1.98411:0.029954	./.:2:-1001.15,-1001.15,0,-1001.15,-1001.15,-1001.15,-1001.15,-1001.15,-1001.15,-1001.15:10011:PASS:1.98758:0.025
8	3477441	CNV00000157	N	<CNV>	36	PASS	IMPRECISE;SVTYPE=CNV;SVMETHOD=EMBL.DELLYv1.2.6;END=3491408;CIPOS=-500,500;CIEND=-499,501;MP=0.787386	GT:CN:CNL:GQ:FT:RDCN:RDSD	./.:1:-3.53439,0,-3.65143,-14.4887,-32.5117,-57.7206,-90.1153,-129.696,-176.462,-230.414:35:PASS:0.991856:0.245841	./.:1:-2.81113,0,-2.09148,-9.08558,-20.9823,-37.7816,-59.4836,-86.0881,-117.595,-154.005:21:PASS:1.07339:0.297631
8	3491411	CNV00000158	N	<CNV>	11	LowQual	IMPRECISE;SVTYPE=CNV;SVMETHOD=EMBL.DELLYv1.2.6;END=4910153;CIPOS=-500,500;CIEND=-41302,41304;MP=0.730034	GT:CN:CNL:GQ:FT:RDCN:RDSD	./.:2:-1000.03,-171.061,0,-229.129,-1000.03,-1000.03,-1000.03,-1000.03,-1000.03,-1000.03:1710:PASS:1.92745:0.0329427	./.:2:-1001.05,-179.513,0,-185.064,-1001.05,-1001.05,-1001.05,-1001.05,-1001.05,-1001.05:1796:PASS:1.99239:0.0345141
8	4910156	CNV00000159	N	<CNV>	0	LowQual	IMPRECISE;SVTYPE=CNV;SVMETHOD=EMBL.DELLYv1.2.6;END=12272148;CIPOS=-41303,41303;CIEND=-51174,51176;MP=0.799513	GT:CN:CNL:GQ:FT:RDCN:RDSD	./.:2:-36.6393,-9.68206,0,-7.59316,-32.4615,-74.6051,-134.024,-210.718,-304.687,-1000.37:76:PASS:2.06046:0.158555	./.:2:-41.4171,-10.7015,0,-9.31263,-38.6394,-87.9803,-157.335,-246.704,-1000.42,-1000.42:93:PASS:2.0347:0.147307
8	12272151	CNV00000160	N	<CNV>	9	LowQual	IMPRECISE;SVTYPE=CNV;SVMETHOD=EMBL.DELLYv1.2.6;END=15576045;CIPOS=-51175,51175;CIEND=-499,501;MP=0.753429	GT:CN:CNL:GQ:FT:RDCN:RDSD	./.:2:-1000.34,-312.804,0,-1000.34,-1000.34,-1000.34,-1000.34,-1000.34,-1000.34,-1000.34:3128:PASS:1.95016:0.025	./.:2:-1001.16,-1001.16,0,-1001.16,-1001.16,-1001.16,-1001.16,-1001.16,-1001.16,-1001.16:10012:PASS:2.01103:0.025
8	15576048	CNV00000161	N	<CNV>	80	PASS	IMPRECISE;SVTYPE=CNV;SVMETHOD=EMBL.DELLYv1.2.6;END=15595958;CIPOS=-500,500;CIEND=-499,501;MP=0.703043	GT:CN:CNL:GQ:FT:RDCN:RDSD	./.:0:0,-1.32489,-7.86464,-19.6193,-36.5887,-58.7731,-86.1723,-118.786,-156.615,-199.659:13:LowQual:0.245939:0.288583	./.:0:0,-1.27126,-7.38204,-18.3323,-34.1222,-54.7515,-80.2204,-110.529,-145.677,-185.664:13:LowQual:0.237318:0.299565
8	15595961	CNV00000162	N	<CNV>	1	LowQual	IMPRECISE;SVTYPE=CNV;SVMETHOD=EMBL.DELLYv1.2.6;END=30350293;CIPOS=-500,500;CIEND=-51,8871;MP=0.776284	GT:CN:CNL:GQ:FT:RDCN:RDSD	./.:2:-1001.07,-1001.07,0,-1001.07,-1001.07,-1001.07,-1001.07,-1001.07,-1001.07,-1001.07:10011:PASS:1.98076:0.025	./.:2:-1001.14,-1001.14,0,-1001.14,-1001.14,-1001.14,-1001.14,-1001.14,-1001.14,-1001.14:10011:PASS:2.01379:0.025
8	30358218	CNV00000163	N	<CNV>	5	LowQual	IMPRECISE;SVTYPE=CNV;SVMETHOD=EMBL.DELLYv1.2.6;END=30369663;CIPOS=-7974,948;CIEND=-499,501;MP=1	GT:CN:CNL:GQ:FT:RDCN:RDSD	./.:1:-0.791135,0,-0.518249,-2.34588,-5.4829,-9.92931,-15.6851,-22.7503,-31.1248,-40.8088:5:LowQual:1.1042:0.575915	./.:1:-0.524396,0,-0.629714,-2.41354,-5.35147,-9.44351,-14.6897,-21.0899,-28.6443,-37.3528:5:LowQual:0.954373:0.613435
8	30369666	CNV00000164	N	<CNV>	2	LowQual	IMPRECISE;SVTYPE=CNV;SVMETHOD=EMBL.DELLYv1.2.6;END=32869115;CIPOS=-500,500;CIEND=-499,501;MP=0.772569	GT:CN:CNL:GQ:FT:RDCN:RDSD	./.:2:-1000.99,-1000.99,0,-1000.99,-1000.99,-1000.99,-1000.99,-1000.99,-1000.99,-1000.99:10010:PASS:1.97529:0.025	./.:2:-1001.03,-1001.03,0,-1001.03,-1001.03,-1001.03,-1001.03,-1001.03,-1001.03,-1001.03:10010:PASS:2.02225:0.025
8	32869118	CNV00000165	N	<CNV>	10	LowQual	IMPRECISE;SVTYPE=CNV;SVMETHOD=EMBL.DELLYv1.2.6;END=32881824;CIPOS=-500,500;CIEND=-499,501;MP=0.865518	GT:CN:CNL:GQ:FT:RDCN:RDSD	./.:1:-2.07454,0,-0.947648,-4.91748,-11.9095,-21.9237,-34.9601,-51.0187,-70.0994,-92.2023:10:LowQual:1.18644:0.379081	./.:1:-1.46266,0,-0.446514,-2.8022,-7.06707,-13.2411,-21.3243,-31.3167,-43.2183,-57.029:5:LowQual:1.26612:0.476946
8	32881827	CNV00000166	N	<CNV>	0	LowQual	IMPRECISE;SVTYPE=CNV;SVMETHOD=EMBL.DELLYv1.2.6;END=113045389;CIPOS=-500,500;CIEND=-3030,26798;MP=0.790644	GT:CN:CNL:GQ:FT:RDCN:RDSD	./.:2:-1001.2,-1001.2,0,-1001.2,-1001.2,-1001.2,-1001.2,-1001.2,-1001.2,-1001.2:10012:PASS:1.99602:0.025	./.:2:-1001.18,-1001.18,0,-1001.18,-1001.18,-1001.18,-1001.18,-1001.18,-1001.18,-1001.18:10012:PASS:2.00878:0.025
8	113070497	CNV00000167	N	<CNV>	159	PASS	IMPRECISE;SVTYPE=CNV;SVMETHOD=EMBL.DELLYv1.2.6;END=113086907;CIPOS=-28136,1692;CIEND=-2630,5367;MP=0.628686	GT:CN:CNL:GQ:FT:RDCN:RDSD	./.:0:0,-3.35702,-15.7723,-37.2459,-67.7778,-107.368,-156.017,-213.723,-280.488,-1000.18:34:PASS:0.129399:0.218962	./.:0:0,-1.36721,-6.38478,-15.0527,-27.371,-43.3397,-62.9587,-86.2281,-113.148,-143.718:13:LowQual:0.12546:0.344925
8	113091945	CNV00000168	N	<CNV>	1	LowQual	IMPRECISE;SVTYPE=CNV;SVMETHOD=EMBL.DELLYv1.2.6;END=113115156;CIPOS=-7666,331;CIEND=-631,3324;MP=0.472235	GT:CN:CNL:GQ:FT:RDCN:RDSD	./.:2:-4.09177,-0.928644,0,-1.30584,-4.84617,-10.621,-18.6303,-28.8741,-41.3523,-56.0651:9:LowQual:1.9156:0.440863	./.:2:-5.06075,-1.16564,0,-1.56383,-5.85714,-12.8799,-22.6322,-35.1139,-50.3251,-68.2658:12:LowQual:1.92706:0.39889
8	113118114	CNV00000169	N	<CNV>	10012	PASS	IMPRECISE;SVTYPE=CNV;SVMETHOD=EMBL.DELLYv1.2.6;END=113137640;CIPOS=-3587,368;CIEND=-160,23176;MP=1	GT:CN:CNL:GQ:FT:RDCN:RDSD	./.:0:0,-1001.2,-1001.2,-1001.2,-1001.2,-1001.2,-1001.2,-1001.2,-1001.2,-1001.2:10012:PASS:0:0.025	./.:0:0,-1001.2,-1001.2,-1001.2,-1001.2,-1001.2,-1001.2,-1001.2,-1001.2,-1001.2:10012:PASS:0:0.025
8	113150775	CNV00000170	N	<CNV>	1	LowQual	IMPRECISE;SVTYPE=CNV;SVMETHOD=EMBL.DELLYv1.2.6;END=113282436;CIPOS=-13293,10043;CIEND=-499,501;MP=0.12409	GT:CN:CNL:GQ:FT:RDCN:RDSD	./.:2:-11.5183,-2.39613,0,-4.32993,-15.3859,-33.168,-57.6761,-88.9103,-126.871,-171.557:24:PASS:1.85625:0.254104	./.:2:-11.9267,-2.46768,0,-4.52368,-16.0387,-34.5451,-60.0429,-92.532,-132.012,-178.484:24:PASS:1.85296:0.249236
8	113282439	CNV00000171	N	<CNV>	10012	PASS	IMPRECISE;SVTYPE=CNV;SVMETHOD=EMBL.DELLYv1.2.6;END=113319326;CIPOS=-500,500;CIEND=443,443;MP=0.954946	GT:CN:CNL:GQ:FT:RDCN:RDSD	./.:0:0,-1001.2,-1001.2,-1001.2,-1001.2,-1001.2,-1001.2,-1001.2,-1001.2,-1001.2:10012:PASS:0.000426471:0.025	./.:0:0,-1001.2,-1001.2,-1001.2,-1001.2,-1001.2,-1001.2,-1001.2,-1001.2,-1001.2:10012:PASS:0:0.025
9	446	CNV00000172	N	<CNV>	3	LowQual	IMPRECISE;SVTYPE=CNV;SVMETHOD=EMBL.DELLYv1.2.6;END=13653365;CIPOS=-444,-444;CIEND=-927,1585;MP=0.744231	GT:CN:CNL:GQ:FT:RDCN:RDSD	./.:2:-1000.79,-208.007,0,-241.621,-1000.79,-1000.79,-1000.79,-1000.79,-1000.79,-1000.79:2080:PASS:1.96262:0.0310789	./.:2:-1001.2,-1001.2,0,-1001.2,-1001.2,-1001.2,-1001.2,-1001.2,-1001.2,-1001.2:10012:PASS:1.99554:0.025
9	13654880	CNV00000173	N	<CNV>	57	PASS	IMPRECISE;SVTYPE=CNV;SVMETHOD=EMBL.DELLYv1.2.6;END=13671212;CIPOS=-2440,72;CIEND=-499,501;MP=0.647178	GT:CN:CNL:GQ:FT:RDCN:RDSD	./.:1:-8.69595,0,-5.58011,-25.4363,-59.5685,-107.977,-170.661,-247.622,-1000.27,-1000.27:56:PASS:1.10913:0.174417	./.:1:-2.90103,0,-1.8348,-8.40542,-19.7119,-35.7541,-56.5322,-82.0461,-112.296,-147.281:18:PASS:1.11257:0.302827
9	13671215	CNV00000174	N	<CNV>	1	LowQual	IMPRECISE;SVTYPE=CNV;SVMETHOD=EMBL.DELLYv1.2.6;END=55833247;CIPOS=-500,500;CIEND=-499,501;MP=0.783216	GT:CN:CNL:GQ:FT:RDCN:RDSD	./.:2:-1001.07,-1001.07,0,-1001.07,-1001.07,-1001.07,-1001.07,-1001.07,-1001.07,-1001.07:10011:PASS:1.98079:0.025	./.:2:-1001.04,-1001.04,0,-1001.04,-1001.04,-1001.04,-1001.04,-1001.04,-1001.04,-1001.04:10010:PASS:2.0216:0.025
9	55833250	CNV00000175	N	<CNV>	140	PASS	IMPRECISE;SVTYPE=CNV;SVMETHOD=EMBL.DELLYv1.2.6;END=55861854;CIPOS=-500,500;CIEND=-246,3337;MP=0.585402	GT:CN:CNL:GQ:FT:RDCN:RDSD	./.:1:-16.8928,0,-14.029,-58.9799,-134.853,-241.647,-1000.49,-1000.49,-1000.49,-1000.49:140:PASS:1.04631:0.118511	./.:1:-8.6627,0,-7.32825,-30.6475,-69.9576,-125.259,-196.551,-283.834,-1000.37,-1000.37:74:PASS:1.04173:0.164799
9	55864440	CNV00000176	N	<CNV>	1	LowQual	IMPRECISE;SVTYPE=CNV;SVMETHOD=EMBL.DELLYv1.2.6;END=84664717;CIPOS=-2830,753;CIEND=-122,11864;MP=0.790717	GT:CN:CNL:GQ:FT:RDCN:RDSD	./.:2:-1001.14,-1001.14,0,-1001.14,-1001.14,-1001.14,-1001.14,-1001.14,-1001.14,-1001.14:10011:PASS:1.98624:0.025	./.:2:-1000.92,-1000.92,0,-1000.92,-1000.92,-1000.92,-1000.92,-1000.92,-1000.92,-1000.92:10009:PASS:2.02837:0.025
9	84675706	CNV00000177	N	<CNV>	50	PASS	IMPRECISE;SVTYPE=CNV;SVMETHOD=EMBL.DELLYv1.2.6;END=84689164;CIPOS=-11109,877;CIEND=-499,501;MP=0.993759	GT:CN:CNL:GQ:FT:RDCN:RDSD	./.:4:-16.6547,-9.89922,-4.87161,-1.57187,0,-0.155999,-2.03987,-5.65161,-10.9912,-18.0587:2:LowQual:4.40972:0.501345	./.:4:-12.9857,-7.64491,-3.70037,-1.15207,0,-0.244162,-1.88456,-4.92118,-9.35404,-15.1831:3:LowQual:4.32513:0.557716
9	84689167	CNV00000178	N	<CNV>	0	LowQual	IMPRECISE;SVTYPE=CNV;SVMETHOD=EMBL.DELLYv1.2.6;END=87047128;CIPOS=-500,500;CIEND=-499,501;MP=0.812565	GT:CN:CNL:GQ:FT:RDCN:RDSD	./.:2:-1001.14,-260.646,0,-260.509,-1001.14,-1001.14,-1001.14,-1001.14,-1001.14,-1001.14:2605:PASS:2.00013:0.0288675	./.:2:-1001.2,-1001.2,0,-1001.2,-1001.2,-1001.2,-1001.2,-1001.2,-1001.2,-1001.2:10012:PASS:1.99997:0.025
9	87047131	CNV00000179	N	<CNV>	141	PASS	IMPRECISE;SVTYPE=CNV;SVMETHOD=EMBL.DELLYv1.2.6;END=87085445;CIPOS=-500,500;CIEND=-1905,6393;MP=0.414553	GT:CN:CNL:GQ:FT:RDCN:RDSD	./.:7:-27.461,-20.2309,-14.1033,-9.07793,-5.15493,-2.33428,-0.61597,0,-0.486371,-2.07508:5:LowQual:7.05878:0.627674	./.:7:-15.2009,-10.9728,-7.4302,-4.57313,-2.40157,-0.91553,-0.115007,0,-0.57051,-1.82654:2:LowQual:6.66777:0.795945
9	87090814	CNV00000180	N	<CNV>	13	LowQual	IMPRECISE;SVTYPE=CNV;SVMETHOD=EMBL.DELLYv1.2.6;END=87119411;CIPOS=-7272,1026;CIEND=-499,501;MP=0.633379	GT:CN:CNL:GQ:FT:RDCN:RDSD	./.:1:-0.504864,0,-1.27528,-4.3307,-9.16626,-15.782,-24.1778,-34.3538,-46.3099,-60.0462:5:LowQual:0.783609:0.493929	./.:1:-0.859111,0,-1.83259,-6.35687,-13.5728,-23.4805,-36.0799,-51.371,-69.3537,-90.0282:9:LowQual:0.819171:0.401679
9	87119414	CNV00000181	N	<CNV>	0	LowQual	IMPRECISE;SVTYPE=CNV;SVMETHOD=EMBL.DELLYv1.2.6;END=87197840;CIPOS=-500,500;CIEND=-348,6412;MP=0.278574	GT:CN:CNL:GQ:FT:RDCN:RDSD	./.:2:-0.604349,-0.154921,0,-0.139586,-0.573679,-1.30228,-2.32539,-3.643,-5.25512,-7.16175:1:LowQual:2.02604:1.21435	./.:2:-0.56645,-0.154661,0,-0.102468,-0.462063,-1.07879,-1.95264,-3.08362,-4.47173,-6.11697:1:LowQual:2.10149:1.29962
9	87200948	CNV00000182	N	<CNV>	100	PASS	IMPRECISE;SVTYPE=CNV;SVMETHOD=EMBL.DELLYv1.2.6;END=87244533;CIPOS=-3454,3306;CIEND=-11912,19744;MP=0.387271	GT:CN:CNL:GQ:FT:RDCN:RDSD	./.:7:-18.494,-13.8585,-9.8875,-6.581,-3.939,-1.9615,-0.6485,0,-0.0159991,-0.696498:0:LowQual:7.47592:0.808434	./.:8:-23.4517,-17.6467,-12.6627,-8.49978,-5.15782,-2.63687,-0.93691,-0.0579545,0,-0.763046:1:LowQual:7.57059:0.727311
9	87260048	CNV00000183	N	<CNV>	0	LowQual	IMPRECISE;SVTYPE=CNV;SVMETHOD=EMBL.DELLYv1.2.6;END=104118417;CIPOS=-27425,4231;CIEND=-1350,3274;MP=0.828685	GT:CN:CNL:GQ:FT:RDCN:RDSD	./.:2:-1001.18,-1001.18,0,-1001.18,-1001.18,-1001.18,-1001.18,-1001.18,-1001.18,-1001.18:10012:PASS:2.00852:0.025	./.:2:-1001.19,-1001.19,0,-1001.19,-1001.19,-1001.19,-1001.19,-1001.19,-1001.19,-1001.19:10012:PASS:1.99283:0.025
9	104121211	CNV00000184	N	<CNV>	117	PASS	IMPRECISE;SVTYPE=CNV;SVMETHOD=EMBL.DELLYv1.2.6;END=104213261;CIPOS=-4142,482;CIEND=-437,1017;MP=0.216389	GT:CN:CNL:GQ:FT:RDCN:RDSD	./.:0:0,-2.5118,-11.6638,-27.4559,-49.8881,-78.9606,-114.673,-157.026,-206.019,-261.652:25:PASS:0.121727:0.255742	./.:0:0,-1.64001,-7.92211,-18.8463,-34.4126,-54.6209,-79.4714,-108.964,-143.099,-181.875:17:PASS:0.146708:0.305869
9	104213718	CNV00000185	N	<CNV>	1	LowQual	IMPRECISE;SVTYPE=CNV;SVMETHOD=EMBL.DELLYv1.2.6;END=104478475;CIPOS=-892,562;CIEND=-757,10959;MP=0.499771	GT:CN:CNL:GQ:FT:RDCN:RDSD	./.:2:-21.7016,-4.67351,0,-7.68104,-27.7166,-60.1068,-104.851,-161.951,-231.405,-313.213:46:PASS:1.87828:0.18749	./.:2:-20.1562,-4.5158,0,-6.60877,-24.3421,-53.2,-93.1825,-144.29,-206.521,-279.878:46:PASS:1.90593:0.197583
9	104489194	CNV00000186	N	<CNV>	10012	PASS	IMPRECISE;SVTYPE=CNV;SVMETHOD=EMBL.DELLYv1.2.6;END=105454023;CIPOS=-11474,242;CIEND=443,443;MP=0.530885	GT:CN:CNL:GQ:FT:RDCN:RDSD	./.:0:0,-1001.2,-1001.2,-1001.2,-1001.2,-1001.2,-1001.2,-1001.2,-1001.2,-1001.2:10012:PASS:0.0021434:0.025	./.:0:0,-1001.2,-1001.2,-1001.2,-1001.2,-1001.2,-1001.2,-1001.2,-1001.2,-1001.2:10012:PASS:0.00284859:0.025
10	20256	CNV00000187	N	<CNV>	0	LowQual	IMPRECISE;SVTYPE=CNV;SVMETHOD=EMBL.DELLYv1.2.6;END=22315512;CIPOS=-20254,-20254;CIEND=-1999,2001;MP=0.794878	GT:CN:CNL:GQ:FT:RDCN:RDSD	./.:2:-1001.19,-1001.19,0,-1001.19,-1001.19,-1001.19,-1001.19,-1001.19,-1001.19,-1001.19:10012:PASS:2.00628:0.025	./.:2:-1001.18,-1001.18,0,-1001.18,-1001.18,-1001.18,-1001.18,-1001.18,-1001.18,-1001.18:10012:PASS:1.9918:0.025
10	22315515	CNV00000188	N	<CNV>	1	LowQual	IMPRECISE;SVTYPE=CNV;SVMETHOD=EMBL.DELLYv1.2.6;END=22842025;CIPOS=-2000,2000;CIEND=-1583,3267;MP=0.508241	GT:CN:CNL:GQ:FT:RDCN:RDSD	./.:2:-2.24163,-0.323033,0,-1.27254,-4.14064,-8.60431,-14.6636,-22.3184,-31.5687,-42.4147:3:LowQual:1.70246:0.521716	./.:2:-1.92082,-0.181854,0,-1.37526,-4.30764,-8.79714,-14.8438,-22.4475,-31.6083,-42.3263:2:LowQual:1.61679:0.528119
10	22842875	CNV00000189	N	<CNV>	7	LowQual	IMPRECISE;SVTYPE=CNV;SVMETHOD=EMBL.DELLYv1.2.6;END=22863584;CIPOS=-2431,2419;CIEND=-2920,12314;MP=0.533485	GT:CN:CNL:GQ:FT:RDCN:RDSD	./.:4:-2.68141,-1.53637,-0.707785,-0.195663,0,-0.120797,-0.558054,-1.31177,-2.38195,-3.76858:1:LowQual:4.11829:1.17147	./.:4:-1.94218,-1.05234,-0.432034,-0.0812538,0,-0.188273,-0.646073,-1.3734,-2.37025,-3.63663:1:LowQual:3.80147:1.26938
10	22872161	CNV00000190	N	<CNV>	0	LowQual	IMPRECISE;SVTYPE=CNV;SVMETHOD=EMBL.DELLYv1.2.6;END=23076253;CIPOS=-11495,3739;CIEND=-1840,5397;MP=0.354204	GT:CN:CNL:GQ:FT:RDCN:RDSD	./.:2:-0.763519,-0.182707,0,-0.215398,-0.8289,-1.84051,-3.25022,-5.05804,-7.26396,-9.86798:2:LowQual:1.95894:1.04446	./.:2:-0.826853,-0.178276,0,-0.292026,-1.05435,-2.28698,-3.98991,-6.16314,-8.80667,-11.9205:2:LowQual:1.87907:0.960957
10	23081590	CNV00000191	N	<CNV>	335	PASS	IMPRECISE;SVTYPE=CNV;SVMETHOD=EMBL.DELLYv1.2.6;END=23177878;CIPOS=-7175,62;CIEND=-499,501;MP=0.296614	GT:CN:CNL:GQ:FT:RDCN:RDSD	./.:0:0,-7.72899,-33.4172,-77.0645,-138.671,-218.237,-315.762,-1000.37,-1000.37,-1000.37:78:PASS:0.069636:0.155507	./.:0:0,-4.713,-21.1971,-49.4522,-89.4785,-141.276,-204.844,-280.184,-1000.26,-1000.26:48:PASS:0.0996122:0.192081
10	23177881	CNV00000192	N	<CNV>	1	LowQual	IMPRECISE;SVTYPE=CNV;SVMETHOD=EMBL.DELLYv1.2.6;END=23238904;CIPOS=-500,500;CIEND=-3835,3837;MP=0.215158	GT:CN:CNL:GQ:FT:RDCN:RDSD	./.:2:-2.35377,-0.335248,0,-1.34802,-4.37932,-9.09389,-15.4917,-23.5728,-33.3372,-44.7849:3:LowQual:1.69916:0.507943	./.:2:-1.70547,-0.0128548,0,-1.66691,-5.01357,-10.04,-16.7462,-25.1321,-35.1979,-46.9433:0:LowQual:1.50765:0.508474
10	23238907	CNV00000193	N	<CNV>	0	LowQual	IMPRECISE;SVTYPE=CNV;SVMETHOD=EMBL.DELLYv1.2.6;END=23369433;CIPOS=-3836,3836;CIEND=-499,501;MP=0.290114	GT:CN:CNL:GQ:FT:RDCN:RDSD	./.:2:-4.28173,-0.938914,0,-1.46499,-5.33387,-11.6067,-20.2833,-31.3639,-44.8484,-60.7368:10:LowQual:1.89058:0.425044	./.:2:-3.77302,-0.628285,0,-1.88816,-6.29278,-13.2138,-22.6514,-34.6053,-49.0757,-66.0626:6:LowQual:1.74967:0.41543
10	23369436	CNV00000194	N	<CNV>	0	LowQual	IMPRECISE;SVTYPE=CNV;SVMETHOD=EMBL.DELLYv1.2.6;END=23493871;CIPOS=-500,500;CIEND=-51,1947;MP=0.382129	GT:CN:CNL:GQ:FT:RDCN:RDSD	./.:2:-0.749152,-0.238408,0,-0.0339288,-0.340194,-0.918796,-1.76974,-2.89301,-4.28862,-5.95657:1:LowQual:2.37542:1.26281	./.:2:-0.902193,-0.275771,0,-0.0748792,-0.500409,-1.27659,-2.40342,-3.8809,-5.70903,-7.88782:0:LowQual:2.28646:1.1129
10	23494872	CNV00000195	N	<CNV>	4	LowQual	IMPRECISE;SVTYPE=CNV;SVMETHOD=EMBL.DELLYv1.2.6;END=23768213;CIPOS=-1050,948;CIEND=-2762,4076;MP=0.346579	GT:CN:CNL:GQ:FT:RDCN:RDSD	./.:3:-3.00106,-1.36255,-0.362198,0,-0.275958,-1.19007,-2.74234,-4.93277,-7.76135,-11.2281:3:LowQual:3.06757:0.824952	./.:3:-2.7084,-1.1665,-0.263696,0,-0.375406,-1.38992,-3.04353,-5.33624,-8.26806,-11.839:3:LowQual:2.9126:0.824341
10	23769290	CNV00000196	N	<CNV>	10012	PASS	IMPRECISE;SVTYPE=CNV;SVMETHOD=EMBL.DELLYv1.2.6;END=24779866;CIPOS=-3837,3001;CIEND=-784,3653;MP=0.538302	GT:CN:CNL:GQ:FT:RDCN:RDSD	./.:0:0,-1001.2,-1001.2,-1001.2,-1001.2,-1001.2,-1001.2,-1001.2,-1001.2,-1001.2:10012:PASS:0.00149384:0.025	./.:0:0,-1001.2,-1001.2,-1001.2,-1001.2,-1001.2,-1001.2,-1001.2,-1001.2,-1001.2:10012:PASS:0.00162167:0.025
10	24783306	CNV00000197	N	<CNV>	0	LowQual	IMPRECISE;SVTYPE=CNV;SVMETHOD=EMBL.DELLYv1.2.6;END=25513037;CIPOS=-4222,215;CIEND=-999,1001;MP=0.274366	GT:CN:CNL:GQ:FT:RDCN:RDSD	./.:2:-1.04566,-0.320104,0,-0.0853476,-0.576147,-1.4724,-2.7741,-4.48125,-6.59386,-9.11192:1:LowQual:2.2895:1.03496	./.:2:-1.13039,-0.333263,0,-0.130603,-0.725071,-1.7834,-3.3056,-5.29167,-7.7416,-10.6554:1:LowQual:2.21845:0.967601
10	25513040	CNV00000198	N	<CNV>	0	LowQual	IMPRECISE;SVTYPE=CNV;SVMETHOD=EMBL.DELLYv1.2.6;END=36541251;CIPOS=-1000,1000;CIEND=-499,501;MP=0.794281	GT:CN:CNL:GQ:FT:RDCN:RDSD	./.:2:-1001.19,-1001.19,0,-1001.19,-1001.19,-1001.19,-1001.19,-1001.19,-1001.19,-1001.19:10012:PASS:1.9944:0.025	./.:2:-1001.08,-1001.08,0,-1001.08,-1001.08,-1001.08,-1001.08,-1001.08,-1001.08,-1001.08:10011:PASS:2.01908:0.025
10	36541254	CNV00000199	N	<CNV>	16	PASS	IMPRECISE;SVTYPE=CNV;SVMETHOD=EMBL.DELLYv1.2.6;END=36553681;CIPOS=-500,500;CIEND=-499,501;MP=0.884947	GT:CN:CNL:GQ:FT:RDCN:RDSD	./.:1:-0.302459,0,-1.47275,-4.72071,-9.74387,-16.5422,-25.1158,-35.4646,-47.5886,-61.4878:3:LowQual:0.670379:0.494615	./.:1:-0.0203462,0,-1.45964,-4.39926,-8.81886,-14.7185,-22.098,-30.9576,-41.2971,-53.1166:0:LowQual:0.513748:0.541706
10	36553684	CNV00000200	N	<CNV>	0	LowQual	IMPRECISE;SVTYPE=CNV;SVMETHOD=EMBL.DELLYv1.2.6;END=73164712;CIPOS=-500,500;CIEND=-499,501;MP=0.798584	GT:CN:CNL:GQ:FT:RDCN:RDSD	./.:2:-1001.19,-1001.19,0,-1001.19,-1001.19,-1001.19,-1001.19,-1001.19,-1001.19,-1001.19:10012:PASS:1.99511:0.025	./.:2:-1001.09,-1001.09,0,-1001.09,-1001.09,-1001.09,-1001.09,-1001.09,-1001.09,-1001.09:10011:PASS:2.01817:0.025
10	73164715	CNV00000201	N	<CNV>	2	LowQual	IMPRECISE;SVTYPE=CNV;SVMETHOD=EMBL.DELLYv1.2.6;END=73177090;CIPOS=-500,500;CIEND=-699,702;MP=0.824028	GT:CN:CNL:GQ:FT:RDCN:RDSD	./.:2:-25.7467,-5.3783,0,-9.61181,-34.2137,-73.8058,-128.388,-197.96,-282.523,-1000.22:54:PASS:1.85879:0.170212	./.:2:-11.2785,-3.04487,0,-2.14389,-9.47655,-21.998,-39.7081,-62.6071,-90.6948,-123.971:21:PASS:2.08682:0.289308
10	73177093	CNV00000202	N	<CNV>	0	LowQual	IMPRECISE;SVTYPE=CNV;SVMETHOD=EMBL.DELLYv1.2.6;END=103284724;CIPOS=-700,701;CIEND=24012,24012;MP=0.815951	GT:CN:CNL:GQ:FT:RDCN:RDSD	./.:2:-1001.2,-1001.2,0,-1001.2,-1001.2,-1001.2,-1001.2,-1001.2,-1001.2,-1001.2:10012:PASS:2.00121:0.025	./.:2:-1001.2,-1001.2,0,-1001.2,-1001.2,-1001.2,-1001.2,-1001.2,-1001.2,-1001.2:10012:PASS:1.9986:0.025
11	445	CNV00000203	N	<CNV>	35	PASS	IMPRECISE;SVTYPE=CNV;SVMETHOD=EMBL.DELLYv1.2.6;END=84420;CIPOS=-443,-443;CIEND=-499,501;MP=0.172654	GT:CN:CNL:GQ:FT:RDCN:RDSD	./.:0:0,-0.272196,-3.31391,-9.12515,-17.7059,-29.0562,-43.176,-60.0653,-79.7241,-102.153:3:LowQual:0.401717:0.395995	./.:0:0,-0.764322,-5.4466,-14.0468,-26.565,-43.0012,-63.3553,-87.6274,-115.817,-147.925:8:LowQual:0.304918:0.332937
11	84423	CNV00000204	N	<CNV>	0	LowQual	IMPRECISE;SVTYPE=CNV;SVMETHOD=EMBL.DELLYv1.2.6;END=6738750;CIPOS=-500,500;CIEND=-742,2718;MP=0.848206	GT:CN:CNL:GQ:FT:RDCN:RDSD	./.:2:-1001.08,-273.983,0,-257.263,-1001.08,-1001.08,-1001.08,-1001.08,-1001.08,-1001.08:2573:PASS:2.01574:0.028592	./.:2:-1001.06,-1001.06,0,-1001.06,-1001.06,-1001.06,-1001.06,-1001.06,-1001.06,-1001.06:10011:PASS:1.97965:0.025
11	6740563	CNV00000205	N	<CNV>	238	PASS	IMPRECISE;SVTYPE=CNV;SVMETHOD=EMBL.DELLYv1.2.6;END=6763414;CIPOS=-2553,907;CIEND=-499,501;MP=0.733208	GT:CN:CNL:GQ:FT:RDCN:RDSD	./.:0:0,-5.37622,-23.8003,-55.2721,-99.7918,-157.359,-227.975,-311.638,-1000.29,-1000.29:54:PASS:0.0879599:0.182441	./.:0:0,-5.80366,-25.1512,-58.0427,-104.478,-164.458,-237.981,-1000.31,-1000.31,-1000.31:58:PASS:0.0714939:0.179069
11	6763417	CNV00000206	N	<CNV>	0	LowQual	IMPRECISE;SVTYPE=CNV;SVMETHOD=EMBL.DELLYv1.2.6;END=28904495;CIPOS=-500,500;CIEND=-528,1824;MP=0.803982	GT:CN:CNL:GQ:FT:RDCN:RDSD	./.:2:-1001.2,-1001.2,0,-1001.2,-1001.2,-1001.2,-1001.2,-1001.2,-1001.2,-1001.2:10012:PASS:2.00388:0.025	./.:2:-1001.2,-1001.2,0,-1001.2,-1001.2,-1001.2,-1001.2,-1001.2,-1001.2,-1001.2:10012:PASS:2.00299:0.025
11	28905850	CNV00000207	N	<CNV>	27	PASS	IMPRECISE;SVTYPE=CNV;SVMETHOD=EMBL.DELLYv1.2.6;END=28919025;CIPOS=-1881,471;CIEND=-928,3591;MP=0.865068	GT:CN:CNL:GQ:FT:RDCN:RDSD	./.:3:-24.5077,-10.9084,-2.73915,0,-2.69094,-10.812,-24.3631,-43.3443,-67.7556,-97.597:26:PASS:3.00444:0.282806	./.:3:-12.1373,-5.07438,-1.02862,0,-1.98851,-6.99415,-15.0169,-26.0568,-40.1139,-57.1881:10:LowQual:2.84093:0.379398
11	28922547	CNV00000208	N	<CNV>	0	LowQual	IMPRECISE;SVTYPE=CNV;SVMETHOD=EMBL.DELLYv1.2.6;END=33851875;CIPOS=-4448,71;CIEND=-810,1864;MP=0.788927	GT:CN:CNL:GQ:FT:RDCN:RDSD	./.:2:-1001.19,-1001.19,0,-1001.19,-1001.19,-1001.19,-1001.19,-1001.19,-1001.19,-1001.19:10012:PASS:1.99388:0.025	./.:2:-1001.15,-1001.15,0,-1001.15,-1001.15,-1001.15,-1001.15,-1001.15,-1001.15,-1001.15:10011:PASS:2.01283:0.025
11	33853552	CNV00000209	N	<CNV>	196	PASS	IMPRECISE;SVTYPE=CNV;SVMETHOD=EMBL.DELLYv1.2.6;END=33870810;CIPOS=-2485,189;CIEND=-499,501;MP=0.619235	GT:CN:CNL:GQ:FT:RDCN:RDSD	./.:0:0,-3.80307,-19.4165,-46.8402,-86.0742,-137.119,-199.973,-274.638,-1000.13,-1000.13:38:PASS:0.177988:0.191761	./.:0:0,-6.93444,-32.9699,-78.1065,-142.344,-225.683,-1000.24,-1000.24,-1000.24,-1000.24:69:PASS:0.136961:0.150787
11	33870813	CNV00000210	N	<CNV>	2	LowQual	IMPRECISE;SVTYPE=CNV;SVMETHOD=EMBL.DELLYv1.2.6;END=36443302;CIPOS=-500,500;CIEND=-499,501;MP=0.75802	GT:CN:CNL:GQ:FT:RDCN:RDSD	./.:2:-1000.98,-1000.98,0,-1000.98,-1000.98,-1000.98,-1000.98,-1000.98,-1000.98,-1000.98:10010:PASS:1.97439:0.025	./.:2:-1000.91,-1000.91,0,-1000.91,-1000.91,-1000.91,-1000.91,-1000.91,-1000.91,-1000.91:10009:PASS:2.02883:0.025
11	36443305	CNV00000211	N	<CNV>	9	LowQual	IMPRECISE;SVTYPE=CNV;SVMETHOD=EMBL.DELLYv1.2.6;END=36457828;CIPOS=-500,500;CIEND=-409,1859;MP=0.75105	GT:CN:CNL:GQ:FT:RDCN:RDSD	./.:0:0,-0.0424516,-0.899718,-2.5718,-5.0587,-8.36041,-12.4769,-17.4083,-23.1544,-29.7154:1:LowQual:0.4479:0.730067	./.:0:0,-0.00653842,-0.639519,-1.89894,-3.78481,-6.29712,-9.43587,-13.2011,-17.5927,-22.6108:0:LowQual:0.489563:0.832629
11	36459099	CNV00000212	N	<CNV>	1	LowQual	IMPRECISE;SVTYPE=CNV;SVMETHOD=EMBL.DELLYv1.2.6;END=61317109;CIPOS=-1678,590;CIEND=-499,501;MP=0.784539	GT:CN:CNL:GQ:FT:RDCN:RDSD	./.:2:-1001.12,-293.873,0,-309.954,-1001.12,-1001.12,-1001.12,-1001.12,-1001.12,-1001.12:2939:PASS:1.98668:0.0268186	./.:2:-1001.18,-1001.18,0,-1001.18,-1001.18,-1001.18,-1001.18,-1001.18,-1001.18,-1001.18:10012:PASS:2.00873:0.025
11	61317112	CNV00000213	N	<CNV>	4	LowQual	IMPRECISE;SVTYPE=CNV;SVMETHOD=EMBL.DELLYv1.2.6;END=61330585;CIPOS=-500,500;CIEND=-499,501;MP=0.816252	GT:CN:CNL:GQ:FT:RDCN:RDSD	./.:2:-51.9264,-14.8992,0,-7.22872,-36.5854,-88.07,-161.682,-257.423,-1000.12,-1000.12:72:PASS:2.17332:0.140095	./.:2:-18.9773,-5.13739,0,-3.56513,-15.8328,-36.803,-66.4757,-104.851,-151.929,-207.709:35:PASS:2.09033:0.223393
11	61330588	CNV00000214	N	<CNV>	0	LowQual	IMPRECISE;SVTYPE=CNV;SVMETHOD=EMBL.DELLYv1.2.6;END=93501606;CIPOS=-500,500;CIEND=-194,9231;MP=0.8285	GT:CN:CNL:GQ:FT:RDCN:RDSD	./.:2:-1001.2,-1001.2,0,-1001.2,-1001.2,-1001.2,-1001.2,-1001.2,-1001.2,-1001.2:10012:PASS:2.00337:0.025	./.:2:-1001.2,-1001.2,0,-1001.2,-1001.2,-1001.2,-1001.2,-1001.2,-1001.2,-1001.2:10012:PASS:1.99986:0.025
11	93510034	CNV00000215	N	<CNV>	73	PASS	IMPRECISE;SVTYPE=CNV;SVMETHOD=EMBL.DELLYv1.2.6;END=93571873;CIPOS=-8620,805;CIEND=-499,501;MP=0.490031	GT:CN:CNL:GQ:FT:RDCN:RDSD	./.:3:-48.4337,-23.1053,-6.96077,0,-2.22302,-13.6298,-34.2204,-63.9948,-102.953,-151.095:23:PASS:3.25794:0.217461	./.:3:-28.3791,-13.4515,-3.99179,0,-1.47613,-8.42018,-20.8321,-38.712,-62.0598,-90.8756:15:PASS:3.23004:0.281826
11	93571876	CNV00000216	N	<CNV>	4	LowQual	IMPRECISE;SVTYPE=CNV;SVMETHOD=EMBL.DELLYv1.2.6;END=106981852;CIPOS=-500,500;CIEND=621,621;MP=0.869985	GT:CN:CNL:GQ:FT:RDCN:RDSD	./.:2:-1000.66,-226.542,0,-188.686,-1000.66,-1000.66,-1000.66,-1000.66,-1000.66,-1000.66:1887:PASS:2.04558:0.0323407	./.:2:-1001.07,-1001.07,0,-1001.07,-1001.07,-1001.07,-1001.07,-1001.07,-1001.07,-1001.07:10011:PASS:1.9806:0.025
12	445	CNV00000217	N	<CNV>	17	PASS	IMPRECISE;SVTYPE=CNV;SVMETHOD=EMBL.DELLYv1.2.6;END=15259;CIPOS=-443,-443;CIEND=-499,501;MP=0.708626	GT:CN:CNL:GQ:FT:RDCN:RDSD	./.:0:0,-0.293974,-1.62308,-3.98731,-7.38667,-11.8212,-17.2908,-23.7955,-31.3354,-39.9104:3:LowQual:0.216003:0.647731	./.:0:0,-0.232585,-1.34039,-3.32343,-6.18168,-9.91516,-14.5239,-20.0078,-26.3669,-33.6013:2:LowQual:0.234256:0.704422
12	15262	CNV00000218	N	<CNV>	3	LowQual	IMPRECISE;SVTYPE=CNV;SVMETHOD=EMBL.DELLYv1.2.6;END=995782;CIPOS=-500,500;CIEND=-499,501;MP=0.659852	GT:CN:CNL:GQ:FT:RDCN:RDSD	./.:2:-1000.78,-191.328,0,-223.54,-1000.78,-1000.78,-1000.78,-1000.78,-1000.78,-1000.78:1913:PASS:1.96118:0.0323547	./.:2:-1001.11,-233.258,0,-240.014,-1001.11,-1001.11,-1001.11,-1001.11,-1001.11,-1001.11:2333:PASS:1.99286:0.0302926
12	995785	CNV00000219	N	<CNV>	14	LowQual	IMPRECISE;SVTYPE=CNV;SVMETHOD=EMBL.DELLYv1.2.6;END=1011551;CIPOS=-500,500;CIEND=-499,501;MP=0.697552	GT:CN:CNL:GQ:FT:RDCN:RDSD	./.:1:-2.38522,0,-1.31266,-6.3232,-15.0316,-27.4379,-43.5421,-63.3442,-86.8441,-114.042:13:LowQual:1.14502:0.342701	./.:1:-2.31439,0,-0.89147,-4.9888,-12.292,-22.801,-36.5159,-53.4367,-73.5633,-96.8958:9:LowQual:1.22192:0.368061
12	1011554	CNV00000220	N	<CNV>	1	LowQual	IMPRECISE;SVTYPE=CNV;SVMETHOD=EMBL.DELLYv1.2.6;END=1230788;CIPOS=-500,500;CIEND=-831,1172;MP=0.621846	GT:CN:CNL:GQ:FT:RDCN:RDSD	./.:2:-1000.92,-126.255,0,-138.968,-1000.92,-1000.92,-1000.92,-1000.92,-1000.92,-1000.92:1262:PASS:1.97603:0.0404656	./.:2:-1000.51,-132.593,0,-103.063,-1000.51,-1000.51,-1000.51,-1000.51,-1000.51,-1000.51:1031:PASS:2.06266:0.0429292
12	1231794	CNV00000221	N	<CNV>	74	PASS	IMPRECISE;SVTYPE=CNV;SVMETHOD=EMBL.DELLYv1.2.6;END=1249771;CIPOS=-1835,168;CIEND=-959,961;MP=0.73013	GT:CN:CNL:GQ:FT:RDCN:RDSD	./.:1:-10.952,0,-7.31634,-32.901,-76.754,-138.875,-219.265,-317.923,-1000.32,-1000.32:73:PASS:1.09951:0.154185	./.:1:-23.7187,0,-23.1349,-93.1235,-209.966,-1000.62,-1000.62,-1000.62,-1000.62,-1000.62:231:PASS:1.00623:0.0962765
12	1249774	CNV00000222	N	<CNV>	1	LowQual	IMPRECISE;SVTYPE=CNV;SVMETHOD=EMBL.DELLYv1.2.6;END=21463904;CIPOS=-960,960;CIEND=-592,14565;MP=0.792051	GT:CN:CNL:GQ:FT:RDCN:RDSD	./.:2:-1001.07,-1001.07,0,-1001.07,-1001.07,-1001.07,-1001.07,-1001.07,-1001.07,-1001.07:10011:PASS:1.9803:0.025	./.:2:-1001.2,-1001.2,0,-1001.2,-1001.2,-1001.2,-1001.2,-1001.2,-1001.2,-1001.2:10012:PASS:1.99898:0.025
12	21478064	CNV00000223	N	<CNV>	10012	PASS	IMPRECISE;SVTYPE=CNV;SVMETHOD=EMBL.DELLYv1.2.6;END=21491991;CIPOS=-14750,407;CIEND=-1521,38691;MP=0.93273	GT:CN:CNL:GQ:FT:RDCN:RDSD	./.:0:0,-1001.2,-1001.2,-1001.2,-1001.2,-1001.2,-1001.2,-1001.2,-1001.2,-1001.2:10012:PASS:0:0.025	./.:0:0,-1001.2,-1001.2,-1001.2,-1001.2,-1001.2,-1001.2,-1001.2,-1001.2,-1001.2:10012:PASS:0:0.025
12	21517935	CNV00000224	N	<CNV>	0	LowQual	IMPRECISE;SVTYPE=CNV;SVMETHOD=EMBL.DELLYv1.2.6;END=41068819;CIPOS=-27463,12749;CIEND=-472,1593;MP=0.811159	GT:CN:CNL:GQ:FT:RDCN:RDSD	./.:2:-1001.2,-1001.2,0,-1001.2,-1001.2,-1001.2,-1001.2,-1001.2,-1001.2,-1001.2:10012:PASS:1.9953:0.025	./.:2:-1001.2,-1001.2,0,-1001.2,-1001.2,-1001.2,-1001.2,-1001.2,-1001.2,-1001.2:10012:PASS:2.00412:0.025
12	41069887	CNV00000225	N	<CNV>	78	PASS	IMPRECISE;SVTYPE=CNV;SVMETHOD=EMBL.DELLYv1.2.6;END=41095619;CIPOS=-1538,527;CIEND=-499,501;MP=0.467319	GT:CN:CNL:GQ:FT:RDCN:RDSD	./.:0:0,-1.70057,-7.73561,-18.1051,-32.8091,-51.8476,-75.2205,-102.928,-134.97,-171.346:17:PASS:0.107664:0.316537	./.:0:0,-1.62536,-7.30591,-17.0416,-30.8326,-48.6787,-70.58,-96.5365,-126.548,-160.615:17:PASS:0.0991909:0.327255
12	41095622	CNV00000226	N	<CNV>	2	LowQual	IMPRECISE;SVTYPE=CNV;SVMETHOD=EMBL.DELLYv1.2.6;END=50704931;CIPOS=-500,500;CIEND=-499,501;MP=0.771127	GT:CN:CNL:GQ:FT:RDCN:RDSD	./.:2:-1000.96,-1000.96,0,-1000.96,-1000.96,-1000.96,-1000.96,-1000.96,-1000.96,-1000.96:10010:PASS:1.97374:0.025	./.:2:-1001.04,-1001.04,0,-1001.04,-1001.04,-1001.04,-1001.04,-1001.04,-1001.04,-1001.04:10010:PASS:2.02161:0.025
12	50704934	CNV00000227	N	<CNV>	42	PASS	IMPRECISE;SVTYPE=CNV;SVMETHOD=EMBL.DELLYv1.2.6;END=50718109;CIPOS=-500,500;CIEND=-408,1859;MP=0.827806	GT:CN:CNL:GQ:FT:RDCN:RDSD	./.:0:0,-0.701864,-4.07483,-10.1189,-18.8341,-30.2204,-44.2777,-61.0062,-80.4058,-102.477:7:LowQual:0.237238:0.403224	./.:0:0,-0.700819,-3.86751,-9.50006,-17.5985,-28.1628,-41.1929,-56.689,-74.6508,-95.0786:7:LowQual:0.215792:0.419669
12	50719379	CNV00000228	N	<CNV>	2	LowQual	IMPRECISE;SVTYPE=CNV;SVMETHOD=EMBL.DELLYv1.2.6;END=69772360;CIPOS=-1676,591;CIEND=-829,14658;MP=0.778378	GT:CN:CNL:GQ:FT:RDCN:RDSD	./.:2:-1001.01,-1001.01,0,-1001.01,-1001.01,-1001.01,-1001.01,-1001.01,-1001.01,-1001.01:10010:PASS:1.9767:0.025	./.:2:-1001.04,-1001.04,0,-1001.04,-1001.04,-1001.04,-1001.04,-1001.04,-1001.04,-1001.04:10010:PASS:2.0215:0.025
12	69786850	CNV00000229	N	<CNV>	123	PASS	IMPRECISE;SVTYPE=CNV;SVMETHOD=EMBL.DELLYv1.2.6;END=69944226;CIPOS=-15317,170;CIEND=-499,501;MP=0.423623	GT:CN:CNL:GQ:FT:RDCN:RDSD	./.:0:0,-2.12631,-12.1389,-30.0378,-55.823,-89.4944,-131.052,-180.496,-237.827,-303.043:21:PASS:0.230378:0.234669	./.:0:0,-2.37136,-13.5177,-33.4391,-62.1355,-99.6069,-145.853,-200.875,-264.671,-1000.02:23:PASS:0.22976:0.222468
12	69944229	CNV00000230	N	<CNV>	45	PASS	IMPRECISE;SVTYPE=CNV;SVMETHOD=EMBL.DELLYv1.2.6;END=70206429;CIPOS=-500,500;CIEND=-499,501;MP=0.476728	GT:CN:CNL:GQ:FT:RDCN:RDSD	./.:1:-6.74506,0,-4.43876,-20.0613,-46.8678,-84.858,-134.032,-194.39,-265.932,-1000.25:44:PASS:1.10311:0.197059	./.:1:-9.28843,0,-6.71982,-29.4479,-68.1842,-122.929,-193.682,-280.443,-1000.33,-1000.33:67:PASS:1.08023:0.16471
12	70206432	CNV00000231	N	<CNV>	9	LowQual	IMPRECISE;SVTYPE=CNV;SVMETHOD=EMBL.DELLYv1.2.6;END=70227118;CIPOS=-500,500;CIEND=-557,5767;MP=0.486127	GT:CN:CNL:GQ:FT:RDCN:RDSD	./.:3:-8.1323,-3.60982,-0.899051,0,-0.912665,-3.63705,-8.17315,-14.521,-22.6805,-32.6517:9:LowQual:2.99624:0.489606	./.:3:-6.98175,-3.01596,-0.688714,0,-0.949822,-3.53818,-7.76507,-13.6305,-21.1345,-30.277:7:LowQual:2.92032:0.51483
12	70232445	CNV00000232	N	<CNV>	13	LowQual	IMPRECISE;SVTYPE=CNV;SVMETHOD=EMBL.DELLYv1.2.6;END=70713931;CIPOS=-5882,442;CIEND=-499,501;MP=0.367488	GT:CN:CNL:GQ:FT:RDCN:RDSD	./.:1:-4.95505,0,-0.944915,-7.78979,-20.5346,-39.1794,-63.7242,-94.1689,-130.514,-172.758:9:LowQual:1.33984:0.271311	./.:1:-4.85021,0,-1.36547,-8.94663,-22.7435,-42.756,-68.9842,-101.428,-140.088,-184.963:13:LowQual:1.28032:0.264331
12	70713934	CNV00000233	N	<CNV>	224	PASS	IMPRECISE;SVTYPE=CNV;SVMETHOD=EMBL.DELLYv1.2.6;END=70737126;CIPOS=-500,500;CIEND=-413,4004;MP=0.47051	GT:CN:CNL:GQ:FT:RDCN:RDSD	./.:1:-19.1674,0,-22.3731,-86.2868,-191.741,-1000.56,-1000.56,-1000.56,-1000.56,-1000.56:192:PASS:0.961414:0.102248	./.:1:-10.8689,0,-11.5024,-45.376,-101.621,-180.237,-281.225,-1000.45,-1000.45,-1000.45:109:PASS:0.985842:0.139331
12	70740546	CNV00000234	N	<CNV>	1	LowQual	IMPRECISE;SVTYPE=CNV;SVMETHOD=EMBL.DELLYv1.2.6;END=70777517;CIPOS=-3831,586;CIEND=-884,4601;MP=0.44546	GT:CN:CNL:GQ:FT:RDCN:RDSD	./.:2:-16.6954,-4.7683,0,-2.39055,-11.94,-28.6482,-52.5153,-83.5413,-121.726,-167.07:24:PASS:2.16607:0.246303	./.:2:-10.15,-2.87859,0,-1.51423,-7.42127,-17.7211,-32.4138,-51.4993,-74.9776,-102.849:16:PASS:2.15529:0.314428
12	70780566	CNV00000235	N	<CNV>	34	PASS	IMPRECISE;SVTYPE=CNV;SVMETHOD=EMBL.DELLYv1.2.6;END=70984395;CIPOS=-3931,1554;CIEND=-205,12409;MP=0.438206	GT:CN:CNL:GQ:FT:RDCN:RDSD	./.:1:-4.27698,0,-3.4222,-14.5436,-33.3642,-59.8839,-94.1029,-136.021,-185.638,-242.955:34:PASS:1.05551:0.237503	./.:1:-4.61376,0,-3.75078,-15.8661,-36.3459,-65.1903,-102.399,-147.973,-201.911,-264.213:37:PASS:1.05159:0.227862
12	70996000	CNV00000236	N	<CNV>	0	LowQual	IMPRECISE;SVTYPE=CNV;SVMETHOD=EMBL.DELLYv1.2.6;END=71046034;CIPOS=-11808,806;CIEND=-499,501;MP=0.425554	GT:CN:CNL:GQ:FT:RDCN:RDSD	./.:2:-12.4997,-2.73614,0,-4.29134,-15.6101,-33.9564,-59.3302,-91.7314,-131.16,-177.616:28:PASS:1.88935:0.248595	./.:2:-19.8039,-4.81741,0,-5.35169,-20.8725,-46.5624,-82.4214,-128.449,-184.647,-251.013:48:PASS:1.97373:0.206657
12	71046037	CNV00000237	N	<CNV>	35	PASS	IMPRECISE;SVTYPE=CNV;SVMETHOD=EMBL.DELLYv1.2.6;END=71151095;CIPOS=-500,500;CIEND=-499,501;MP=0.694832	GT:CN:CNL:GQ:FT:RDCN:RDSD	./.:0:0,-0.298467,-3.3353,-9.11051,-17.6241,-28.876,-42.8663,-59.595,-79.0621,-101.268:3:LowQual:0.391006:0.398241	./.:0:0,-0.710428,-5.32882,-13.8552,-26.2895,-42.6318,-62.8821,-87.0403,-115.107,-147.081:7:LowQual:0.31821:0.333362
12	71151098	CNV00000238	N	<CNV>	5	LowQual	IMPRECISE;SVTYPE=CNV;SVMETHOD=EMBL.DELLYv1.2.6;END=71212858;CIPOS=-500,500;CIEND=-278,1555;MP=0.805965	GT:CN:CNL:GQ:FT:RDCN:RDSD	./.:3:-5.91803,-2.38016,-0.407484,0,-1.15771,-3.88061,-8.1687,-14.022,-21.4405,-30.4241:4:LowQual:2.76034:0.526755	./.:3:-6.93703,-2.78458,-0.472234,0,-1.36788,-4.57586,-9.62395,-16.5122,-25.2405,-35.8089:5:LowQual:2.75663:0.485814
12	71213694	CNV00000239	N	<CNV>	62	PASS	IMPRECISE;SVTYPE=CNV;SVMETHOD=EMBL.DELLYv1.2.6;END=71255697;CIPOS=-1112,721;CIEND=-499,501;MP=0.790858	GT:CN:CNL:GQ:FT:RDCN:RDSD	./.:5:-17.6707,-11.1807,-6.16868,-2.63455,-0.578325,0,-0.899577,-3.27706,-7.13244,-12.4657:6:LowQual:4.89131:0.542087	./.:5:-17.0817,-10.7784,-5.91862,-2.50228,-0.529405,0,-0.914065,-3.2716,-7.0726,-12.3171:5:LowQual:4.86676:0.548515
12	71255700	CNV00000240	N	<CNV>	4	LowQual	IMPRECISE;SVTYPE=CNV;SVMETHOD=EMBL.DELLYv1.2.6;END=71421350;CIPOS=-500,500;CIEND=-512,11948;MP=0.676171	GT:CN:CNL:GQ:FT:RDCN:RDSD	./.:2:-32.553,-9.76852,0,-3.24748,-19.511,-48.7905,-91.086,-146.397,-214.725,-296.068:32:PASS:2.2505:0.182664	./.:2:-19.1146,-5.96382,0,-1.22316,-9.6333,-25.2304,-48.0145,-77.9856,-115.144,-159.489:12:LowQual:2.32981:0.245821
12	71432810	CNV00000241	N	<CNV>	13	LowQual	IMPRECISE;SVTYPE=CNV;SVMETHOD=EMBL.DELLYv1.2.6;END=71494809;CIPOS=-11970,490;CIEND=-1298,3731;MP=0.174046	GT:CN:CNL:GQ:FT:RDCN:RDSD	./.:1:-3.96405,0,-1.20184,-7.56957,-19.1032,-35.8027,-57.6681,-84.6994,-116.897,-154.26:12:LowQual:1.26735:0.289948	./.:1:-1.63107,0,-0.663987,-3.62303,-8.87712,-16.4263,-26.2705,-38.4097,-52.844,-69.5734:7:LowQual:1.21069:0.435006
12	71496377	CNV00000242	N	<CNV>	26	PASS	IMPRECISE;SVTYPE=CNV;SVMETHOD=EMBL.DELLYv1.2.6;END=71546135;CIPOS=-2864,2165;CIEND=-499,501;MP=0.265213	GT:CN:CNL:GQ:FT:RDCN:RDSD	./.:1:-0.16779,0,-2.31831,-7.12271,-14.4132,-24.1898,-36.4525,-51.2013,-68.4362,-88.1571:1:LowQual:0.567491:0.417959	./.:1:-0.130551,0,-2.70871,-8.25669,-16.6439,-27.8704,-41.9362,-58.8412,-78.5855,-101.169:1:LowQual:0.545981:0.391101
12	71546138	CNV00000243	N	<CNV>	0	LowQual	IMPRECISE;SVTYPE=CNV;SVMETHOD=EMBL.DELLYv1.2.6;END=71667674;CIPOS=-500,500;CIEND=-499,501;MP=0.707589	GT:CN:CNL:GQ:FT:RDCN:RDSD	./.:2:-66.6489,-17.6221,0,-13.7826,-58.9699,-135.562,-243.559,-1000.47,-1000.47,-1000.47:138:PASS:2.06113:0.117597	./.:2:-72.2303,-19.249,0,-14.4834,-62.6992,-144.647,-260.328,-1000.46,-1000.46,-1000.46:145:PASS:2.07064:0.113467
12	71667677	CNV00000244	N	<CNV>	133	PASS	IMPRECISE;SVTYPE=CNV;SVMETHOD=EMBL.DELLYv1.2.6;END=71722349;CIPOS=-500,500;CIEND=-499,501;MP=0.201174	GT:CN:CNL:GQ:FT:RDCN:RDSD	./.:0:0,-3.03816,-13.3317,-30.8805,-55.6847,-87.7443,-127.059,-173.629,-227.455,-288.536:30:PASS:0.0812522:0.24466	./.:0:0,-4.27227,-18.5774,-42.9154,-77.2862,-121.69,-176.126,-240.596,-315.098,-1000.26:43:PASS:0.074171:0.208056
12	71722352	CNV00000245	N	<CNV>	2	LowQual	IMPRECISE;SVTYPE=CNV;SVMETHOD=EMBL.DELLYv1.2.6;END=71842764;CIPOS=-500,500;CIEND=-499,501;MP=0.465054	GT:CN:CNL:GQ:FT:RDCN:RDSD	./.:3:-5.35741,-1.80779,-0.021987,0,-1.74183,-5.24747,-10.5169,-17.5502,-26.3473,-36.9082:0:LowQual:2.51247:0.49621	./.:3:-5.14655,-1.76452,-0.0490018,0,-1.61751,-4.90154,-9.85208,-16.4691,-24.7527,-34.7028:0:LowQual:2.5294:0.510491
12	71842767	CNV00000246	N	<CNV>	161	PASS	IMPRECISE;SVTYPE=CNV;SVMETHOD=EMBL.DELLYv1.2.6;END=71863598;CIPOS=-500,500;CIEND=-333,12313;MP=1	GT:CN:CNL:GQ:FT:RDCN:RDSD	./.:0:0,-3.67877,-15.9954,-36.9499,-66.5423,-104.773,-151.641,-207.147,-271.291,-1000.23:37:PASS:0.0741113:0.224227	./.:0:0,-3.6828,-16.1427,-37.3797,-67.3939,-106.185,-153.754,-210.099,-275.222,-1000.23:37:PASS:0.0804088:0.222442
12	71873584	CNV00000247	N	<CNV>	6	LowQual	IMPRECISE;SVTYPE=CNV;SVMETHOD=EMBL.DELLYv1.2.6;END=72193655;CIPOS=-10317,2329;CIEND=-890,2227;MP=0.726572	GT:CN:CNL:GQ:FT:RDCN:RDSD	./.:2:-1000.44,-160.631,0,-124.669,-1000.44,-1000.44,-1000.44,-1000.44,-1000.44,-1000.44:1246:PASS:2.06303:0.0390159	./.:2:-212.77,-57.0055,0,-41.7537,-182.267,-1000.48,-1000.48,-1000.48,-1000.48,-1000.48:418:PASS:2.07722:0.0663137
12	72195775	CNV00000248	N	<CNV>	164	PASS	IMPRECISE;SVTYPE=CNV;SVMETHOD=EMBL.DELLYv1.2.6;END=72278973;CIPOS=-3008,109;CIEND=-2998,3000;MP=0.674363	GT:CN:CNL:GQ:FT:RDCN:RDSD	./.:1:-23.1413,0,-16.2729,-71.9601,-167.062,-301.577,-1000.43,-1000.43,-1000.43,-1000.43:162:PASS:1.08713:0.10497	./.:1:-15.2528,0,-9.71419,-44.3954,-104.044,-188.659,-298.241,-1000.33,-1000.33,-1000.33:97:PASS:1.11092:0.131889
12	72278976	CNV00000249	N	<CNV>	1	LowQual	IMPRECISE;SVTYPE=CNV;SVMETHOD=EMBL.DELLYv1.2.6;END=72339167;CIPOS=-2999,2999;CIEND=-999,1001;MP=0.730982	GT:CN:CNL:GQ:FT:RDCN:RDSD	./.:2:-7.70761,-1.31243,0,-3.77033,-12.6234,-26.5592,-45.5778,-69.6792,-98.8633,-133.13:13:LowQual:1.75821:0.292309	./.:2:-10.7248,-1.52052,0,-6.16318,-20.0101,-41.5407,-70.755,-107.653,-152.235,-204.5:15:PASS:1.69789:0.237742
12	72339170	CNV00000250	N	<CNV>	11	LowQual	IMPRECISE;SVTYPE=CNV;SVMETHOD=EMBL.DELLYv1.2.6;END=72389981;CIPOS=-1000,1000;CIEND=-499,501;MP=0.87574	GT:CN:CNL:GQ:FT:RDCN:RDSD	./.:1:-4.03262,0,-0.831633,-6.52752,-17.0877,-32.512,-52.8007,-77.9536,-107.971,-142.852:9:LowQual:1.32903:0.298802	./.:1:-3.99638,0,-1.13705,-7.40752,-18.8114,-35.3487,-57.0195,-83.8237,-115.761,-152.832:11:LowQual:1.2785:0.290863
12	72389984	CNV00000251	N	<CNV>	17	PASS	IMPRECISE;SVTYPE=CNV;SVMETHOD=EMBL.DELLYv1.2.6;END=72550722;CIPOS=-500,500;CIEND=-517,1422;MP=0.62845	GT:CN:CNL:GQ:FT:RDCN:RDSD	./.:0:0,-0.120013,-1.5954,-4.42615,-8.61227,-14.1538,-21.0506,-29.3028,-38.9104,-49.8734:1:LowQual:0.411454:0.566061	./.:0:0,-0.17979,-2.06813,-5.66501,-10.9704,-17.9844,-26.707,-37.138,-49.2777,-63.1258:2:LowQual:0.39477:0.504172
12	72551664	CNV00000252	N	<CNV>	8	LowQual	IMPRECISE;SVTYPE=CNV;SVMETHOD=EMBL.DELLYv1.2.6;END=72592535;CIPOS=-1457,482;CIEND=-2347,13554;MP=0.509823	GT:CN:CNL:GQ:FT:RDCN:RDSD	./.:3:-5.76616,-2.69991,-0.77786,0,-0.366332,-1.87686,-4.53158,-8.33049,-13.2736,-19.3609:4:LowQual:3.17983:0.616088	./.:3:-3.88427,-1.80432,-0.509565,0,-0.275626,-1.33644,-3.18245,-5.81365,-9.23005,-13.4316:3:LowQual:3.14897:0.743711
12	72605448	CNV00000253	N	<CNV>	43	PASS	IMPRECISE;SVTYPE=CNV;SVMETHOD=EMBL.DELLYv1.2.6;END=72618466;CIPOS=-15258,643;CIEND=-704,707;MP=0.871505	GT:CN:CNL:GQ:FT:RDCN:RDSD	./.:0:0,-0.71971,-4.19463,-10.4248,-19.4101,-31.1506,-45.6464,-62.8974,-82.9035,-105.665:7:LowQual:0.238782:0.397022	./.:0:0,-0.571861,-4.16493,-10.7792,-20.4147,-33.0714,-48.7493,-67.4484,-89.1687,-113.91:6:LowQual:0.310718:0.379142
12	72618469	CNV00000254	N	<CNV>	1	LowQual	IMPRECISE;SVTYPE=CNV;SVMETHOD=EMBL.DELLYv1.2.6;END=72647755;CIPOS=-705,706;CIEND=-490,2131;MP=0.675533	GT:CN:CNL:GQ:FT:RDCN:RDSD	./.:2:-8.33006,-2.4846,0,-0.876261,-5.11338,-12.7114,-23.6702,-37.9899,-55.6705,-76.7119:8:LowQual:2.23927:0.359473	./.:2:-3.19736,-0.898849,0,-0.500817,-2.4013,-5.70145,-10.4013,-16.5007,-23.9999,-32.8987:5:LowQual:2.14219:0.557032
12	72649379	CNV00000255	N	<CNV>	166	PASS	IMPRECISE;SVTYPE=CNV;SVMETHOD=EMBL.DELLYv1.2.6;END=72703048;CIPOS=-2112,509;CIEND=-763,15074;MP=0.713085	GT:CN:CNL:GQ:FT:RDCN:RDSD	./.:4:-56.3421,-33.2897,-16.2152,-5.11865,0,-0.859274,-7.69647,-20.5116,-39.3046,-64.0756:9:LowQual:4.35626:0.269536	./.:4:-79.5066,-46.867,-22.7361,-7.11372,0,-1.39491,-11.2984,-29.7106,-56.6314,-92.0608:14:LowQual:4.33606:0.225924
12	72715588	CNV00000256	N	<CNV>	26	PASS	IMPRECISE;SVTYPE=CNV;SVMETHOD=EMBL.DELLYv1.2.6;END=72799353;CIPOS=-13301,2536;CIEND=-499,501;MP=0.59373	GT:CN:CNL:GQ:FT:RDCN:RDSD	./.:0:0,-0.244455,-2.47728,-6.69847,-12.908,-21.1059,-31.2922,-43.4669,-57.6299,-73.7813:3:LowQual:0.377058:0.467352	./.:0:0,-0.428731,-3.66131,-9.69775,-18.538,-30.1822,-44.6302,-61.882,-81.9377,-104.797:4:LowQual:0.347092:0.393563
12	72799356	CNV00000257	N	<CNV>	54	PASS	IMPRECISE;SVTYPE=CNV;SVMETHOD=EMBL.DELLYv1.2.6;END=72844632;CIPOS=-500,500;CIEND=-1921,2143;MP=0.826472	GT:CN:CNL:GQ:FT:RDCN:RDSD	./.:4:-17.8383,-10.6298,-5.25389,-1.71063,0,-0.122012,-2.07666,-5.86395,-11.4839,-18.9364:1:LowQual:4.43342:0.486804	./.:5:-15.7403,-9.44415,-4.72208,-1.57403,-2.41399e-06,0,-1.57402,-4.72207,-9.44414,-15.7402:0:LowQual:4.5:0.525275
12	72846699	CNV00000258	N	<CNV>	22	PASS	IMPRECISE;SVTYPE=CNV;SVMETHOD=EMBL.DELLYv1.2.6;END=72887203;CIPOS=-3986,78;CIEND=-999,1001;MP=0.76722	GT:CN:CNL:GQ:FT:RDCN:RDSD	./.:3:-12.2211,-6.10433,-2.03064,0,-0.0124006,-2.06785,-6.16633,-12.3079,-20.4924,-30.7201:0:LowQual:3.49393:0.461056	./.:3:-15.3758,-7.46898,-2.34372,0,-0.437816,-3.65717,-9.65806,-18.4405,-30.0044,-44.3499:4:LowQual:3.3426:0.395139
12	72887206	CNV00000259	N	<CNV>	1	LowQual	IMPRECISE;SVTYPE=CNV;SVMETHOD=EMBL.DELLYv1.2.6;END=73461597;CIPOS=-1000,1000;CIEND=-799,1042;MP=0.756971	GT:CN:CNL:GQ:FT:RDCN:RDSD	./.:2:-1000.9,-116.648,0,-106.641,-1000.9,-1000.9,-1000.9,-1000.9,-1000.9,-1000.9:1066:PASS:2.02241:0.044102	./.:2:-1001,-149.883,0,-144.351,-1001,-1001,-1001,-1001,-1001,-1001:1443:PASS:2.0094:0.038419
12	73462441	CNV00000260	N	<CNV>	1	LowQual	IMPRECISE;SVTYPE=CNV;SVMETHOD=EMBL.DELLYv1.2.6;END=73473138;CIPOS=-1641,200;CIEND=-499,501;MP=1	GT:CN:CNL:GQ:FT:RDCN:RDSD	./.:2:-22.3949,-4.86375,0,-7.80364,-28.2747,-61.4131,-107.219,-165.692,-236.833,-320.641:48:PASS:1.88396:0.185161	./.:2:-28.865,-7.3753,0,-6.73911,-27.5926,-62.5606,-111.643,-174.84,-252.151,-1000.35:68:PASS:2.02254:0.175413
12	73473141	CNV00000261	N	<CNV>	0	LowQual	IMPRECISE;SVTYPE=CNV;SVMETHOD=EMBL.DELLYv1.2.6;END=87210043;CIPOS=-500,500;CIEND=6139,6139;MP=0.850867	GT:CN:CNL:GQ:FT:RDCN:RDSD	./.:2:-1001.06,-185.574,0,-182.941,-1001.06,-1001.06,-1001.06,-1001.06,-1001.06,-1001.06:1830:PASS:2.00357:0.0343292	./.:2:-1001.15,-1001.15,0,-1001.15,-1001.15,-1001.15,-1001.15,-1001.15,-1001.15,-1001.15:10012:PASS:1.98779:0.025
13	205937	CNV00000262	N	<CNV>	0	LowQual	IMPRECISE;SVTYPE=CNV;SVMETHOD=EMBL.DELLYv1.2.6;END=1430910;CIPOS=-205935,-205935;CIEND=-23334,23336;MP=0.694081	GT:CN:CNL:GQ:FT:RDCN:RDSD	./.:3:-0.413107,-0.146196,-0.00849348,0,-0.120715,-0.370639,-0.749772,-1.25811,-1.89566,-2.66242:0:LowQual:2.56573:1.83335	./.:3:-0.492643,-0.167971,-0.00375664,0,-0.156701,-0.47386,-0.951476,-1.58955,-2.38808,-3.34707:0:LowQual:2.52341:1.64517
13	1430913	CNV00000263	N	<CNV>	1	LowQual	IMPRECISE;SVTYPE=CNV;SVMETHOD=EMBL.DELLYv1.2.6;END=10792810;CIPOS=-23335,23335;CIEND=-1357,1359;MP=0.780856	GT:CN:CNL:GQ:FT:RDCN:RDSD	./.:2:-1001.13,-1001.13,0,-1001.13,-1001.13,-1001.13,-1001.13,-1001.13,-1001.13,-1001.13:10011:PASS:1.98577:0.025	./.:2:-1001.18,-1001.18,0,-1001.18,-1001.18,-1001.18,-1001.18,-1001.18,-1001.18,-1001.18:10012:PASS:1.99225:0.025
13	10792813	CNV00000264	N	<CNV>	90	PASS	IMPRECISE;SVTYPE=CNV;SVMETHOD=EMBL.DELLYv1.2.6;END=10874115;CIPOS=-1358,1358;CIEND=-612,7357;MP=0.344965	GT:CN:CNL:GQ:FT:RDCN:RDSD	./.:4:-40.1055,-21.669,-8.83928,-1.61627,0,-3.99048,-13.5877,-28.7917,-49.6024,-76.0199:16:PASS:3.78827:0.278315	./.:4:-38.6324,-20.0239,-7.38231,-0.707685,0,-5.25926,-16.4855,-33.6786,-56.8387,-85.9657:7:LowQual:3.6186:0.269784
13	10881052	CNV00000265	N	<CNV>	0	LowQual	IMPRECISE;SVTYPE=CNV;SVMETHOD=EMBL.DELLYv1.2.6;END=53461580;CIPOS=-7547,422;CIEND=-499,501;MP=0.814596	GT:CN:CNL:GQ:FT:RDCN:RDSD	./.:2:-1001.2,-1001.2,0,-1001.2,-1001.2,-1001.2,-1001.2,-1001.2,-1001.2,-1001.2:10012:PASS:2.00316:0.025	./.:2:-1001.2,-1001.2,0,-1001.2,-1001.2,-1001.2,-1001.2,-1001.2,-1001.2,-1001.2:10012:PASS:1.99589:0.025
13	53461583	CNV00000266	N	<CNV>	147	PASS	IMPRECISE;SVTYPE=CNV;SVMETHOD=EMBL.DELLYv1.2.6;END=53514915;CIPOS=-500,500;CIEND=-499,501;MP=0.787471	GT:CN:CNL:GQ:FT:RDCN:RDSD	./.:1:-16.1905,0,-14.7,-60.2906,-136.772,-244.144,-1000.52,-1000.52,-1000.52,-1000.52:147:PASS:1.02413:0.118571	./.:1:-25.6751,0,-22.3529,-92.7338,-211.143,-1000.59,-1000.59,-1000.59,-1000.59,-1000.59:224:PASS:1.03459:0.0950922
13	53514918	CNV00000267	N	<CNV>	2	LowQual	IMPRECISE;SVTYPE=CNV;SVMETHOD=EMBL.DELLYv1.2.6;END=83467523;CIPOS=-500,500;CIEND=4821,4821;MP=0.862627	GT:CN:CNL:GQ:FT:RDCN:RDSD	./.:2:-1001.04,-1001.04,0,-1001.04,-1001.04,-1001.04,-1001.04,-1001.04,-1001.04,-1001.04:10010:PASS:2.02189:0.025	./.:2:-1000.9,-1000.9,0,-1000.9,-1000.9,-1000.9,-1000.9,-1000.9,-1000.9,-1000.9:10009:PASS:1.9704:0.025
14	65231	CNV00000268	N	<CNV>	0	LowQual	IMPRECISE;SVTYPE=CNV;SVMETHOD=EMBL.DELLYv1.2.6;END=13554699;CIPOS=-65229,-65229;CIEND=-577,13102;MP=0.844257	GT:CN:CNL:GQ:FT:RDCN:RDSD	./.:2:-1000.98,-171.461,0,-158.687,-1000.98,-1000.98,-1000.98,-1000.98,-1000.98,-1000.98:1587:PASS:2.01935:0.0362692	./.:2:-1001.15,-1001.15,0,-1001.15,-1001.15,-1001.15,-1001.15,-1001.15,-1001.15,-1001.15:10011:PASS:1.98753:0.025
14	13567381	CNV00000269	N	<CNV>	276	PASS	IMPRECISE;SVTYPE=CNV;SVMETHOD=EMBL.DELLYv1.2.6;END=13617417;CIPOS=-13257,422;CIEND=-669,10569;MP=0.841181	GT:CN:CNL:GQ:FT:RDCN:RDSD	./.:15:-30.4515,-25.812,-21.4865,-17.475,-13.7775,-10.394,-7.32453,-4.56902,-2.12751,0:21:PASS:15.2756:1.17606	./.:15:-19.0926,-16.1579,-13.4265,-10.8985,-8.57376,-6.45236,-4.53429,-2.81954,-1.30811,0:14:LowQual:14.9336:1.4615
14	13626443	CNV00000270	N	<CNV>	95	PASS	IMPRECISE;SVTYPE=CNV;SVMETHOD=EMBL.DELLYv1.2.6;END=13669412;CIPOS=-9693,1545;CIEND=-499,501;MP=0.29855	GT:CN:CNL:GQ:FT:RDCN:RDSD	./.:16:-10.0974,-8.58068,-7.16265,-5.84332,-4.62268,-3.50075,-2.47751,-1.55297,-0.727138,0:8:LowQual:15.8672:2.09766	./.:15:-9.20176,-7.80281,-6.498,-5.28732,-4.17076,-3.14835,-2.22006,-1.38591,-0.645888,0:7:LowQual:15.3615:2.14794
14	13669415	CNV00000271	N	<CNV>	1	LowQual	IMPRECISE;SVTYPE=CNV;SVMETHOD=EMBL.DELLYv1.2.6;END=13749427;CIPOS=-500,500;CIEND=-936,1512;MP=0.242907	GT:CN:CNL:GQ:FT:RDCN:RDSD	./.:3:-0.419982,-0.187617,-0.0476227,0,-0.0447485,-0.181868,-0.411359,-0.733222,-1.14746,-1.65406:1:LowQual:3.01556:2.16832	./.:2:-0.336857,-0.110066,0,-0.00665998,-0.130046,-0.370157,-0.726995,-1.20056,-1.79085,-2.49786:0:LowQual:2.44294:1.9289
14	13750878	CNV00000272	N	<CNV>	452	PASS	IMPRECISE;SVTYPE=CNV;SVMETHOD=EMBL.DELLYv1.2.6;END=13868923;CIPOS=-2385,63;CIEND=-135,4368;MP=0.509949	GT:CN:CNL:GQ:FT:RDCN:RDSD	./.:16:-47.8457,-40.6724,-33.9634,-27.7186,-21.9382,-16.622,-11.7701,-7.38243,-3.45908,0:35:PASS:15.9504:0.967171	./.:16:-23.5054,-19.9639,-16.6549,-13.5782,-10.7341,-8.12237,-5.74311,-3.59629,-1.68192,0:17:PASS:15.7357:1.36688
14	13871274	CNV00000273	N	<CNV>	0	LowQual	IMPRECISE;SVTYPE=CNV;SVMETHOD=EMBL.DELLYv1.2.6;END=46334990;CIPOS=-2484,2019;CIEND=-499,501;MP=0.821759	GT:CN:CNL:GQ:FT:RDCN:RDSD	./.:2:-1001.19,-1001.19,0,-1001.19,-1001.19,-1001.19,-1001.19,-1001.19,-1001.19,-1001.19:10012:PASS:1.99292:0.025	./.:2:-1001.18,-1001.18,0,-1001.18,-1001.18,-1001.18,-1001.18,-1001.18,-1001.18,-1001.18:10012:PASS:2.00829:0.025
14	46334993	CNV00000274	N	<CNV>	9	LowQual	IMPRECISE;SVTYPE=CNV;SVMETHOD=EMBL.DELLYv1.2.6;END=46345990;CIPOS=-500,500;CIEND=-499,501;MP=1	GT:CN:CNL:GQ:FT:RDCN:RDSD	./.:2:-46.1632,-7.86892,0,-22.5564,-75.5381,-158.945,-272.778,-999.637,-999.637,-999.637:78:PASS:1.75863:0.119474	./.:2:-8.49324,-2.15377,0,-2.03193,-8.24957,-18.6529,-33.242,-52.0167,-74.9771,-102.123:20:PASS:2.01455:0.322113
14	46345993	CNV00000275	N	<CNV>	1	LowQual	IMPRECISE;SVTYPE=CNV;SVMETHOD=EMBL.DELLYv1.2.6;END=51958157;CIPOS=-500,500;CIEND=-499,501;MP=0.787396	GT:CN:CNL:GQ:FT:RDCN:RDSD	./.:2:-1001.06,-273.282,0,-294.042,-1001.06,-1001.06,-1001.06,-1001.06,-1001.06,-1001.06:2733:PASS:1.9817:0.0276679	./.:2:-1001.02,-1001.02,0,-1001.02,-1001.02,-1001.02,-1001.02,-1001.02,-1001.02,-1001.02:10010:PASS:2.02284:0.025
14	51958160	CNV00000276	N	<CNV>	31	PASS	IMPRECISE;SVTYPE=CNV;SVMETHOD=EMBL.DELLYv1.2.6;END=51972622;CIPOS=-500,500;CIEND=-459,2213;MP=0.895949	GT:CN:CNL:GQ:FT:RDCN:RDSD	./.:1:-3.91523,0,-3.13292,-13.314,-30.5432,-54.8206,-86.146,-124.52,-169.941,-222.411:31:PASS:1.0555:0.24823	./.:1:-7.95353,0,-5.75743,-25.2258,-58.4052,-105.295,-165.897,-240.209,-1000.31,-1000.31:58:PASS:1.08009:0.177975
14	51974297	CNV00000277	N	<CNV>	0	LowQual	IMPRECISE;SVTYPE=CNV;SVMETHOD=EMBL.DELLYv1.2.6;END=65592878;CIPOS=-2132,540;CIEND=-499,501;MP=0.792156	GT:CN:CNL:GQ:FT:RDCN:RDSD	./.:2:-1001.16,-1001.16,0,-1001.16,-1001.16,-1001.16,-1001.16,-1001.16,-1001.16,-1001.16:10012:PASS:1.98876:0.025	./.:2:-1001.04,-1001.04,0,-1001.04,-1001.04,-1001.04,-1001.04,-1001.04,-1001.04,-1001.04:10010:PASS:2.02185:0.025
14	65592881	CNV00000278	N	<CNV>	92	PASS	IMPRECISE;SVTYPE=CNV;SVMETHOD=EMBL.DELLYv1.2.6;END=65605678;CIPOS=-500,500;CIEND=-499,501;MP=0.859364	GT:CN:CNL:GQ:FT:RDCN:RDSD	./.:0:0,-1.74404,-9.05219,-21.9244,-40.3608,-64.3613,-93.9259,-129.055,-169.747,-216.004:18:PASS:0.186556:0.279379	./.:0:0,-4.23653,-19.7607,-46.5726,-84.6721,-134.059,-194.734,-266.697,-1000.22,-1000.22:42:PASS:0.124677:0.196151
14	65605681	CNV00000279	N	<CNV>	0	LowQual	IMPRECISE;SVTYPE=CNV;SVMETHOD=EMBL.DELLYv1.2.6;END=76977411;CIPOS=-500,500;CIEND=-499,501;MP=0.7968	GT:CN:CNL:GQ:FT:RDCN:RDSD	./.:2:-1001.16,-1001.16,0,-1001.16,-1001.16,-1001.16,-1001.16,-1001.16,-1001.16,-1001.16:10012:PASS:1.98887:0.025	./.:2:-1001.14,-1001.14,0,-1001.14,-1001.14,-1001.14,-1001.14,-1001.14,-1001.14,-1001.14:10011:PASS:2.01303:0.025
14	76977414	CNV00000280	N	<CNV>	32	PASS	IMPRECISE;SVTYPE=CNV;SVMETHOD=EMBL.DELLYv1.2.6;END=76989858;CIPOS=-500,500;CIEND=-626,1455;MP=0.893942	GT:CN:CNL:GQ:FT:RDCN:RDSD	./.:3:-26.6061,-12.054,-3.18527,0,-2.49817,-10.6798,-24.5448,-44.0933,-69.3253,-100.241:24:PASS:3.06045:0.276431	./.:3:-16.6236,-7.04395,-1.50275,0,-2.53569,-9.10983,-19.7224,-34.3734,-53.0629,-75.7908:16:PASS:2.87211:0.327933
14	76990942	CNV00000281	N	<CNV>	0	LowQual	IMPRECISE;SVTYPE=CNV;SVMETHOD=EMBL.DELLYv1.2.6;END=82392596;CIPOS=-1708,373;CIEND=10406,10406;MP=0.747498	GT:CN:CNL:GQ:FT:RDCN:RDSD	./.:2:-1001,-137.292,0,-141.846,-1001,-1001,-1001,-1001,-1001,-1001:1373:PASS:1.99184:0.0394441	./.:2:-1001.16,-300.211,0,-293.379,-1001.16,-1001.16,-1001.16,-1001.16,-1001.16,-1001.16:2934:PASS:2.00575:0.0270489
15	40935	CNV00000282	N	<CNV>	3	LowQual	IMPRECISE;SVTYPE=CNV;SVMETHOD=EMBL.DELLYv1.2.6;END=11070108;CIPOS=-40933,-40933;CIEND=-1990,3301;MP=0.730142	GT:CN:CNL:GQ:FT:RDCN:RDSD	./.:2:-1000.87,-281.903,0,-320.312,-1000.87,-1000.87,-1000.87,-1000.87,-1000.87,-1000.87:2819:PASS:1.96811:0.0268545	./.:2:-1001.17,-1001.17,0,-1001.17,-1001.17,-1001.17,-1001.17,-1001.17,-1001.17,-1001.17:10012:PASS:2.01026:0.025
15	11073277	CNV00000283	N	<CNV>	123	PASS	IMPRECISE;SVTYPE=CNV;SVMETHOD=EMBL.DELLYv1.2.6;END=11096654;CIPOS=-5157,134;CIEND=-499,501;MP=0.540357	GT:CN:CNL:GQ:FT:RDCN:RDSD	./.:1:-10.0046,0,-12.2482,-46.7492,-103.503,-182.51,-283.769,-1000.43,-1000.43,-1000.43:100:PASS:0.94959:0.139701	./.:1:-22.1997,0,-22.1306,-88.5914,-199.382,-1000.61,-1000.61,-1000.61,-1000.61,-1000.61:221:PASS:1.00078:0.0989788
15	11096657	CNV00000284	N	<CNV>	0	LowQual	IMPRECISE;SVTYPE=CNV;SVMETHOD=EMBL.DELLYv1.2.6;END=45844647;CIPOS=-500,500;CIEND=-738,741;MP=0.81591	GT:CN:CNL:GQ:FT:RDCN:RDSD	./.:2:-1001.2,-1001.2,0,-1001.2,-1001.2,-1001.2,-1001.2,-1001.2,-1001.2,-1001.2:10012:PASS:2.00474:0.025	./.:2:-1001.2,-1001.2,0,-1001.2,-1001.2,-1001.2,-1001.2,-1001.2,-1001.2,-1001.2:10012:PASS:1.99676:0.025
15	45844650	CNV00000285	N	<CNV>	140	PASS	IMPRECISE;SVTYPE=CNV;SVMETHOD=EMBL.DELLYv1.2.6;END=45916932;CIPOS=-739,740;CIEND=-445,2241;MP=0.618477	GT:CN:CNL:GQ:FT:RDCN:RDSD	./.:3:-138.3,-60.0537,-13.9538,0,-18.1924,-68.5309,-151.016,-265.646,-1000.47,-1000.47:140:PASS:2.93407:0.116233	./.:3:-66.9353,-29.2763,-6.96449,0,-8.38279,-32.1129,-71.1902,-125.615,-195.387,-280.506:70:PASS:2.95379:0.16822
15	45918621	CNV00000286	N	<CNV>	2	LowQual	IMPRECISE;SVTYPE=CNV;SVMETHOD=EMBL.DELLYv1.2.6;END=45955705;CIPOS=-2132,554;CIEND=-499,501;MP=0.567681	GT:CN:CNL:GQ:FT:RDCN:RDSD	./.:2:-18.9033,-5.61122,0,-2.06967,-11.8202,-29.2517,-54.364,-87.1572,-127.631,-175.786:20:PASS:2.23054:0.237786	./.:2:-15.7898,-4.62531,0,-1.91387,-10.3669,-25.3591,-46.8905,-74.961,-109.571,-150.72:19:PASS:2.20732:0.25771
15	45955708	CNV00000287	N	<CNV>	270	PASS	IMPRECISE;SVTYPE=CNV;SVMETHOD=EMBL.DELLYv1.2.6;END=45977583;CIPOS=-500,500;CIEND=-1849,1851;MP=0.936783	GT:CN:CNL:GQ:FT:RDCN:RDSD	./.:4:-108.22,-60.8725,-27.0533,-6.76246,0,-6.76592,-27.0602,-60.8829,-108.234,-169.113:67:PASS:3.99987:0.179172	./.:4:-52.3549,-28.5581,-11.9001,-2.3807,0,-4.75798,-16.6546,-35.69,-61.864,-95.1767:24:PASS:3.83349:0.246651
15	45977586	CNV00000288	N	<CNV>	88	PASS	IMPRECISE;SVTYPE=CNV;SVMETHOD=EMBL.DELLYv1.2.6;END=46172865;CIPOS=-1850,1850;CIEND=-922,1093;MP=0.460501	GT:CN:CNL:GQ:FT:RDCN:RDSD	./.:3:-91.2144,-39.1905,-8.78567,0,-12.8335,-47.2861,-103.358,-181.049,-280.359,-1000.35:88:PASS:2.90638:0.141734	./.:3:-99.8935,-42.8762,-9.57836,0,-14.1411,-52.0017,-113.582,-198.881,-307.9,-1000.36:96:PASS:2.90382:0.135313
15	46173883	CNV00000289	N	<CNV>	0	LowQual	IMPRECISE;SVTYPE=CNV;SVMETHOD=EMBL.DELLYv1.2.6;END=47223655;CIPOS=-1938,77;CIEND=-499,501;MP=0.722609	GT:CN:CNL:GQ:FT:RDCN:RDSD	./.:2:-216.28,-55.2523,0,-50.5232,-206.822,-1000.77,-1000.77,-1000.77,-1000.77,-1000.77:506:PASS:2.02235:0.0640766	./.:2:-189.082,-48.8685,0,-42.4766,-176.298,-1000.71,-1000.71,-1000.71,-1000.71,-1000.71:425:PASS:2.03499:0.0689524
15	47223658	CNV00000290	N	<CNV>	32	PASS	IMPRECISE;SVTYPE=CNV;SVMETHOD=EMBL.DELLYv1.2.6;END=47312181;CIPOS=-500,500;CIEND=-1457,1965;MP=0.259362	GT:CN:CNL:GQ:FT:RDCN:RDSD	./.:1:-2.03271,0,-3.16033,-11.5137,-25.0601,-43.7996,-67.7321,-96.8576,-131.176,-170.688:20:PASS:0.89143:0.289189	./.:1:-1.76869,0,-2.46322,-9.15836,-20.0854,-35.2444,-54.6353,-78.2581,-106.113,-138.199:18:PASS:0.917941:0.320349
15	47313609	CNV00000291	N	<CNV>	3	LowQual	IMPRECISE;SVTYPE=CNV;SVMETHOD=EMBL.DELLYv1.2.6;END=48411646;CIPOS=-2883,539;CIEND=-1056,4510;MP=0.654067	GT:CN:CNL:GQ:FT:RDCN:RDSD	./.:2:-1000.67,-110.706,0,-135.522,-1000.67,-1000.67,-1000.67,-1000.67,-1000.67,-1000.67:1107:PASS:1.94961:0.0419974	./.:2:-1001.04,-196.974,0,-186.872,-1001.04,-1001.04,-1001.04,-1001.04,-1001.04,-1001.04:1868:PASS:2.01316:0.0336367
15	48415811	CNV00000292	N	<CNV>	7	LowQual	IMPRECISE;SVTYPE=CNV;SVMETHOD=EMBL.DELLYv1.2.6;END=48477954;CIPOS=-5219,347;CIEND=-1489,1579;MP=0.209446	GT:CN:CNL:GQ:FT:RDCN:RDSD	./.:3:-6.62835,-2.85811,-0.648659,0,-0.912133,-3.38506,-7.41878,-13.0133,-20.1686,-28.8847:7:LowQual:2.9156:0.527497	./.:3:-9.19364,-3.67017,-0.605627,0,-1.85329,-6.1655,-12.9366,-22.1667,-33.8557,-48.0035:6:LowQual:2.7463:0.420262
15	48478796	CNV00000293	N	<CNV>	1	LowQual	IMPRECISE;SVTYPE=CNV;SVMETHOD=EMBL.DELLYv1.2.6;END=48618424;CIPOS=-2329,739;CIEND=-1731,8574;MP=0.48153	GT:CN:CNL:GQ:FT:RDCN:RDSD	./.:2:-202.391,-47.9346,0,-58.5871,-223.696,-1000.66,-1000.66,-1000.66,-1000.66,-1000.66:480:PASS:1.95:0.0638518	./.:2:-154.008,-38.1813,0,-39.4639,-156.573,-1000.72,-1000.72,-1000.72,-1000.72,-1000.72:382:PASS:1.99174:0.0747885
15	48622284	CNV00000294	N	<CNV>	14	LowQual	IMPRECISE;SVTYPE=CNV;SVMETHOD=EMBL.DELLYv1.2.6;END=48673563;CIPOS=-5589,4716;CIEND=-1652,4610;MP=0.212671	GT:CN:CNL:GQ:FT:RDCN:RDSD	./.:1:-2.47324,0,-1.28206,-6.3194,-15.112,-27.66,-43.9632,-64.0217,-87.8355,-115.405:13:LowQual:1.1586:0.340072	./.:1:-3.55974,0,-1.1194,-6.91794,-17.3956,-32.5525,-52.3884,-76.9035,-106.098,-139.971:12:LowQual:1.26077:0.304655
15	48676034	CNV00000295	N	<CNV>	5	LowQual	IMPRECISE;SVTYPE=CNV;SVMETHOD=EMBL.DELLYv1.2.6;END=48711339;CIPOS=-4121,2141;CIEND=-499,501;MP=0.359277	GT:CN:CNL:GQ:FT:RDCN:RDSD	./.:2:-17.4089,-5.56609,0,-0.710616,-7.69794,-20.962,-40.5027,-66.3202,-98.4143,-136.785:7:LowQual:2.38679:0.263043	./.:2:-26.6408,-8.51756,0,-1.08816,-11.782,-32.0816,-61.987,-101.498,-150.615,-209.337:11:LowQual:2.38672:0.212631
15	48711342	CNV00000296	N	<CNV>	1	LowQual	IMPRECISE;SVTYPE=CNV;SVMETHOD=EMBL.DELLYv1.2.6;END=48900977;CIPOS=-500,500;CIEND=-710,712;MP=0.428239	GT:CN:CNL:GQ:FT:RDCN:RDSD	./.:2:-150.978,-35.9214,0,-43.2136,-165.562,-1000.65,-1000.65,-1000.65,-1000.65,-1000.65:359:PASS:1.95393:0.0740812	./.:2:-164.41,-38.5394,0,-48.7914,-184.913,-1000.6,-1000.6,-1000.6,-1000.6,-1000.6:385:PASS:1.9413:0.0705194
15	48900980	CNV00000297	N	<CNV>	109	PASS	IMPRECISE;SVTYPE=CNV;SVMETHOD=EMBL.DELLYv1.2.6;END=48932149;CIPOS=-711,711;CIEND=-1552,13688;MP=0.48497	GT:CN:CNL:GQ:FT:RDCN:RDSD	./.:0:0,-2.30656,-10.8051,-25.4957,-46.3783,-73.453,-106.72,-146.178,-191.829,-243.672:23:PASS:0.127494:0.264836	./.:0:0,-2.62333,-12.3855,-29.2864,-53.3261,-84.5046,-122.822,-168.278,-220.873,-280.607:26:PASS:0.132524:0.246649
15	48945668	CNV00000298	N	<CNV>	0	LowQual	IMPRECISE;SVTYPE=CNV;SVMETHOD=EMBL.DELLYv1.2.6;END=49056129;CIPOS=-15069,171;CIEND=-499,501;MP=0.404389	GT:CN:CNL:GQ:FT:RDCN:RDSD	./.:2:-24.035,-5.87281,0,-6.41657,-25.1225,-56.1179,-99.4026,-154.977,-222.84,-302.993:58:PASS:1.97788:0.187987	./.:2:-20.4156,-5.47581,0,-3.98819,-17.4404,-40.3566,-72.7367,-114.581,-165.889,-226.661:39:PASS:2.07859:0.214217
15	49056132	CNV00000299	N	<CNV>	252	PASS	IMPRECISE;SVTYPE=CNV;SVMETHOD=EMBL.DELLYv1.2.6;END=49143682;CIPOS=-500,500;CIEND=-499,501;MP=0.388329	GT:CN:CNL:GQ:FT:RDCN:RDSD	./.:0:0,-5.67524,-25.0899,-58.2439,-105.137,-165.77,-240.142,-1000.3,-1000.3,-1000.3:57:PASS:0.0869372:0.17779	./.:0:0,-4.60178,-20.8458,-48.7321,-88.2606,-139.431,-202.244,-276.7,-1000.25,-1000.25:47:PASS:0.104734:0.193141
15	49143685	CNV00000300	N	<CNV>	2	LowQual	IMPRECISE;SVTYPE=CNV;SVMETHOD=EMBL.DELLYv1.2.6;END=49851551;CIPOS=-500,500;CIEND=-701,704;MP=0.491329	GT:CN:CNL:GQ:FT:RDCN:RDSD	./.:2:-70.8623,-16.0057,0,-22.8451,-84.541,-185.088,-1000.43,-1000.43,-1000.43,-1000.43:160:PASS:1.91198:0.105729	./.:2:-76.2585,-17.4579,0,-23.8846,-89.1118,-195.682,-1000.47,-1000.47,-1000.47,-1000.47:175:PASS:1.92228:0.102493
15	49851554	CNV00000301	N	<CNV>	23	PASS	IMPRECISE;SVTYPE=CNV;SVMETHOD=EMBL.DELLYv1.2.6;END=49869439;CIPOS=-702,703;CIEND=-861,1023;MP=0.590596	GT:CN:CNL:GQ:FT:RDCN:RDSD	./.:1:-3.9349,0,-2.22639,-10.6141,-25.1631,-45.8733,-72.7449,-105.778,-144.972,-190.327:22:PASS:1.13865:0.265495	./.:1:-2.92057,0,-0.881577,-5.56531,-14.0512,-26.3392,-42.4294,-62.3217,-86.0162,-113.513:8:LowQual:1.26814:0.337969
15	49870326	CNV00000302	N	<CNV>	1	LowQual	IMPRECISE;SVTYPE=CNV;SVMETHOD=EMBL.DELLYv1.2.6;END=49983654;CIPOS=-1746,138;CIEND=-499,501;MP=0.226215	GT:CN:CNL:GQ:FT:RDCN:RDSD	./.:2:-17.9825,-3.91994,0,-6.2227,-22.588,-49.096,-85.7467,-132.54,-189.476,-256.554:39:PASS:1.88648:0.206927	./.:2:-14.8957,-3.47721,0,-4.46406,-16.8694,-37.216,-65.5039,-101.733,-145.903,-198.015:35:PASS:1.93787:0.233855
15	49983657	CNV00000303	N	<CNV>	43	PASS	IMPRECISE;SVTYPE=CNV;SVMETHOD=EMBL.DELLYv1.2.6;END=50015082;CIPOS=-500,500;CIEND=-780,2836;MP=0.613485	GT:CN:CNL:GQ:FT:RDCN:RDSD	./.:4:-22.1986,-11.2638,-3.91912,-0.164524,0,-3.42555,-10.4412,-21.0469,-35.2427,-53.0285:2:LowQual:3.54583:0.347809	./.:4:-21.357,-11.5997,-4.78785,-0.921269,0,-2.02405,-6.99341,-14.9081,-25.7681,-39.5734:10:LowQual:3.81279:0.383996
15	50016701	CNV00000304	N	<CNV>	0	LowQual	IMPRECISE;SVTYPE=CNV;SVMETHOD=EMBL.DELLYv1.2.6;END=50233267;CIPOS=-2397,1219;CIEND=-499,501;MP=0.400419	GT:CN:CNL:GQ:FT:RDCN:RDSD	./.:2:-213.583,-53.1521,0,-54.1268,-215.533,-1000.8,-1000.8,-1000.8,-1000.8,-1000.8:532:PASS:1.99546:0.0636261	./.:2:-163.108,-41.7369,0,-37.8974,-155.429,-1000.71,-1000.71,-1000.71,-1000.71,-1000.71:379:PASS:2.02411:0.0738486
15	50233270	CNV00000305	N	<CNV>	1	LowQual	IMPRECISE;SVTYPE=CNV;SVMETHOD=EMBL.DELLYv1.2.6;END=50325289;CIPOS=-500,500;CIEND=-999,1001;MP=0.668315	GT:CN:CNL:GQ:FT:RDCN:RDSD	./.:2:-19.8966,-4.17148,0,-7.38218,-26.318,-56.8075,-98.8507,-152.448,-217.598,-294.302:42:PASS:1.86105:0.19388	./.:2:-17.1015,-3.84513,0,-5.56613,-20.5435,-44.9322,-78.7321,-121.943,-174.566,-236.599:38:PASS:1.90857:0.214817
15	50325292	CNV00000306	N	<CNV>	0	LowQual	IMPRECISE;SVTYPE=CNV;SVMETHOD=EMBL.DELLYv1.2.6;END=78369150;CIPOS=-1000,1000;CIEND=-499,501;MP=0.813672	GT:CN:CNL:GQ:FT:RDCN:RDSD	./.:2:-1001.2,-1001.2,0,-1001.2,-1001.2,-1001.2,-1001.2,-1001.2,-1001.2,-1001.2:10012:PASS:2.00131:0.025	./.:2:-1001.2,-1001.2,0,-1001.2,-1001.2,-1001.2,-1001.2,-1001.2,-1001.2,-1001.2:10012:PASS:2.00337:0.025
15	78369153	CNV00000307	N	<CNV>	6	LowQual	IMPRECISE;SVTYPE=CNV;SVMETHOD=EMBL.DELLYv1.2.6;END=78387541;CIPOS=-500,500;CIEND=-499,501;MP=0.598097	GT:CN:CNL:GQ:FT:RDCN:RDSD	./.:4:-2.07802,-1.19146,-0.549599,-0.152447,0,-0.0922578,-0.42922,-1.01089,-1.83726,-2.90834:1:LowQual:4.12298:1.3322	./.:4:-1.79647,-0.998848,-0.433563,-0.100614,0,-0.131721,-0.495777,-1.09217,-1.92089,-2.98195:1:LowQual:3.93306:1.36721
15	78387544	CNV00000308	N	<CNV>	3	LowQual	IMPRECISE;SVTYPE=CNV;SVMETHOD=EMBL.DELLYv1.2.6;END=79181676;CIPOS=-500,500;CIEND=-426,1556;MP=0.60308	GT:CN:CNL:GQ:FT:RDCN:RDSD	./.:2:-1000.66,-130.222,0,-158.678,-1000.66,-1000.66,-1000.66,-1000.66,-1000.66,-1000.66:1303:PASS:1.95075:0.038772	./.:2:-1000.96,-118.704,0,-123.215,-1000.96,-1000.96,-1000.96,-1000.96,-1000.96,-1000.96:1187:PASS:1.99068:0.0423698
15	79182661	CNV00000309	N	<CNV>	10	LowQual	IMPRECISE;SVTYPE=CNV;SVMETHOD=EMBL.DELLYv1.2.6;END=79236022;CIPOS=-1409,573;CIEND=-466,752;MP=0.562918	GT:CN:CNL:GQ:FT:RDCN:RDSD	./.:4:-4.37738,-2.37653,-0.980015,-0.187839,0,-0.416498,-1.43733,-3.06251,-5.29202,-8.12587:2:LowQual:3.81082:0.84772	./.:4:-4.57221,-2.59513,-1.17406,-0.309023,0,-0.246996,-1.05001,-2.40905,-4.3241,-6.79517:3:LowQual:4.05578:0.883786
15	79236243	CNV00000310	N	<CNV>	344	PASS	IMPRECISE;SVTYPE=CNV;SVMETHOD=EMBL.DELLYv1.2.6;END=79551689;CIPOS=-685,533;CIEND=-499,501;MP=0.431234	GT:CN:CNL:GQ:FT:RDCN:RDSD	./.:3:-1000.59,-146.346,-34.2658,0,-43.5484,-164.911,-1000.59,-1000.59,-1000.59,-1000.59:343:PASS:2.94035:0.0747073	./.:3:-275.448,-122.732,-30.9157,0,-29.9846,-120.869,-272.655,-1000.67,-1000.67,-1000.67:300:PASS:3.00764:0.0844467
15	79551692	CNV00000311	N	<CNV>	1	LowQual	IMPRECISE;SVTYPE=CNV;SVMETHOD=EMBL.DELLYv1.2.6;END=85001035;CIPOS=-500,500;CIEND=6744,6744;MP=0.66316	GT:CN:CNL:GQ:FT:RDCN:RDSD	./.:2:-1001.11,-269.266,0,-282.765,-1001.11,-1001.11,-1001.11,-1001.11,-1001.11,-1001.11:2693:PASS:1.98777:0.0280485	./.:2:-1001.09,-304.249,0,-1001.09,-1001.09,-1001.09,-1001.09,-1001.09,-1001.09,-1001.09:3043:PASS:1.98259:0.0262462
16	50096	CNV00000312	N	<CNV>	0	LowQual	IMPRECISE;SVTYPE=CNV;SVMETHOD=EMBL.DELLYv1.2.6;END=5672593;CIPOS=-50094,-50094;CIEND=-200,2562;MP=0.777981	GT:CN:CNL:GQ:FT:RDCN:RDSD	./.:2:-1001.16,-1001.16,0,-317.883,-1001.16,-1001.16,-1001.16,-1001.16,-1001.16,-1001.16:3179:PASS:2.00888:0.025903	./.:2:-1001.09,-1001.09,0,-1001.09,-1001.09,-1001.09,-1001.09,-1001.09,-1001.09,-1001.09:10011:PASS:1.98223:0.025
16	5673947	CNV00000313	N	<CNV>	1470	PASS	IMPRECISE;SVTYPE=CNV;SVMETHOD=EMBL.DELLYv1.2.6;END=5779930;CIPOS=-1552,1210;CIEND=-553,983;MP=0.541133	GT:CN:CNL:GQ:FT:RDCN:RDSD	./.:1:-124.585,0,-146.772,-1000.77,-1000.77,-1000.77,-1000.77,-1000.77,-1000.77,-1000.77:1246:PASS:0.959117:0.0400057	./.:1:-26.7354,0,-31.6936,-121.816,-270.368,-1000.61,-1000.61,-1000.61,-1000.61,-1000.61:267:PASS:0.957571:0.086214
16	5780469	CNV00000314	N	<CNV>	85	PASS	IMPRECISE;SVTYPE=CNV;SVMETHOD=EMBL.DELLYv1.2.6;END=5834348;CIPOS=-1090,446;CIEND=-387,1484;MP=0.201054	GT:CN:CNL:GQ:FT:RDCN:RDSD	./.:0:0,-0.531691,-7.93668,-22.215,-43.3665,-71.3914,-106.29,-148.061,-196.706,-252.224:5:LowQual:0.422644:0.251368	./.:0:0,-0.251328,-6.38914,-18.4134,-36.3242,-60.1215,-89.8052,-125.375,-166.832,-214.175:3:LowQual:0.457304:0.271622
16	5835222	CNV00000315	N	<CNV>	337	PASS	IMPRECISE;SVTYPE=CNV;SVMETHOD=EMBL.DELLYv1.2.6;END=5925609;CIPOS=-1259,612;CIEND=-160,2734;MP=0.627986	GT:CN:CNL:GQ:FT:RDCN:RDSD	./.:1:-37.1614,0,-33.7197,-138.32,-313.802,-1000.69,-1000.69,-1000.69,-1000.69,-1000.69:337:PASS:1.02428:0.0782757	./.:1:-17.8438,0,-16.5841,-67.5962,-153.036,-272.904,-1000.54,-1000.54,-1000.54,-1000.54:165:PASS:1.01829:0.112315
16	5927497	CNV00000316	N	<CNV>	1	LowQual	IMPRECISE;SVTYPE=CNV;SVMETHOD=EMBL.DELLYv1.2.6;END=6202278;CIPOS=-2046,848;CIEND=-499,501;MP=0.325155	GT:CN:CNL:GQ:FT:RDCN:RDSD	./.:2:-2.93535,-0.940537,0,-0.113741,-1.28176,-3.50406,-6.78064,-11.1115,-16.4966,-22.936:1:LowQual:2.39211:0.641822	./.:2:-3.01946,-0.95758,0,-0.146716,-1.39773,-3.75304,-7.21264,-11.7765,-17.4447,-24.2172:1:LowQual:2.36714:0.627118
16	6202281	CNV00000317	N	<CNV>	175	PASS	IMPRECISE;SVTYPE=CNV;SVMETHOD=EMBL.DELLYv1.2.6;END=6260356;CIPOS=-500,500;CIEND=-1108,45721;MP=0.409353	GT:CN:CNL:GQ:FT:RDCN:RDSD	./.:4:-70.3284,-39.4946,-17.4953,-4.3304,0,-4.50407,-17.8426,-40.0156,-71.0231,-110.865:44:PASS:3.99017:0.221718	./.:4:-78.1635,-44.0601,-19.665,-4.97834,0,-4.73001,-19.1684,-43.3151,-77.1701,-120.734:48:PASS:4.01279:0.211504
16	6305354	CNV00000318	N	<CNV>	0	LowQual	IMPRECISE;SVTYPE=CNV;SVMETHOD=EMBL.DELLYv1.2.6;END=7009971;CIPOS=-46104,725;CIEND=-499,501;MP=0.776624	GT:CN:CNL:GQ:FT:RDCN:RDSD	./.:2:-1001.17,-295.512,0,-296.659,-1001.17,-1001.17,-1001.17,-1001.17,-1001.17,-1001.17:2955:PASS:1.99903:0.0270812	./.:2:-1000.98,-1000.98,0,-318.536,-1000.98,-1000.98,-1000.98,-1000.98,-1000.98,-1000.98:3186:PASS:2.02534:0.0254392
16	7009974	CNV00000319	N	<CNV>	17	PASS	IMPRECISE;SVTYPE=CNV;SVMETHOD=EMBL.DELLYv1.2.6;END=7030322;CIPOS=-500,500;CIEND=-940,4955;MP=0.513022	GT:CN:CNL:GQ:FT:RDCN:RDSD	./.:4:-5.7626,-3.39555,-1.6461,-0.514249,0,-0.103352,-0.824305,-2.16286,-4.11901,-6.69277:1:LowQual:4.33266:0.838568	./.:4:-5.95125,-3.43193,-1.60029,-0.456308,0,-0.231362,-1.15039,-2.75709,-5.05147,-8.03351:2:LowQual:4.16356:0.794698
16	7035220	CNV00000320	N	<CNV>	1	LowQual	IMPRECISE;SVTYPE=CNV;SVMETHOD=EMBL.DELLYv1.2.6;END=7171404;CIPOS=-5836,59;CIEND=-499,501;MP=0.576843	GT:CN:CNL:GQ:FT:RDCN:RDSD	./.:2:-2.45676,-0.485126,0,-1.00139,-3.48929,-7.4637,-12.9246,-19.8721,-28.306,-38.2265:4:LowQual:1.82635:0.540515	./.:2:-1.83271,-0.291028,0,-0.959629,-3.16992,-6.63086,-11.3425,-17.3047,-24.5176,-32.9812:3:LowQual:1.7327:0.589282
16	7171407	CNV00000321	N	<CNV>	126	PASS	IMPRECISE;SVTYPE=CNV;SVMETHOD=EMBL.DELLYv1.2.6;END=7188717;CIPOS=-500,500;CIEND=-499,501;MP=0.866393	GT:CN:CNL:GQ:FT:RDCN:RDSD	./.:6:-30.5998,-20.534,-12.4546,-6.36147,-2.25467,-0.134178,0,-1.85214,-5.69059,-11.5153:1:LowQual:5.56755:0.467593	./.:6:-15.5713,-10.4963,-6.41322,-3.32205,-1.22279,-0.115443,0,-0.876466,-2.74484,-5.60512:1:LowQual:5.61638:0.661693
16	7188720	CNV00000322	N	<CNV>	12	LowQual	IMPRECISE;SVTYPE=CNV;SVMETHOD=EMBL.DELLYv1.2.6;END=9356950;CIPOS=-500,500;CIEND=-499,501;MP=0.707488	GT:CN:CNL:GQ:FT:RDCN:RDSD	./.:2:-1000.02,-306.9,0,-1000.02,-1000.02,-1000.02,-1000.02,-1000.02,-1000.02,-1000.02:3069:PASS:1.94166:0.025	./.:2:-1001.07,-302.889,0,-1001.07,-1001.07,-1001.07,-1001.07,-1001.07,-1001.07,-1001.07:3029:PASS:1.98134:0.0262711
16	9356953	CNV00000323	N	<CNV>	13	LowQual	IMPRECISE;SVTYPE=CNV;SVMETHOD=EMBL.DELLYv1.2.6;END=9373401;CIPOS=-500,500;CIEND=-219,4172;MP=0.651611	GT:CN:CNL:GQ:FT:RDCN:RDSD	./.:1:-2.88391,0,-1.26051,-6.66544,-16.2148,-29.9086,-47.7467,-69.7293,-95.8564,-126.128:12:LowQual:1.19585:0.323713	./.:1:-2.65329,0,-0.59126,-4.42707,-11.5074,-21.8324,-35.4018,-52.2159,-72.2744,-95.5776:6:LowQual:1.31777:0.36586
16	9376795	CNV00000324	N	<CNV>	4	LowQual	IMPRECISE;SVTYPE=CNV;SVMETHOD=EMBL.DELLYv1.2.6;END=10216053;CIPOS=-3611,780;CIEND=-499,501;MP=0.7641	GT:CN:CNL:GQ:FT:RDCN:RDSD	./.:2:-1000.77,-322.867,0,-1000.77,-1000.77,-1000.77,-1000.77,-1000.77,-1000.77,-1000.77:3229:PASS:1.9645:0.025	./.:2:-1001.07,-218.462,0,-208.301,-1001.07,-1001.07,-1001.07,-1001.07,-1001.07,-1001.07:2083:PASS:2.01191:0.0319006
16	10216056	CNV00000325	N	<CNV>	1026	PASS	IMPRECISE;SVTYPE=CNV;SVMETHOD=EMBL.DELLYv1.2.6;END=10229958;CIPOS=-500,500;CIEND=-527,1327;MP=0.936925	GT:CN:CNL:GQ:FT:RDCN:RDSD	./.:0:0,-24.8611,-102.635,-233.322,-1000.62,-1000.62,-1000.62,-1000.62,-1000.62,-1000.62:248:PASS:0.0301508:0.0905964	./.:0:0,-25.3769,-104.761,-238.153,-1000.62,-1000.62,-1000.62,-1000.62,-1000.62,-1000.62:254:PASS:0.0301223:0.0896738
16	10230815	CNV00000326	N	<CNV>	0	LowQual	IMPRECISE;SVTYPE=CNV;SVMETHOD=EMBL.DELLYv1.2.6;END=48142804;CIPOS=-1382,472;CIEND=-499,501;MP=0.810798	GT:CN:CNL:GQ:FT:RDCN:RDSD	./.:2:-1001.2,-1001.2,0,-1001.2,-1001.2,-1001.2,-1001.2,-1001.2,-1001.2,-1001.2:10012:PASS:1.9979:0.025	./.:2:-1001.19,-1001.19,0,-1001.19,-1001.19,-1001.19,-1001.19,-1001.19,-1001.19,-1001.19:10012:PASS:2.00552:0.025
16	48142807	CNV00000327	N	<CNV>	6	LowQual	IMPRECISE;SVTYPE=CNV;SVMETHOD=EMBL.DELLYv1.2.6;END=48235661;CIPOS=-500,500;CIEND=-499,501;MP=0.118452	GT:CN:CNL:GQ:FT:RDCN:RDSD	./.:1:-0.0608115,0,-0.502319,-1.56777,-3.19635,-5.38806,-8.1429,-11.4609,-15.342,-19.7862:0:LowQual:0.607988:0.878188	./.:1:-0.0639668,0,-0.399711,-1.2631,-2.59017,-4.38091,-6.63533,-9.35344,-12.5352,-16.1807:1:LowQual:0.637955:0.967796
16	48235664	CNV00000328	N	<CNV>	1	LowQual	IMPRECISE;SVTYPE=CNV;SVMETHOD=EMBL.DELLYv1.2.6;END=80316041;CIPOS=-500,500;CIEND=-999,1001;MP=0.83336	GT:CN:CNL:GQ:FT:RDCN:RDSD	./.:2:-1001.07,-1001.07,0,-1001.07,-1001.07,-1001.07,-1001.07,-1001.07,-1001.07,-1001.07:10011:PASS:2.01977:0.025	./.:2:-1001.2,-1001.2,0,-1001.2,-1001.2,-1001.2,-1001.2,-1001.2,-1001.2,-1001.2:10012:PASS:1.99637:0.025
16	80316044	CNV00000329	N	<CNV>	0	LowQual	IMPRECISE;SVTYPE=CNV;SVMETHOD=EMBL.DELLYv1.2.6;END=81005595;CIPOS=-1000,1000;CIEND=8383,8383;MP=0.854349	GT:CN:CNL:GQ:FT:RDCN:RDSD	./.:3:-0.233162,-0.105794,-0.028073,0,-0.0215747,-0.0927969,-0.213667,-0.384184,-0.604349,-0.874162:0:LowQual:3.06544:2.95762	./.:3:-0.270942,-0.119534,-0.0292201,0,-0.0318739,-0.124842,-0.278904,-0.49406,-0.77031,-1.10765:1:LowQual:2.97828:2.6662
17	8153	CNV00000330	N	<CNV>	1	LowQual	IMPRECISE;SVTYPE=CNV;SVMETHOD=EMBL.DELLYv1.2.6;END=21263559;CIPOS=-8151,-8151;CIEND=-499,501;MP=0.780625	GT:CN:CNL:GQ:FT:RDCN:RDSD	./.:2:-1001.13,-1001.13,0,-1001.13,-1001.13,-1001.13,-1001.13,-1001.13,-1001.13,-1001.13:10011:PASS:1.98587:0.025	./.:2:-1001.2,-1001.2,0,-1001.2,-1001.2,-1001.2,-1001.2,-1001.2,-1001.2,-1001.2:10012:PASS:2.00245:0.025
17	21263562	CNV00000331	N	<CNV>	4	LowQual	IMPRECISE;SVTYPE=CNV;SVMETHOD=EMBL.DELLYv1.2.6;END=21281066;CIPOS=-500,500;CIEND=-499,501;MP=0.685422	GT:CN:CNL:GQ:FT:RDCN:RDSD	./.:2:-40.8681,-8.19342,0,-16.2878,-57.0568,-122.307,-212.039,-1000.14,-1000.14,-1000.14:82:PASS:1.83468:0.133191	./.:2:-25.52,-6.46934,0,-6.11202,-24.8054,-56.0801,-99.9362,-156.374,-225.393,-306.993:61:PASS:2.0142:0.185793
17	21281069	CNV00000332	N	<CNV>	4	LowQual	IMPRECISE;SVTYPE=CNV;SVMETHOD=EMBL.DELLYv1.2.6;END=30232128;CIPOS=-500,500;CIEND=-728,11614;MP=0.761164	GT:CN:CNL:GQ:FT:RDCN:RDSD	./.:2:-1000.78,-322.88,0,-1000.78,-1000.78,-1000.78,-1000.78,-1000.78,-1000.78,-1000.78:3229:PASS:1.96503:0.025	./.:2:-1001.04,-1001.04,0,-1001.04,-1001.04,-1001.04,-1001.04,-1001.04,-1001.04,-1001.04:10010:PASS:2.02173:0.025
17	30243473	CNV00000333	N	<CNV>	162	PASS	IMPRECISE;SVTYPE=CNV;SVMETHOD=EMBL.DELLYv1.2.6;END=30281815;CIPOS=-12071,271;CIEND=-283,4901;MP=0.405644	GT:CN:CNL:GQ:FT:RDCN:RDSD	./.:0:0,-3.52695,-16.0807,-37.6611,-68.2683,-107.902,-156.563,-214.251,-280.965,-1000.21:35:PASS:0.109278:0.219344	./.:0:0,-2.39563,-11.1798,-26.3526,-47.914,-75.8639,-110.202,-150.929,-198.045,-251.549:24:PASS:0.125013:0.26073
17	30286002	CNV00000334	N	<CNV>	2	LowQual	IMPRECISE;SVTYPE=CNV;SVMETHOD=EMBL.DELLYv1.2.6;END=42094365;CIPOS=-4468,716;CIEND=-499,501;MP=0.768965	GT:CN:CNL:GQ:FT:RDCN:RDSD	./.:2:-1001.02,-1001.02,0,-1001.02,-1001.02,-1001.02,-1001.02,-1001.02,-1001.02,-1001.02:10010:PASS:1.97733:0.025	./.:2:-1001.11,-1001.11,0,-1001.11,-1001.11,-1001.11,-1001.11,-1001.11,-1001.11,-1001.11:10011:PASS:2.01607:0.025
17	42094368	CNV00000335	N	<CNV>	49	PASS	IMPRECISE;SVTYPE=CNV;SVMETHOD=EMBL.DELLYv1.2.6;END=42106884;CIPOS=-500,500;CIEND=-499,501;MP=0.95854	GT:CN:CNL:GQ:FT:RDCN:RDSD	./.:3:-52.0104,-22.1476,-4.81075,0,-7.71532,-27.9567,-60.7242,-106.018,-163.837,-234.183:48:PASS:2.88406:0.186202	./.:3:-36.4813,-16.0089,-3.84847,0,-4.46348,-17.2389,-38.3263,-67.7256,-105.437,-151.46:38:PASS:2.963:0.228581
17	42106887	CNV00000336	N	<CNV>	1	LowQual	IMPRECISE;SVTYPE=CNV;SVMETHOD=EMBL.DELLYv1.2.6;END=64633385;CIPOS=-500,500;CIEND=-499,501;MP=0.855393	GT:CN:CNL:GQ:FT:RDCN:RDSD	./.:2:-1001.08,-1001.08,0,-1001.08,-1001.08,-1001.08,-1001.08,-1001.08,-1001.08,-1001.08:10011:PASS:2.01847:0.025	./.:2:-1000.93,-1000.93,0,-1000.93,-1000.93,-1000.93,-1000.93,-1000.93,-1000.93,-1000.93:10009:PASS:1.97204:0.025
17	64633388	CNV00000337	N	<CNV>	50	PASS	IMPRECISE;SVTYPE=CNV;SVMETHOD=EMBL.DELLYv1.2.6;END=64660109;CIPOS=-500,500;CIEND=-499,501;MP=0.935486	GT:CN:CNL:GQ:FT:RDCN:RDSD	./.:1:-0.473763,0,-4.63585,-14.3813,-29.2364,-49.2011,-74.2754,-104.459,-139.753,-180.156:5:LowQual:0.59272:0.29154	./.:0:0,-0.356479,-7.04998,-20.0805,-39.448,-65.1526,-97.1942,-135.573,-180.288,-231.341:4:LowQual:0.443747:0.261788
17	64660112	CNV00000338	N	<CNV>	1	LowQual	IMPRECISE;SVTYPE=CNV;SVMETHOD=EMBL.DELLYv1.2.6;END=66008542;CIPOS=-500,500;CIEND=-499,501;MP=0.892888	GT:CN:CNL:GQ:FT:RDCN:RDSD	./.:2:-1001.1,-1001.1,0,-1001.1,-1001.1,-1001.1,-1001.1,-1001.1,-1001.1,-1001.1:10011:PASS:2.01679:0.025	./.:2:-1000.22,-250.254,0,-315.338,-1000.22,-1000.22,-1000.22,-1000.22,-1000.22,-1000.22:2502:PASS:1.94246:0.0277103
17	66008545	CNV00000339	N	<CNV>	4	LowQual	IMPRECISE;SVTYPE=CNV;SVMETHOD=EMBL.DELLYv1.2.6;END=66020662;CIPOS=-500,500;CIEND=-793,1904;MP=0.931843	GT:CN:CNL:GQ:FT:RDCN:RDSD	./.:2:-61.863,-17.6235,0,-8.99259,-44.6012,-106.826,-195.667,-311.124,-1000.14,-1000.14:89:PASS:2.16214:0.127738	./.:2:-10.8165,-2.35563,0,-3.74963,-13.6045,-29.5647,-51.6301,-79.8008,-114.077,-154.458:23:PASS:1.88584:0.26671
17	66022362	CNV00000340	N	<CNV>	2	LowQual	IMPRECISE;SVTYPE=CNV;SVMETHOD=EMBL.DELLYv1.2.6;END=70754688;CIPOS=-2491,206;CIEND=-42,71873;MP=0.847627	GT:CN:CNL:GQ:FT:RDCN:RDSD	./.:2:-1001.03,-1001.03,0,-1001.03,-1001.03,-1001.03,-1001.03,-1001.03,-1001.03,-1001.03:10010:PASS:2.02239:0.025	./.:2:-1000.83,-196.622,0,-226.589,-1000.83,-1000.83,-1000.83,-1000.83,-1000.83,-1000.83:1966:PASS:1.9646:0.0320342
17	70809133	CNV00000341	N	<CNV>	2	LowQual	IMPRECISE;SVTYPE=CNV;SVMETHOD=EMBL.DELLYv1.2.6;END=70910485;CIPOS=-54485,17430;CIEND=-499,501;MP=0.11303	GT:CN:CNL:GQ:FT:RDCN:RDSD	./.:1:-0.0669655,0,-0.2069,-0.687665,-1.44229,-2.47079,-3.77315,-5.34938,-7.19947,-9.32342:1:LowQual:0.74452:1.25928	./.:1:-0.0839703,0,-0.209405,-0.712185,-1.50834,-2.59787,-3.98078,-5.65706,-7.62672,-9.88975:1:LowQual:0.786222:1.21669
17	70910488	CNV00000342	N	<CNV>	0	LowQual	IMPRECISE;SVTYPE=CNV;SVMETHOD=EMBL.DELLYv1.2.6;END=71081647;CIPOS=-500,500;CIEND=-5516,6713;MP=0.665607	GT:CN:CNL:GQ:FT:RDCN:RDSD	./.:2:-56.8358,-13.1595,0,-17.3574,-65.2317,-143.623,-252.531,-1000.45,-1000.45,-1000.45:132:PASS:1.93122:0.119295	./.:2:-47.4374,-7.86374,0,-23.8462,-79.4024,-166.669,-285.645,-999.526,-999.526,-999.526:78:PASS:1.74799:0.117029
17	71082510	CNV00000343	N	<CNV>	31	PASS	IMPRECISE;SVTYPE=CNV;SVMETHOD=EMBL.DELLYv1.2.6;END=73011303;CIPOS=-6377,5852;CIEND=-4263,4266;MP=0.850507	GT:CN:CNL:GQ:FT:RDCN:RDSD	./.:2:-997.991,-240.596,0,-143.285,-997.991,-997.991,-997.991,-997.991,-997.991,-997.991:1433:PASS:2.12675:0.0336352	./.:2:-1001.01,-146.923,0,-143.714,-1001.01,-1001.01,-1001.01,-1001.01,-1001.01,-1001.01:1437:PASS:2.00552:0.038656
17	73011306	CNV00000344	N	<CNV>	0	LowQual	IMPRECISE;SVTYPE=CNV;SVMETHOD=EMBL.DELLYv1.2.6;END=73153424;CIPOS=-4264,4265;CIEND=13819,13819;MP=0.887525	GT:CN:CNL:GQ:FT:RDCN:RDSD	./.:2:-12.4128,-2.7816,0,-4.06798,-14.9856,-32.7527,-57.3694,-88.8358,-127.152,-172.317:28:PASS:1.9061:0.251803	./.:2:-7.39998,-1.7227,0,-2.23187,-8.41831,-18.5593,-32.6549,-50.7051,-72.7098,-98.6691:18:PASS:1.93562:0.331392
18	31061	CNV00000345	N	<CNV>	1	LowQual	IMPRECISE;SVTYPE=CNV;SVMETHOD=EMBL.DELLYv1.2.6;END=9731856;CIPOS=-31059,-31059;CIEND=-499,501;MP=0.817098	GT:CN:CNL:GQ:FT:RDCN:RDSD	./.:2:-1001.11,-1001.11,0,-1001.11,-1001.11,-1001.11,-1001.11,-1001.11,-1001.11,-1001.11:10011:PASS:2.01611:0.025	./.:2:-1001.05,-295.191,0,-319.794,-1001.05,-1001.05,-1001.05,-1001.05,-1001.05,-1001.05:2952:PASS:1.98:0.0265742
18	9731859	CNV00000346	N	<CNV>	6	LowQual	IMPRECISE;SVTYPE=CNV;SVMETHOD=EMBL.DELLYv1.2.6;END=9745555;CIPOS=-500,500;CIEND=-499,501;MP=0.802964	GT:CN:CNL:GQ:FT:RDCN:RDSD	./.:1:-1.72737,0,-0.475432,-3.15367,-8.03471,-15.1186,-24.4052,-35.8947,-49.5869,-65.482:5:LowQual:1.28417:0.444022	./.:1:-1.97325,0,-0.405651,-3.19021,-8.35366,-15.896,-25.8173,-38.1175,-52.7965,-69.8545:4:LowQual:1.32948:0.427271
18	9745558	CNV00000347	N	<CNV>	9	LowQual	IMPRECISE;SVTYPE=CNV;SVMETHOD=EMBL.DELLYv1.2.6;END=15173153;CIPOS=-500,500;CIEND=-499,501;MP=0.90132	GT:CN:CNL:GQ:FT:RDCN:RDSD	./.:2:-1000.3,-1000.3,0,-311.978,-1000.3,-1000.3,-1000.3,-1000.3,-1000.3,-1000.3:3120:PASS:2.05103:0.025	./.:2:-1001.07,-1001.07,0,-1001.07,-1001.07,-1001.07,-1001.07,-1001.07,-1001.07,-1001.07:10011:PASS:1.98014:0.025
18	15173156	CNV00000348	N	<CNV>	28	PASS	IMPRECISE;SVTYPE=CNV;SVMETHOD=EMBL.DELLYv1.2.6;END=15188625;CIPOS=-500,500;CIEND=-499,501;MP=0.646306	GT:CN:CNL:GQ:FT:RDCN:RDSD	./.:1:-6.01441,0,-2.61527,-13.8602,-33.7349,-62.2392,-99.3732,-145.137,-199.53,-262.553:26:PASS:1.19694:0.224334	./.:1:-3.35951,0,-0.867017,-5.96056,-15.2806,-28.8272,-46.6004,-68.6,-94.8262,-125.279:9:LowQual:1.29486:0.320553
18	15188628	CNV00000349	N	<CNV>	0	LowQual	IMPRECISE;SVTYPE=CNV;SVMETHOD=EMBL.DELLYv1.2.6;END=50696770;CIPOS=-500,500;CIEND=-998,2482;MP=0.837046	GT:CN:CNL:GQ:FT:RDCN:RDSD	./.:2:-1001.17,-1001.17,0,-1001.17,-1001.17,-1001.17,-1001.17,-1001.17,-1001.17,-1001.17:10012:PASS:2.01045:0.025	./.:2:-1001.14,-1001.14,0,-1001.14,-1001.14,-1001.14,-1001.14,-1001.14,-1001.14,-1001.14:10011:PASS:1.98642:0.025
18	50698719	CNV00000350	N	<CNV>	43	PASS	IMPRECISE;SVTYPE=CNV;SVMETHOD=EMBL.DELLYv1.2.6;END=50767097;CIPOS=-2945,535;CIEND=-502,504;MP=0.2784	GT:CN:CNL:GQ:FT:RDCN:RDSD	./.:4:-17.4691,-9.73757,-4.24886,-1.00301,0,-1.23984,-4.72254,-10.4481,-18.4165,-28.6277:10:LowQual:3.9472:0.44004	./.:4:-32.9938,-18.0712,-7.59806,-1.57432,0,-2.8751,-10.1996,-21.9736,-38.197,-58.8698:16:PASS:3.85383:0.312421
18	50767100	CNV00000351	N	<CNV>	1	LowQual	IMPRECISE;SVTYPE=CNV;SVMETHOD=EMBL.DELLYv1.2.6;END=57141077;CIPOS=-503,503;CIEND=-499,501;MP=0.880454	GT:CN:CNL:GQ:FT:RDCN:RDSD	./.:2:-1001.07,-1001.07,0,-1001.07,-1001.07,-1001.07,-1001.07,-1001.07,-1001.07,-1001.07:10011:PASS:2.01987:0.025	./.:2:-998.419,-260.654,0,-998.419,-998.419,-998.419,-998.419,-998.419,-998.419,-998.419:2606:PASS:1.90704:0.0260424
18	57141080	CNV00000352	N	<CNV>	26	PASS	IMPRECISE;SVTYPE=CNV;SVMETHOD=EMBL.DELLYv1.2.6;END=57180802;CIPOS=-500,500;CIEND=-3392,36252;MP=0.282399	GT:CN:CNL:GQ:FT:RDCN:RDSD	./.:0:0,-0.450486,-2.56092,-6.33131,-11.7617,-18.8519,-27.6022,-38.0124,-50.0825,-63.8126:4:LowQual:0.228615:0.511499	./.:0:0,-0.477808,-2.68324,-6.61629,-12.277,-19.6653,-28.7812,-39.6247,-52.1959,-66.4947:5:LowQual:0.22343:0.501381
18	57216775	CNV00000353	N	<CNV>	54	PASS	IMPRECISE;SVTYPE=CNV;SVMETHOD=EMBL.DELLYv1.2.6;END=57312714;CIPOS=-39363,281;CIEND=-3345,31077;MP=0.437165	GT:CN:CNL:GQ:FT:RDCN:RDSD	./.:7:-10.0886,-7.52502,-5.33556,-3.52021,-2.07898,-1.01187,-0.318878,0,-0.0552383,-0.484593:0:LowQual:7.35235:1.07743	./.:7:-15.6775,-11.6108,-8.15305,-5.30437,-3.06473,-1.43412,-0.412541,0,-0.196493,-1.00202:2:LowQual:7.17737:0.844445
18	57336356	CNV00000354	N	<CNV>	1	LowQual	IMPRECISE;SVTYPE=CNV;SVMETHOD=EMBL.DELLYv1.2.6;END=58130218;CIPOS=-26985,7437;CIEND=-499,501;MP=0.703946	GT:CN:CNL:GQ:FT:RDCN:RDSD	./.:2:-1001.11,-1001.11,0,-1001.11,-1001.11,-1001.11,-1001.11,-1001.11,-1001.11,-1001.11:10011:PASS:1.9833:0.025	./.:2:-204.691,-49.3402,0,-56.6707,-219.352,-1000.73,-1000.73,-1000.73,-1000.73,-1000.73:493:PASS:1.96543:0.0640054
18	58130221	CNV00000355	N	<CNV>	19	PASS	IMPRECISE;SVTYPE=CNV;SVMETHOD=EMBL.DELLYv1.2.6;END=58156785;CIPOS=-500,500;CIEND=-499,501;MP=0.752804	GT:CN:CNL:GQ:FT:RDCN:RDSD	./.:5:-5.12114,-3.32151,-1.90957,-0.885345,-0.248821,0,-0.138883,-0.665469,-1.57976,-2.88175:2:LowQual:5.14178:1.05838	./.:5:-7.49803,-4.95377,-2.93184,-1.43223,-0.454952,0,-0.0673743,-0.657075,-1.7691,-3.40346:1:LowQual:5.37101:0.911845
18	58156788	CNV00000356	N	<CNV>	1	LowQual	IMPRECISE;SVTYPE=CNV;SVMETHOD=EMBL.DELLYv1.2.6;END=59339543;CIPOS=-500,500;CIEND=-499,501;MP=0.328892	GT:CN:CNL:GQ:FT:RDCN:RDSD	./.:2:-1000.84,-83.7168,0,-92.9798,-1000.84,-1000.84,-1000.84,-1000.84,-1000.84,-1000.84:837:PASS:1.97379:0.0495767	./.:2:-294.937,-75.1955,0,-69.3501,-283.246,-1000.83,-1000.83,-1000.83,-1000.83,-1000.83:693:PASS:2.02022:0.0548138
18	59339546	CNV00000357	N	<CNV>	71	PASS	IMPRECISE;SVTYPE=CNV;SVMETHOD=EMBL.DELLYv1.2.6;END=59364827;CIPOS=-500,500;CIEND=-1262,2713;MP=0.788751	GT:CN:CNL:GQ:FT:RDCN:RDSD	./.:1:-8.42437,0,-7.03037,-29.5155,-67.4554,-120.85,-189.699,-274.003,-1000.36,-1000.36:71:PASS:1.0451:0.167634	./.:1:-10.4379,0,-7.16326,-31.9277,-74.2933,-134.26,-211.828,-306.997,-1000.33,-1000.33:71:PASS:1.09302:0.15708
18	59365696	CNV00000358	N	<CNV>	1	LowQual	IMPRECISE;SVTYPE=CNV;SVMETHOD=EMBL.DELLYv1.2.6;END=61151158;CIPOS=-2129,1846;CIEND=-499,501;MP=0.407769	GT:CN:CNL:GQ:FT:RDCN:RDSD	./.:2:-1001.01,-254.324,0,-278.779,-1001.01,-1001.01,-1001.01,-1001.01,-1001.01,-1001.01:2543:PASS:1.97706:0.0285421	./.:2:-1000.99,-129.391,0,-131.947,-1000.99,-1000.99,-1000.99,-1000.99,-1000.99,-1000.99:1294:PASS:1.99511:0.0407653
18	61151161	CNV00000359	N	<CNV>	526	PASS	IMPRECISE;SVTYPE=CNV;SVMETHOD=EMBL.DELLYv1.2.6;END=61268501;CIPOS=-500,500;CIEND=-499,501;MP=0.664715	GT:CN:CNL:GQ:FT:RDCN:RDSD	./.:4:-205.949,-116.615,-52.5129,-13.6411,0,-11.5897,-48.4102,-110.461,-197.743,-310.256:116:PASS:4.04065:0.131198	./.:4:-306.732,-169.825,-73.0678,-16.4593,0,-23.6899,-87.529,-191.517,-1000.42,-1000.42:164:PASS:3.90995:0.104005
18	61268504	CNV00000360	N	<CNV>	0	LowQual	IMPRECISE;SVTYPE=CNV;SVMETHOD=EMBL.DELLYv1.2.6;END=61316242;CIPOS=-500,500;CIEND=-1,6143;MP=0.576058	GT:CN:CNL:GQ:FT:RDCN:RDSD	./.:1:-0.476102,0,-0.00805089,-0.500255,-1.47661,-2.93712,-4.88178,-7.3106,-10.2236,-13.6207:0:LowQual:1.48337:0.947111	./.:2:-0.4814,-0.00390401,0,-0.469688,-1.41297,-2.82984,-4.72031,-7.08436,-9.92201,-13.2333:0:LowQual:1.50824:0.957613
18	61320029	CNV00000361	N	<CNV>	2	LowQual	IMPRECISE;SVTYPE=CNV;SVMETHOD=EMBL.DELLYv1.2.6;END=61407575;CIPOS=-3786,2358;CIEND=-603,3705;MP=0.555135	GT:CN:CNL:GQ:FT:RDCN:RDSD	./.:2:-5.67841,-1.86218,0,-0.0918629,-2.13777,-6.13772,-12.0917,-19.9998,-29.8618,-41.678:1:LowQual:2.45299:0.471438	./.:2:-5.68252,-1.7882,0,-0.317928,-2.74198,-7.27216,-13.9085,-22.6509,-33.4995,-46.4542:3:LowQual:2.34905:0.454098
18	61410886	CNV00000362	N	<CNV>	4	LowQual	IMPRECISE;SVTYPE=CNV;SVMETHOD=EMBL.DELLYv1.2.6;END=61477471;CIPOS=-3912,396;CIEND=-499,501;MP=0.659213	GT:CN:CNL:GQ:FT:RDCN:RDSD	./.:1:-1.12752,0,-0.307769,-2.05083,-5.22917,-9.8428,-15.8917,-23.3759,-32.2954,-42.6502:3:LowQual:1.28557:0.550076	./.:1:-1.09184,0,-0.272193,-1.90842,-4.90868,-9.27298,-15.0013,-22.0937,-30.5501,-40.3705:3:LowQual:1.30045:0.56426
18	61477474	CNV00000363	N	<CNV>	9	LowQual	IMPRECISE;SVTYPE=CNV;SVMETHOD=EMBL.DELLYv1.2.6;END=61508534;CIPOS=-500,500;CIEND=-999,1001;MP=0.692132	GT:CN:CNL:GQ:FT:RDCN:RDSD	./.:3:-11.0954,-4.50025,-0.801776,0,-2.09492,-7.08654,-14.9748,-25.7599,-39.4416,-56.02:8:LowQual:2.77679:0.387205	./.:3:-13.1922,-5.2202,-0.822806,0,-2.75178,-9.07816,-18.9791,-32.4547,-49.5048,-70.1295:8:LowQual:2.73018:0.348561
18	61508537	CNV00000364	N	<CNV>	1	LowQual	IMPRECISE;SVTYPE=CNV;SVMETHOD=EMBL.DELLYv1.2.6;END=62615347;CIPOS=-1000,1000;CIEND=-542,3733;MP=0.773882	GT:CN:CNL:GQ:FT:RDCN:RDSD	./.:2:-1001.14,-273.115,0,-280.986,-1001.14,-1001.14,-1001.14,-1001.14,-1001.14,-1001.14:2731:PASS:1.9929:0.0279961	./.:2:-999.457,-104.313,0,-161.487,-999.457,-999.457,-999.457,-999.457,-999.457,-999.457:1044:PASS:1.89245:0.0404217
18	62616953	CNV00000365	N	<CNV>	18	PASS	IMPRECISE;SVTYPE=CNV;SVMETHOD=EMBL.DELLYv1.2.6;END=62678407;CIPOS=-2146,2129;CIEND=-229,3436;MP=0.450501	GT:CN:CNL:GQ:FT:RDCN:RDSD	./.:5:-5.38771,-3.34779,-1.78906,-0.711519,-0.115166,0,-0.366023,-1.21323,-2.54163,-4.35122:1:LowQual:4.73934:0.950024	./.:5:-5.6544,-3.47047,-1.81306,-0.682184,-0.077829,0,-0.448697,-1.42392,-2.92567,-4.95394:1:LowQual:4.64782:0.908202
18	62680205	CNV00000366	N	<CNV>	5	LowQual	IMPRECISE;SVTYPE=CNV;SVMETHOD=EMBL.DELLYv1.2.6;END=62723619;CIPOS=-2025,1640;CIEND=-359,1069;MP=0.325433	GT:CN:CNL:GQ:FT:RDCN:RDSD	./.:1:-2.00483,0,-0.343773,-3.03615,-8.07713,-15.4667,-25.2049,-37.2917,-51.7271,-68.5111:3:LowQual:1.35363:0.430019	./.:1:-3.2882,0,-0.487864,-4.75179,-12.7918,-24.6078,-40.2,-59.5682,-82.7124,-109.633:5:LowQual:1.3708:0.339135
18	62724050	CNV00000367	N	<CNV>	78	PASS	IMPRECISE;SVTYPE=CNV;SVMETHOD=EMBL.DELLYv1.2.6;END=62755943;CIPOS=-788,640;CIEND=-708,711;MP=0.687537	GT:CN:CNL:GQ:FT:RDCN:RDSD	./.:3:-72.0211,-31.8149,-7.80784,0,-8.39134,-32.9819,-73.7716,-130.76,-203.949,-293.336:78:PASS:2.98199:0.163737	./.:3:-25.8782,-11.2247,-2.59863,0,-3.42882,-12.8851,-28.3688,-49.88,-77.4186,-110.985:26:PASS:2.93113:0.268426
18	62755946	CNV00000368	N	<CNV>	0	LowQual	IMPRECISE;SVTYPE=CNV;SVMETHOD=EMBL.DELLYv1.2.6;END=63321708;CIPOS=-709,710;CIEND=-2702,2704;MP=0.668236	GT:CN:CNL:GQ:FT:RDCN:RDSD	./.:2:-152.523,-37.885,0,-38.8681,-154.489,-1000.72,-1000.72,-1000.72,-1000.72,-1000.72:379:PASS:1.9936:0.0752219	./.:2:-140.594,-31.1903,0,-47.0226,-172.258,-1000.33,-1000.33,-1000.33,-1000.33,-1000.33:312:PASS:1.89879:0.0745166
18	63321711	CNV00000369	N	<CNV>	294	PASS	IMPRECISE;SVTYPE=CNV;SVMETHOD=EMBL.DELLYv1.2.6;END=63368842;CIPOS=-2703,2703;CIEND=-2047,5585;MP=0.370399	GT:CN:CNL:GQ:FT:RDCN:RDSD	./.:0:0,-6.90339,-29.35,-67.3397,-120.873,-189.949,-274.568,-1000.35,-1000.35,-1000.35:69:PASS:0.0558574:0.167156	./.:0:0,-3.29534,-14.3559,-33.1816,-59.7726,-94.1288,-136.25,-186.137,-243.789,-309.206:33:PASS:0.0756281:0.236491
18	63374243	CNV00000370	N	<CNV>	0	LowQual	IMPRECISE;SVTYPE=CNV;SVMETHOD=EMBL.DELLYv1.2.6;END=63593874;CIPOS=-7446,186;CIEND=-3934,33771;MP=0.690238	GT:CN:CNL:GQ:FT:RDCN:RDSD	./.:2:-168.474,-43.1321,0,-39.0782,-160.367,-1000.71,-1000.71,-1000.71,-1000.71,-1000.71:391:PASS:2.02466:0.0726824	./.:2:-91.0032,-21.4121,0,-26.7667,-101.712,-224.837,-1000.55,-1000.55,-1000.55,-1000.55:214:PASS:1.94443:0.0949432
18	63622438	CNV00000371	N	<CNV>	55	PASS	IMPRECISE;SVTYPE=CNV;SVMETHOD=EMBL.DELLYv1.2.6;END=63642618;CIPOS=-32496,5209;CIEND=-320,2900;MP=0.589932	GT:CN:CNL:GQ:FT:RDCN:RDSD	./.:0:0,-1.17951,-5.49867,-12.9575,-23.5559,-37.294,-54.1717,-74.1891,-97.3461,-123.643:12:LowQual:0.124317:0.371922	./.:0:0,-1.95308,-8.76277,-20.4291,-36.9519,-58.3314,-84.5675,-115.66,-151.61,-192.415:20:PASS:0.0978502:0.299038
18	63643985	CNV00000372	N	<CNV>	1	LowQual	IMPRECISE;SVTYPE=CNV;SVMETHOD=EMBL.DELLYv1.2.6;END=65818787;CIPOS=-1685,1535;CIEND=1841,1841;MP=0.774369	GT:CN:CNL:GQ:FT:RDCN:RDSD	./.:2:-1001.11,-1001.11,0,-1001.11,-1001.11,-1001.11,-1001.11,-1001.11,-1001.11,-1001.11:10011:PASS:2.016:0.0252511	./.:2:-1001.02,-199.351,0,-214.387,-1001.02,-1001.02,-1001.02,-1001.02,-1001.02,-1001.02:1993:PASS:1.98183:0.0323989
19	26107	CNV00000373	N	<CNV>	9	LowQual	IMPRECISE;SVTYPE=CNV;SVMETHOD=EMBL.DELLYv1.2.6;END=2503326;CIPOS=-26105,-26105;CIEND=-1146,1149;MP=0.74723	GT:CN:CNL:GQ:FT:RDCN:RDSD	./.:2:-1000.15,-209.943,0,-271.045,-1000.15,-1000.15,-1000.15,-1000.15,-1000.15,-1000.15:2100:PASS:1.93648:0.0300486	./.:2:-1000.54,-317.054,0,-1000.54,-1000.54,-1000.54,-1000.54,-1000.54,-1000.54,-1000.54:3170:PASS:1.95628:0.025
19	2503329	CNV00000374	N	<CNV>	144	PASS	IMPRECISE;SVTYPE=CNV;SVMETHOD=EMBL.DELLYv1.2.6;END=2525202;CIPOS=-1147,1148;CIEND=-1128,2190;MP=0.553234	GT:CN:CNL:GQ:FT:RDCN:RDSD	./.:1:-15.0831,0,-14.3849,-58.2378,-131.559,-234.347,-1000.51,-1000.51,-1000.51,-1000.51:144:PASS:1.01185:0.1214	./.:1:-3.67384,0,-3.18477,-13.2281,-30.1301,-53.8907,-84.5099,-121.988,-166.324,-217.519:32:PASS:1.03565:0.251637
19	2526553	CNV00000375	N	<CNV>	1	LowQual	IMPRECISE;SVTYPE=CNV;SVMETHOD=EMBL.DELLYv1.2.6;END=2628694;CIPOS=-2477,841;CIEND=-499,501;MP=0.737593	GT:CN:CNL:GQ:FT:RDCN:RDSD	./.:2:-26.1987,-5.60513,0,-9.38334,-33.7551,-73.1154,-127.464,-196.801,-281.127,-1000.25:57:PASS:1.87396:0.170221	./.:2:-11.7882,-2.33275,0,-4.78991,-16.7025,-35.7377,-61.8956,-95.1761,-135.579,-183.105:23:PASS:1.82751:0.246928
19	2628697	CNV00000376	N	<CNV>	7	LowQual	IMPRECISE;SVTYPE=CNV;SVMETHOD=EMBL.DELLYv1.2.6;END=2649545;CIPOS=-500,500;CIEND=-499,501;MP=0.52753	GT:CN:CNL:GQ:FT:RDCN:RDSD	./.:1:-1.3984,0,-0.732759,-3.59668,-8.59175,-15.718,-24.9754,-36.3639,-49.8837,-65.5345:7:LowQual:1.15617:0.451424	./.:1:-1.79016,0,-0.770044,-4.10029,-9.99074,-18.4414,-29.4522,-43.0233,-59.1545,-77.846:7:LowQual:1.19923:0.411865
19	2649548	CNV00000377	N	<CNV>	3	LowQual	IMPRECISE;SVTYPE=CNV;SVMETHOD=EMBL.DELLYv1.2.6;END=3787740;CIPOS=-500,500;CIEND=-499,501;MP=0.760854	GT:CN:CNL:GQ:FT:RDCN:RDSD	./.:2:-1000.58,-82.3641,0,-104.949,-1000.58,-1000.58,-1000.58,-1000.58,-1000.58,-1000.58:824:PASS:1.93971:0.0481513	./.:2:-1000.81,-79.673,0,-90.2991,-1000.81,-1000.81,-1000.81,-1000.81,-1000.81,-1000.81:797:PASS:1.96874:0.0505479
19	3787743	CNV00000378	N	<CNV>	105	PASS	IMPRECISE;SVTYPE=CNV;SVMETHOD=EMBL.DELLYv1.2.6;END=3803465;CIPOS=-500,500;CIEND=-910,912;MP=0.916433	GT:CN:CNL:GQ:FT:RDCN:RDSD	./.:0:0,-2.21534,-10.4156,-24.6009,-44.771,-70.9261,-103.066,-141.191,-185.301,-235.396:22:PASS:0.129847:0.269378	./.:0:0,-1.17502,-5.85069,-14.027,-25.704,-40.8816,-59.5599,-81.7389,-107.418,-136.599:12:LowQual:0.164344:0.352223
19	3803468	CNV00000379	N	<CNV>	1	LowQual	IMPRECISE;SVTYPE=CNV;SVMETHOD=EMBL.DELLYv1.2.6;END=23941353;CIPOS=-911,911;CIEND=-114,1708;MP=0.839473	GT:CN:CNL:GQ:FT:RDCN:RDSD	./.:2:-1001.06,-1001.06,0,-1001.06,-1001.06,-1001.06,-1001.06,-1001.06,-1001.06,-1001.06:10011:PASS:2.0205:0.025	./.:2:-1001.07,-1001.07,0,-1001.07,-1001.07,-1001.07,-1001.07,-1001.07,-1001.07,-1001.07:10011:PASS:1.98046:0.025
19	23942178	CNV00000380	N	<CNV>	16	PASS	IMPRECISE;SVTYPE=CNV;SVMETHOD=EMBL.DELLYv1.2.6;END=23976090;CIPOS=-937,885;CIEND=-871,1565;MP=0.582532	GT:CN:CNL:GQ:FT:RDCN:RDSD	./.:4:-7.91896,-4.16428,-1.59289,-0.204794,0,-0.978503,-3.1403,-6.4854,-11.0138,-16.7255:2:LowQual:3.67307:0.605822	./.:4:-10.0318,-5.10479,-1.79051,-0.0889142,0,-1.52377,-4.66022,-9.40935,-15.7712,-23.7457:1:LowQual:3.55513:0.518941
19	23976529	CNV00000381	N	<CNV>	4	LowQual	IMPRECISE;SVTYPE=CNV;SVMETHOD=EMBL.DELLYv1.2.6;END=63449297;CIPOS=-1308,1128;CIEND=443,443;MP=0.858898	GT:CN:CNL:GQ:FT:RDCN:RDSD	./.:2:-1000.75,-1000.75,0,-322.376,-1000.75,-1000.75,-1000.75,-1000.75,-1000.75,-1000.75:3224:PASS:2.03608:0.025	./.:2:-1000.86,-1000.86,0,-1000.86,-1000.86,-1000.86,-1000.86,-1000.86,-1000.86,-1000.86:10009:PASS:1.96862:0.025
20	9379	CNV00000382	N	<CNV>	0	LowQual	IMPRECISE;SVTYPE=CNV;SVMETHOD=EMBL.DELLYv1.2.6;END=46893072;CIPOS=-9377,-9377;CIEND=-499,501;MP=0.798327	GT:CN:CNL:GQ:FT:RDCN:RDSD	./.:2:-1001.19,-1001.19,0,-1001.19,-1001.19,-1001.19,-1001.19,-1001.19,-1001.19,-1001.19:10012:PASS:1.99369:0.025	./.:2:-1001.15,-1001.15,0,-1001.15,-1001.15,-1001.15,-1001.15,-1001.15,-1001.15,-1001.15:10011:PASS:2.01237:0.025
20	46893075	CNV00000383	N	<CNV>	13	LowQual	IMPRECISE;SVTYPE=CNV;SVMETHOD=EMBL.DELLYv1.2.6;END=46906192;CIPOS=-500,500;CIEND=-499,501;MP=0.838402	GT:CN:CNL:GQ:FT:RDCN:RDSD	./.:1:-0.0543506,0,-1.22094,-3.71718,-7.4887,-12.5355,-18.8576,-26.455,-35.3277,-45.4757:1:LowQual:0.542618:0.583562	./.:0:0,-0.123106,-1.91827,-5.38549,-10.5248,-17.3361,-25.8195,-35.9749,-47.8025,-61.302:1:LowQual:0.426375:0.509644
20	46906195	CNV00000384	N	<CNV>	2	LowQual	IMPRECISE;SVTYPE=CNV;SVMETHOD=EMBL.DELLYv1.2.6;END=65162453;CIPOS=-500,500;CIEND=-499,501;MP=0.784881	GT:CN:CNL:GQ:FT:RDCN:RDSD	./.:2:-1001.05,-1001.05,0,-1001.05,-1001.05,-1001.05,-1001.05,-1001.05,-1001.05,-1001.05:10010:PASS:1.9787:0.025	./.:2:-1001.2,-1001.2,0,-1001.2,-1001.2,-1001.2,-1001.2,-1001.2,-1001.2,-1001.2:10012:PASS:2.00254:0.025
20	65162456	CNV00000385	N	<CNV>	40	PASS	IMPRECISE;SVTYPE=CNV;SVMETHOD=EMBL.DELLYv1.2.6;END=65180482;CIPOS=-500,500;CIEND=-499,501;MP=0.776514	GT:CN:CNL:GQ:FT:RDCN:RDSD	./.:1:-3.34607,0,-4.03383,-15.4476,-34.2412,-60.4147,-93.9682,-134.902,-183.215,-238.908:33:PASS:0.953403:0.242587	./.:1:-2.26585,0,-4.8252,-16.7414,-35.7487,-61.8471,-95.0364,-135.317,-182.688,-237.151:23:PASS:0.819536:0.247478
20	65180485	CNV00000386	N	<CNV>	1	LowQual	IMPRECISE;SVTYPE=CNV;SVMETHOD=EMBL.DELLYv1.2.6;END=71968614;CIPOS=-500,500;CIEND=5980,5980;MP=0.856305	GT:CN:CNL:GQ:FT:RDCN:RDSD	./.:2:-1001.01,-223.667,0,-206.474,-1001.01,-1001.01,-1001.01,-1001.01,-1001.01,-1001.01:2065:PASS:2.01999:0.0317751	./.:2:-1000.96,-1000.96,0,-1000.96,-1000.96,-1000.96,-1000.96,-1000.96,-1000.96,-1000.96:10010:PASS:1.97342:0.025
21	5532	CNV00000387	N	<CNV>	1	LowQual	IMPRECISE;SVTYPE=CNV;SVMETHOD=EMBL.DELLYv1.2.6;END=671969;CIPOS=-5530,-5530;CIEND=-391,2707;MP=0.255674	GT:CN:CNL:GQ:FT:RDCN:RDSD	./.:2:-26.3356,-5.69301,0,-9.25652,-33.4626,-72.6181,-126.723,-195.778,-279.782,-1000.26:57:PASS:1.88082:0.170443	./.:2:-13.8949,-2.89946,0,-5.19652,-18.489,-39.8775,-69.3619,-106.942,-152.619,-206.391:29:PASS:1.85814:0.23161
21	674070	CNV00000388	N	<CNV>	28	PASS	IMPRECISE;SVTYPE=CNV;SVMETHOD=EMBL.DELLYv1.2.6;END=687236;CIPOS=-2490,608;CIEND=-314,1096;MP=0.829435	GT:CN:CNL:GQ:FT:RDCN:RDSD	./.:64:-0.776185,-0.684131,-0.593529,-0.50438,-0.416685,-0.330441,-0.245652,-0.162315,-0.080431,0:1:LowQual:63.8567:17.2888	./.:62:-0.648296,-0.571251,-0.49546,-0.420921,-0.347635,-0.275602,-0.204822,-0.135295,-0.0670211,0:1:LowQual:61.9906:18.6177
21	687649	CNV00000389	N	<CNV>	0	LowQual	IMPRECISE;SVTYPE=CNV;SVMETHOD=EMBL.DELLYv1.2.6;END=20067491;CIPOS=-725,685;CIEND=-499,501;MP=0.796765	GT:CN:CNL:GQ:FT:RDCN:RDSD	./.:2:-1001.06,-180.242,0,-178.474,-1001.06,-1001.06,-1001.06,-1001.06,-1001.06,-1001.06:1785:PASS:2.00246:0.034795	./.:2:-1001.15,-270.674,0,-273.965,-1001.15,-1001.15,-1001.15,-1001.15,-1001.15,-1001.15:2706:PASS:1.99698:0.0282383
21	20067494	CNV00000390	N	<CNV>	7	LowQual	IMPRECISE;SVTYPE=CNV;SVMETHOD=EMBL.DELLYv1.2.6;END=20082864;CIPOS=-500,500;CIEND=-499,501;MP=0.715522	GT:CN:CNL:GQ:FT:RDCN:RDSD	./.:3:-7.18173,-3.0677,-0.673787,0,-1.04633,-3.81279,-8.29937,-14.5061,-22.4329,-32.0798:7:LowQual:2.89171:0.502473	./.:3:-5.19043,-1.76791,-0.0377646,0,-1.65461,-5.00161,-10.041,-16.7727,-25.1969,-35.3134:0:LowQual:2.52231:0.506575
21	20082867	CNV00000391	N	<CNV>	0	LowQual	IMPRECISE;SVTYPE=CNV;SVMETHOD=EMBL.DELLYv1.2.6;END=20094627;CIPOS=-500,500;CIEND=-499,501;MP=0.680071	GT:CN:CNL:GQ:FT:RDCN:RDSD	./.:2:-39.6876,-10.346,0,-8.64956,-36.2947,-82.9354,-148.572,-233.204,-1000.4,-1000.4:86:PASS:2.04465:0.151205	./.:2:-6.82661,-1.75878,0,-1.55026,-6.40955,-14.5779,-26.0553,-40.8417,-58.9371,-80.3416:15:PASS:2.03151:0.362277
21	20094630	CNV00000392	N	<CNV>	34	PASS	IMPRECISE;SVTYPE=CNV;SVMETHOD=EMBL.DELLYv1.2.6;END=20132065;CIPOS=-500,500;CIEND=-700,1758;MP=0.726554	GT:CN:CNL:GQ:FT:RDCN:RDSD	./.:3:-36.8086,-15.495,-3.22546,0,-5.81862,-20.6813,-44.5881,-77.539,-119.534,-170.573:33:PASS:2.85664:0.219134	./.:3:-19.0221,-7.45058,-1.10987,0,-4.12097,-13.4728,-28.0554,-47.8689,-72.9133,-103.188:11:LowQual:2.71218:0.288142
21	20133526	CNV00000393	N	<CNV>	3	LowQual	IMPRECISE;SVTYPE=CNV;SVMETHOD=EMBL.DELLYv1.2.6;END=32885193;CIPOS=-2159,299;CIEND=-499,501;MP=0.833601	GT:CN:CNL:GQ:FT:RDCN:RDSD	./.:2:-1000.86,-1000.86,0,-1000.86,-1000.86,-1000.86,-1000.86,-1000.86,-1000.86,-1000.86:10009:PASS:2.03144:0.025	./.:2:-1001.16,-1001.16,0,-1001.16,-1001.16,-1001.16,-1001.16,-1001.16,-1001.16,-1001.16:10012:PASS:1.98933:0.025
21	32885196	CNV00000394	N	<CNV>	0	LowQual	IMPRECISE;SVTYPE=CNV;SVMETHOD=EMBL.DELLYv1.2.6;END=33722382;CIPOS=-500,500;CIEND=-3089,3092;MP=0.719561	GT:CN:CNL:GQ:FT:RDCN:RDSD	./.:3:-0.586924,-0.198879,-0.00323743,0,-0.189166,-0.570737,-1.14471,-1.91109,-2.86987,-4.02106:0:LowQual:2.51683:1.5024	./.:3:-0.415856,-0.145965,-0.00734657,0,-0.123925,-0.379123,-0.765592,-1.28333,-1.93235,-2.71263:0:LowQual:2.55596:1.81889
21	33722385	CNV00000395	N	<CNV>	1	LowQual	IMPRECISE;SVTYPE=CNV;SVMETHOD=EMBL.DELLYv1.2.6;END=37031110;CIPOS=-3090,3091;CIEND=-499,501;MP=0.822851	GT:CN:CNL:GQ:FT:RDCN:RDSD	./.:2:-1001,-179.747,0,-167.313,-1001,-1001,-1001,-1001,-1001,-1001:1673:PASS:2.01791:0.0353744	./.:2:-1001.03,-160.676,0,-158.684,-1001.03,-1001.03,-1001.03,-1001.03,-1001.03,-1001.03:1587:PASS:2.00312:0.0368767
21	37031113	CNV00000396	N	<CNV>	12	LowQual	IMPRECISE;SVTYPE=CNV;SVMETHOD=EMBL.DELLYv1.2.6;END=37047567;CIPOS=-500,500;CIEND=-499,501;MP=0.668388	GT:CN:CNL:GQ:FT:RDCN:RDSD	./.:1:-1.82044,0,-1.16378,-5.31178,-12.444,-22.5605,-35.6611,-51.7461,-70.8152,-92.8685:12:LowQual:1.11002:0.381484	./.:1:-1.83884,0,-0.660158,-3.81932,-9.47748,-17.6346,-28.2908,-41.446,-57.1001,-75.2533:6:LowQual:1.23583:0.416878
21	37047570	CNV00000397	N	<CNV>	1	LowQual	IMPRECISE;SVTYPE=CNV;SVMETHOD=EMBL.DELLYv1.2.6;END=51821679;CIPOS=-500,500;CIEND=-277,1551;MP=0.78609	GT:CN:CNL:GQ:FT:RDCN:RDSD	./.:2:-1001.1,-1001.1,0,-1001.1,-1001.1,-1001.1,-1001.1,-1001.1,-1001.1,-1001.1:10011:PASS:1.9829:0.025	./.:2:-1001.05,-1001.05,0,-1001.05,-1001.05,-1001.05,-1001.05,-1001.05,-1001.05,-1001.05:10011:PASS:2.02078:0.025
21	51822510	CNV00000398	N	<CNV>	193	PASS	IMPRECISE;SVTYPE=CNV;SVMETHOD=EMBL.DELLYv1.2.6;END=51855401;CIPOS=-1106,722;CIEND=-499,501;MP=0.797161	GT:CN:CNL:GQ:FT:RDCN:RDSD	./.:1:-17.6291,0,-19.2095,-75.2577,-168.145,-297.87,-1000.56,-1000.56,-1000.56,-1000.56:177:PASS:0.97855:0.108578	./.:1:-9.97784,0,-7.42996,-32.2677,-74.5133,-134.167,-211.228,-305.697,-1000.36,-1000.36:75:PASS:1.07318:0.15795
21	51855404	CNV00000399	N	<CNV>	3	LowQual	IMPRECISE;SVTYPE=CNV;SVMETHOD=EMBL.DELLYv1.2.6;END=54448129;CIPOS=-500,500;CIEND=-499,501;MP=0.74439	GT:CN:CNL:GQ:FT:RDCN:RDSD	./.:2:-1000.77,-227.927,0,-265.548,-1000.77,-1000.77,-1000.77,-1000.77,-1000.77,-1000.77:2280:PASS:1.96188:0.029666	./.:2:-1001.04,-1001.04,0,-1001.04,-1001.04,-1001.04,-1001.04,-1001.04,-1001.04,-1001.04:10010:PASS:2.02189:0.025
21	54448132	CNV00000400	N	<CNV>	22	PASS	IMPRECISE;SVTYPE=CNV;SVMETHOD=EMBL.DELLYv1.2.6;END=54461015;CIPOS=-500,500;CIEND=-945,948;MP=0.818937	GT:CN:CNL:GQ:FT:RDCN:RDSD	./.:1:-3.43705,0,-2.13352,-9.83763,-23.1123,-41.9576,-66.3734,-96.3598,-131.917,-173.044:21:PASS:1.117:0.279217	./.:1:-2.79877,0,-2.46336,-10.1889,-23.1765,-41.4262,-64.9381,-93.7122,-127.748,-167.047:24:PASS:1.03187:0.287284
21	54461018	CNV00000401	N	<CNV>	2	LowQual	IMPRECISE;SVTYPE=CNV;SVMETHOD=EMBL.DELLYv1.2.6;END=69862510;CIPOS=-946,947;CIEND=443,443;MP=0.845125	GT:CN:CNL:GQ:FT:RDCN:RDSD	./.:2:-1000.91,-227.009,0,-201.896,-1000.91,-1000.91,-1000.91,-1000.91,-1000.91,-1000.91:2019:PASS:2.02928:0.0318208	./.:2:-1001.06,-1001.06,0,-1001.06,-1001.06,-1001.06,-1001.06,-1001.06,-1001.06,-1001.06:10011:PASS:1.97962:0.025
22	45104	CNV00000402	N	<CNV>	0	LowQual	IMPRECISE;SVTYPE=CNV;SVMETHOD=EMBL.DELLYv1.2.6;END=20696337;CIPOS=-45102,-45102;CIEND=-499,501;MP=0.819007	GT:CN:CNL:GQ:FT:RDCN:RDSD	./.:2:-1001.19,-1001.19,0,-1001.19,-1001.19,-1001.19,-1001.19,-1001.19,-1001.19,-1001.19:10012:PASS:2.00691:0.025	./.:2:-1001.19,-1001.19,0,-1001.19,-1001.19,-1001.19,-1001.19,-1001.19,-1001.19,-1001.19:10012:PASS:1.99299:0.025
22	20696340	CNV00000403	N	<CNV>	38	PASS	IMPRECISE;SVTYPE=CNV;SVMETHOD=EMBL.DELLYv1.2.6;END=20712385;CIPOS=-500,500;CIEND=-499,501;MP=0.685424	GT:CN:CNL:GQ:FT:RDCN:RDSD	./.:1:-5.37221,0,-3.76706,-16.6734,-38.719,-69.9038,-110.228,-159.691,-218.294,-286.036:37:PASS:1.08782:0.21799	./.:1:-3.64071,0,-3.48556,-14.0974,-31.8355,-56.6999,-88.6905,-127.807,-174.051,-227.42:35:PASS:1.01089:0.246866
22	20712388	CNV00000404	N	<CNV>	2	LowQual	IMPRECISE;SVTYPE=CNV;SVMETHOD=EMBL.DELLYv1.2.6;END=21019992;CIPOS=-500,500;CIEND=-499,501;MP=0.812725	GT:CN:CNL:GQ:FT:RDCN:RDSD	./.:2:-1000.8,-165.797,0,-142.299,-1000.8,-1000.8,-1000.8,-1000.8,-1000.8,-1000.8:1423:PASS:2.03813:0.0375447	./.:2:-1000.9,-93.2442,0,-99.7574,-1000.9,-1000.9,-1000.9,-1000.9,-1000.9,-1000.9:932:PASS:1.98313:0.0474364
22	21019995	CNV00000405	N	<CNV>	19	PASS	IMPRECISE;SVTYPE=CNV;SVMETHOD=EMBL.DELLYv1.2.6;END=21033728;CIPOS=-500,500;CIEND=-499,501;MP=0.800801	GT:CN:CNL:GQ:FT:RDCN:RDSD	./.:1:-2.51976,0,-1.84888,-8.06641,-18.6526,-33.6074,-52.9308,-76.6229,-104.684,-137.113:19:PASS:1.07678:0.315296	./.:1:-2.19688,0,-2.77275,-10.5151,-23.2272,-40.9088,-63.5601,-91.181,-123.772,-161.332:22:PASS:0.942061:0.295617
22	21033731	CNV00000406	N	<CNV>	0	LowQual	IMPRECISE;SVTYPE=CNV;SVMETHOD=EMBL.DELLYv1.2.6;END=37540809;CIPOS=-500,500;CIEND=-499,501;MP=0.825161	GT:CN:CNL:GQ:FT:RDCN:RDSD	./.:2:-1001.17,-1001.17,0,-1001.17,-1001.17,-1001.17,-1001.17,-1001.17,-1001.17,-1001.17:10012:PASS:1.99077:0.025	./.:2:-1001.15,-1001.15,0,-1001.15,-1001.15,-1001.15,-1001.15,-1001.15,-1001.15,-1001.15:10012:PASS:2.0123:0.025
22	37540812	CNV00000407	N	<CNV>	2	LowQual	IMPRECISE;SVTYPE=CNV;SVMETHOD=EMBL.DELLYv1.2.6;END=37552640;CIPOS=-500,500;CIEND=-499,501;MP=0.929755	GT:CN:CNL:GQ:FT:RDCN:RDSD	./.:2:-23.4416,-6.83014,0,-2.9512,-15.6837,-38.1976,-70.4928,-112.569,-164.427,-226.066:30:PASS:2.19828:0.210714	./.:2:-23.4803,-5.92397,0,-5.70836,-23.049,-52.022,-92.6274,-144.865,-208.735,-284.237:57:PASS:2.00927:0.193223
22	37552643	CNV00000408	N	<CNV>	3	LowQual	IMPRECISE;SVTYPE=CNV;SVMETHOD=EMBL.DELLYv1.2.6;END=58923364;CIPOS=-500,500;CIEND=-1411,1413;MP=0.858834	GT:CN:CNL:GQ:FT:RDCN:RDSD	./.:2:-1000.93,-1000.93,0,-1000.93,-1000.93,-1000.93,-1000.93,-1000.93,-1000.93,-1000.93:10009:PASS:2.02781:0.025	./.:2:-1001.19,-1001.19,0,-1001.19,-1001.19,-1001.19,-1001.19,-1001.19,-1001.19,-1001.19:10012:PASS:1.99342:0.025
22	58923367	CNV00000409	N	<CNV>	13	LowQual	IMPRECISE;SVTYPE=CNV;SVMETHOD=EMBL.DELLYv1.2.6;END=60769979;CIPOS=-1412,1412;CIEND=3055,3055;MP=0.861066	GT:CN:CNL:GQ:FT:RDCN:RDSD	./.:2:-999.665,-156.956,0,-104.311,-999.665,-999.665,-999.665,-999.665,-999.665,-999.665:1043:PASS:2.10075:0.0407709	./.:2:-1001.06,-177.113,0,-178.116,-1001.06,-1001.06,-1001.06,-1001.06,-1001.06,-1001.06:1772:PASS:1.99859:0.0349654
23	11687	CNV00000410	N	<CNV>	1	LowQual	IMPRECISE;SVTYPE=CNV;SVMETHOD=EMBL.DELLYv1.2.6;END=375456;CIPOS=-11685,-11685;CIEND=-499,501;MP=0.592403	GT:CN:CNL:GQ:FT:RDCN:RDSD	./.:4:-0.0799768,-0.0468709,-0.0225061,-0.00688243,0,-0.00185859,-0.0124584,-0.0317993,-0.0598814,-0.0967046:0:LowQual:4.28737:7.04868	./.:4:-0.0931636,-0.0488489,-0.0185499,-0.002267,0,-0.011749,-0.0375139,-0.0772947,-0.131091,-0.198904:0:LowQual:3.66174:5.56649
23	375459	CNV00000411	N	<CNV>	0	LowQual	IMPRECISE;SVTYPE=CNV;SVMETHOD=EMBL.DELLYv1.2.6;END=4022972;CIPOS=-500,500;CIEND=-770,773;MP=0.724802	GT:CN:CNL:GQ:FT:RDCN:RDSD	./.:2:-1000.99,-153.858,0,-164.673,-1000.99,-1000.99,-1000.99,-1000.99,-1000.99,-1000.99:1539:PASS:1.98302:0.0369246	./.:2:-1001.14,-1001.14,0,-1001.14,-1001.14,-1001.14,-1001.14,-1001.14,-1001.14,-1001.14:10011:PASS:1.98708:0.025
23	4022975	CNV00000412	N	<CNV>	34	PASS	IMPRECISE;SVTYPE=CNV;SVMETHOD=EMBL.DELLYv1.2.6;END=4043081;CIPOS=-771,772;CIEND=-499,501;MP=0.709718	GT:CN:CNL:GQ:FT:RDCN:RDSD	./.:3:-28.9519,-12.9931,-3.3425,0,-2.96564,-12.2394,-27.8214,-49.7114,-77.9096,-112.416:30:PASS:3.02987:0.262386	./.:3:-15.5208,-6.47995,-1.30635,0,-2.56091,-8.98907,-19.2845,-33.4472,-51.4771,-73.3743:13:LowQual:2.8378:0.335113
23	4043084	CNV00000413	N	<CNV>	1	LowQual	IMPRECISE;SVTYPE=CNV;SVMETHOD=EMBL.DELLYv1.2.6;END=21731778;CIPOS=-500,500;CIEND=-499,501;MP=0.835505	GT:CN:CNL:GQ:FT:RDCN:RDSD	./.:2:-1001.12,-1001.12,0,-1001.12,-1001.12,-1001.12,-1001.12,-1001.12,-1001.12,-1001.12:10011:PASS:2.01577:0.025	./.:2:-1001.05,-1001.05,0,-1001.05,-1001.05,-1001.05,-1001.05,-1001.05,-1001.05,-1001.05:10010:PASS:1.9788:0.025
23	21731781	CNV00000414	N	<CNV>	46	PASS	IMPRECISE;SVTYPE=CNV;SVMETHOD=EMBL.DELLYv1.2.6;END=21795868;CIPOS=-500,500;CIEND=-218,6129;MP=0.167236	GT:CN:CNL:GQ:FT:RDCN:RDSD	./.:0:0,-0.736813,-4.50168,-11.2946,-21.1156,-33.9646,-49.8417,-68.7468,-90.68,-115.641:7:LowQual:0.256671:0.378713	./.:0:0,-1.48249,-8.01067,-19.5846,-36.2041,-57.8694,-84.5804,-116.337,-153.139,-194.988:15:PASS:0.206188:0.293381
23	21801218	CNV00000415	N	<CNV>	0	LowQual	IMPRECISE;SVTYPE=CNV;SVMETHOD=EMBL.DELLYv1.2.6;END=25590193;CIPOS=-5566,781;CIEND=-499,501;MP=0.814014	GT:CN:CNL:GQ:FT:RDCN:RDSD	./.:2:-1001.19,-1001.19,0,-1001.19,-1001.19,-1001.19,-1001.19,-1001.19,-1001.19,-1001.19:10012:PASS:2.00555:0.025	./.:2:-1001.19,-1001.19,0,-1001.19,-1001.19,-1001.19,-1001.19,-1001.19,-1001.19,-1001.19:10012:PASS:2.00506:0.025
23	25590196	CNV00000416	N	<CNV>	69	PASS	IMPRECISE;SVTYPE=CNV;SVMETHOD=EMBL.DELLYv1.2.6;END=25650085;CIPOS=-500,500;CIEND=-499,501;MP=0.701257	GT:CN:CNL:GQ:FT:RDCN:RDSD	./.:1:-9.91965,0,-6.79961,-30.3185,-70.5566,-127.514,-201.191,-291.586,-1000.32,-1000.32:68:PASS:1.09331:0.16117	./.:1:-8.13613,0,-5.73432,-25.3391,-58.8143,-106.16,-167.376,-242.463,-1000.3,-1000.3:57:PASS:1.08658:0.176949
23	25650088	CNV00000417	N	<CNV>	19	PASS	IMPRECISE;SVTYPE=CNV;SVMETHOD=EMBL.DELLYv1.2.6;END=25705268;CIPOS=-500,500;CIEND=-276,1550;MP=0.702693	GT:CN:CNL:GQ:FT:RDCN:RDSD	./.:1:-6.51833,0,-1.59891,-11.3151,-29.1485,-55.0991,-89.167,-131.352,-181.655,-240.074:16:PASS:1.30302:0.231306	./.:1:-7.26916,0,-2.75749,-15.5416,-38.3524,-71.1899,-114.054,-166.945,-229.862,-302.806:27:PASS:1.22498:0.20812
23	25706097	CNV00000418	N	<CNV>	1	LowQual	IMPRECISE;SVTYPE=CNV;SVMETHOD=EMBL.DELLYv1.2.6;END=25968045;CIPOS=-1103,723;CIEND=-499,501;MP=0.714724	GT:CN:CNL:GQ:FT:RDCN:RDSD	./.:2:-283.981,-73.147,0,-64.54,-266.767,-1000.78,-1000.78,-1000.78,-1000.78,-1000.78:646:PASS:2.03126:0.0561624	./.:2:-208.53,-51.4286,0,-54.244,-214.161,-1000.78,-1000.78,-1000.78,-1000.78,-1000.78:514:PASS:1.98668:0.0641078
23	25968048	CNV00000419	N	<CNV>	6	LowQual	IMPRECISE;SVTYPE=CNV;SVMETHOD=EMBL.DELLYv1.2.6;END=26015574;CIPOS=-500,500;CIEND=-1132,1691;MP=0.707625	GT:CN:CNL:GQ:FT:RDCN:RDSD	./.:3:-8.69899,-3.38828,-0.488614,0,-1.92243,-6.25592,-13.0004,-22.156,-33.7227,-47.7003:5:LowQual:2.70266:0.424413	./.:3:-10.7794,-3.88221,-0.289076,0,-3.01499,-9.33403,-18.9571,-31.8843,-48.1155,-67.6508:3:LowQual:2.58749:0.36255
23	26016400	CNV00000420	N	<CNV>	389	PASS	IMPRECISE;SVTYPE=CNV;SVMETHOD=EMBL.DELLYv1.2.6;END=26055827;CIPOS=-1956,867;CIEND=-499,501;MP=0.643334	GT:CN:CNL:GQ:FT:RDCN:RDSD	./.:1:-43.9244,0,-38.9022,-160.631,-1000.7,-1000.7,-1000.7,-1000.7,-1000.7,-1000.7:389:PASS:1.03032:0.0724115	./.:1:-11.3504,0,-8.80261,-37.7582,-86.8668,-156.128,-245.543,-1000.39,-1000.39,-1000.39:88:PASS:1.06321:0.146799
23	26055830	CNV00000421	N	<CNV>	7	LowQual	IMPRECISE;SVTYPE=CNV;SVMETHOD=EMBL.DELLYv1.2.6;END=26072623;CIPOS=-500,500;CIEND=-499,501;MP=0.654897	GT:CN:CNL:GQ:FT:RDCN:RDSD	./.:3:-8.18435,-3.39954,-0.671421,0,-1.38527,-4.82724,-10.3259,-17.8813,-27.4933,-39.1621:7:LowQual:2.82646:0.459523	./.:3:-9.57705,-3.5274,-0.335043,0,-2.52226,-7.90184,-16.1387,-27.2329,-41.1844,-57.9932:3:LowQual:2.61726:0.389864
23	26072626	CNV00000422	N	<CNV>	15	PASS	IMPRECISE;SVTYPE=CNV;SVMETHOD=EMBL.DELLYv1.2.6;END=26122667;CIPOS=-500,500;CIEND=-5676,5678;MP=0.780089	GT:CN:CNL:GQ:FT:RDCN:RDSD	./.:1:-3.07842,0,-1.42378,-7.34978,-17.778,-32.7084,-52.141,-76.0758,-104.513,-137.452:14:LowQual:1.18376:0.310584	./.:1:-3.51621,0,-1.70589,-8.6339,-20.784,-38.1562,-60.7506,-88.567,-121.606,-159.866:17:PASS:1.17333:0.288383
23	26122670	CNV00000423	N	<CNV>	294	PASS	IMPRECISE;SVTYPE=CNV;SVMETHOD=EMBL.DELLYv1.2.6;END=26164443;CIPOS=-5677,5677;CIEND=-499,501;MP=0.645362	GT:CN:CNL:GQ:FT:RDCN:RDSD	./.:1:-24.7086,0,-29.4346,-113.012,-250.734,-1000.6,-1000.6,-1000.6,-1000.6,-1000.6:247:PASS:0.956356:0.0895612	./.:1:-43.2002,0,-35.3735,-149.321,-1000.63,-1000.63,-1000.63,-1000.63,-1000.63,-1000.63:353:PASS:1.04981:0.0743453
23	26164446	CNV00000424	N	<CNV>	10012	PASS	IMPRECISE;SVTYPE=CNV;SVMETHOD=EMBL.DELLYv1.2.6;END=26268706;CIPOS=-500,500;CIEND=-970,2118;MP=0.551208	GT:CN:CNL:GQ:FT:RDCN:RDSD	./.:0:0,-1001.16,-1001.16,-1001.16,-1001.16,-1001.16,-1001.16,-1001.16,-1001.16,-1001.16:10012:PASS:0.0112803:0.025	./.:0:0,-1001.16,-1001.16,-1001.16,-1001.16,-1001.16,-1001.16,-1001.16,-1001.16,-1001.16:10012:PASS:0.0113503:0.025
23	26269797	CNV00000425	N	<CNV>	0	LowQual	IMPRECISE;SVTYPE=CNV;SVMETHOD=EMBL.DELLYv1.2.6;END=26347522;CIPOS=-2059,1029;CIEND=-499,501;MP=0.662936	GT:CN:CNL:GQ:FT:RDCN:RDSD	./.:2:-8.67049,-2.00964,0,-2.64157,-9.93435,-21.8783,-38.4736,-59.72,-85.6176,-116.166:20:PASS:1.93207:0.305569	./.:2:-8.53202,-1.98786,0,-2.56845,-9.6932,-21.3743,-37.6116,-58.4053,-83.7552,-113.662:20:PASS:1.93629:0.308735
23	26347525	CNV00000426	N	<CNV>	0	LowQual	IMPRECISE;SVTYPE=CNV;SVMETHOD=EMBL.DELLYv1.2.6;END=26704960;CIPOS=-500,500;CIEND=-1818,1821;MP=0.587309	GT:CN:CNL:GQ:FT:RDCN:RDSD	./.:2:-10.6785,-2.90803,0,-1.95438,-8.77116,-20.4503,-36.9919,-58.3959,-84.6623,-115.791:20:PASS:2.09806:0.298859	./.:2:-9.52229,-2.55861,0,-1.84645,-8.09795,-18.7545,-33.8162,-53.2828,-77.1546,-105.431:19:PASS:2.08084:0.31399
23	26704963	CNV00000427	N	<CNV>	6	LowQual	IMPRECISE;SVTYPE=CNV;SVMETHOD=EMBL.DELLYv1.2.6;END=26746601;CIPOS=-1819,1820;CIEND=-297,5245;MP=0.261047	GT:CN:CNL:GQ:FT:RDCN:RDSD	./.:6:-1.50257,-1.00599,-0.607876,-0.308218,-0.107019,-0.00427973,0,-0.0941796,-0.286819,-0.577917:0:LowQual:5.54347:2.10021	./.:5:-1.48606,-0.972463,-0.567056,-0.269843,-0.0808241,0,-0.0273702,-0.162935,-0.406694,-0.758647:0:LowQual:5.24703:2.0035
23	26750731	CNV00000428	N	<CNV>	1	LowQual	IMPRECISE;SVTYPE=CNV;SVMETHOD=EMBL.DELLYv1.2.6;END=27128604;CIPOS=-4425,1117;CIEND=-499,501;MP=0.44777	GT:CN:CNL:GQ:FT:RDCN:RDSD	./.:2:-21.1132,-5.80192,0,-3.70743,-16.9242,-39.6503,-71.8858,-113.631,-164.885,-225.648:37:PASS:2.11013:0.213706	./.:2:-27.8222,-7.30229,0,-5.91537,-25.0484,-57.3991,-102.967,-161.753,-233.757,-318.978:59:PASS:2.05246:0.181265
23	27128607	CNV00000429	N	<CNV>	62	PASS	IMPRECISE;SVTYPE=CNV;SVMETHOD=EMBL.DELLYv1.2.6;END=27150992;CIPOS=-500,500;CIEND=-1331,1333;MP=0.803011	GT:CN:CNL:GQ:FT:RDCN:RDSD	./.:5:-17.1314,-11.0248,-6.25841,-2.83214,-0.746002,0,-0.594133,-2.5284,-5.8028,-10.4173:6:LowQual:5.05666:0.569269	./.:5:-17.096,-10.5977,-5.63894,-2.21975,-0.340101,0,-1.19945,-3.93844,-8.21698,-14.0351:3:LowQual:4.72091:0.531124
23	27150995	CNV00000430	N	<CNV>	3	LowQual	IMPRECISE;SVTYPE=CNV;SVMETHOD=EMBL.DELLYv1.2.6;END=28051268;CIPOS=-1332,1332;CIEND=-227,1935;MP=0.720612	GT:CN:CNL:GQ:FT:RDCN:RDSD	./.:2:-311.787,-81.9769,0,-65.8568,-279.547,-1000.65,-1000.65,-1000.65,-1000.65,-1000.65:658:PASS:2.05452:0.0542008	./.:2:-1000.18,-243.187,0,-308.559,-1000.18,-1000.18,-1000.18,-1000.18,-1000.18,-1000.18:2432:PASS:1.94076:0.0280558
23	28052433	CNV00000431	N	<CNV>	15	PASS	IMPRECISE;SVTYPE=CNV;SVMETHOD=EMBL.DELLYv1.2.6;END=28080136;CIPOS=-1390,772;CIEND=-499,501;MP=0.659484	GT:CN:CNL:GQ:FT:RDCN:RDSD	./.:3:-20.0061,-8.03192,-1.3632,0,-3.94231,-13.1901,-27.7434,-47.6023,-72.7666,-103.236:14:LowQual:2.75694:0.286107	./.:2:-17.7968,-5.87916,0,-0.159371,-6.35727,-18.5937,-36.8687,-61.1822,-91.5342,-127.925:2:LowQual:2.47361:0.26818
23	28080139	CNV00000432	N	<CNV>	1	LowQual	IMPRECISE;SVTYPE=CNV;SVMETHOD=EMBL.DELLYv1.2.6;END=28638667;CIPOS=-500,500;CIEND=-499,501;MP=0.848655	GT:CN:CNL:GQ:FT:RDCN:RDSD	./.:2:-189.274,-48.4922,0,-43.7969,-179.883,-1000.73,-1000.73,-1000.73,-1000.73,-1000.73:438:PASS:2.02544:0.0685989	./.:2:-287.818,-70.6106,0,-75.9865,-298.57,-1000.84,-1000.84,-1000.84,-1000.84,-1000.84:706:PASS:1.98166:0.0544289
23	28638670	CNV00000433	N	<CNV>	25	PASS	IMPRECISE;SVTYPE=CNV;SVMETHOD=EMBL.DELLYv1.2.6;END=28675757;CIPOS=-500,500;CIEND=-1501,1533;MP=0.57451	GT:CN:CNL:GQ:FT:RDCN:RDSD	./.:3:-13.5609,-6.71814,-2.19783,0,-0.124656,-2.5718,-7.34142,-14.4335,-23.8481,-35.5852:1:LowQual:3.44633:0.43243	./.:3:-7.62253,-3.62882,-1.08798,0,-0.364892,-2.18265,-5.45328,-10.1768,-16.3531,-23.9824:3:LowQual:3.24885:0.546738
23	28677101	CNV00000434	N	<CNV>	3	LowQual	IMPRECISE;SVTYPE=CNV;SVMETHOD=EMBL.DELLYv1.2.6;END=28748352;CIPOS=-2843,191;CIEND=-761,16643;MP=0.292788	GT:CN:CNL:GQ:FT:RDCN:RDSD	./.:1:-1.09106,0,-0.241058,-1.81424,-4.71954,-8.95696,-14.5265,-21.4282,-29.662,-39.2279:3:LowQual:1.31904:0.570979	./.:1:-0.845573,0,-0.177878,-1.37921,-3.60399,-6.85222,-11.1239,-16.419,-22.7376,-30.0797:1:LowQual:1.3262:0.651416
23	28764669	CNV00000435	N	<CNV>	2	LowQual	IMPRECISE;SVTYPE=CNV;SVMETHOD=EMBL.DELLYv1.2.6;END=29191224;CIPOS=-17076,328;CIEND=-499,501;MP=0.754476	GT:CN:CNL:GQ:FT:RDCN:RDSD	./.:2:-1000.7,-115.045,0,-94.6553,-1000.7,-1000.7,-1000.7,-1000.7,-1000.7,-1000.7:947:PASS:2.04862:0.0455085	./.:2:-185.529,-44.7889,0,-51.1623,-198.276,-1000.72,-1000.72,-1000.72,-1000.72,-1000.72:448:PASS:1.96679:0.067277
23	29191227	CNV00000436	N	<CNV>	28	PASS	IMPRECISE;SVTYPE=CNV;SVMETHOD=EMBL.DELLYv1.2.6;END=29311202;CIPOS=-500,500;CIEND=-1594,1679;MP=0.38419	GT:CN:CNL:GQ:FT:RDCN:RDSD	./.:3:-33.2534,-13.784,-2.6995,0,-5.68547,-19.7559,-42.2114,-73.0518,-112.277,-159.888:27:PASS:2.82195:0.227584	./.:3:-31.5356,-12.1121,-1.60022,0,-7.31144,-23.5346,-48.6693,-82.7158,-125.674,-177.544:16:PASS:2.67956:0.220756
23	29312478	CNV00000437	N	<CNV>	1	LowQual	IMPRECISE;SVTYPE=CNV;SVMETHOD=EMBL.DELLYv1.2.6;END=35792254;CIPOS=-2868,405;CIEND=-499,501;MP=0.714824	GT:CN:CNL:GQ:FT:RDCN:RDSD	./.:2:-1001.14,-1001.14,0,-1001.14,-1001.14,-1001.14,-1001.14,-1001.14,-1001.14,-1001.14:10011:PASS:1.98694:0.025	./.:2:-1001.15,-1001.15,0,-1001.15,-1001.15,-1001.15,-1001.15,-1001.15,-1001.15,-1001.15:10012:PASS:2.01182:0.025
23	35792257	CNV00000438	N	<CNV>	314	PASS	IMPRECISE;SVTYPE=CNV;SVMETHOD=EMBL.DELLYv1.2.6;END=35816414;CIPOS=-500,500;CIEND=-630,1255;MP=0.874622	GT:CN:CNL:GQ:FT:RDCN:RDSD	./.:3:-273.068,-122.382,-31.3595,0,-28.3037,-116.271,-263.901,-1000.65,-1000.65,-1000.65:284:PASS:3.02561:0.0853177	./.:3:-104.537,-45.4538,-10.608,0,-13.6298,-51.4975,-113.603,-199.946,-310.527,-1000.43:106:PASS:2.93766:0.133858
23	35817302	CNV00000439	N	<CNV>	0	LowQual	IMPRECISE;SVTYPE=CNV;SVMETHOD=EMBL.DELLYv1.2.6;END=52498166;CIPOS=-1516,369;CIEND=448,448;MP=0.84784	GT:CN:CNL:GQ:FT:RDCN:RDSD	./.:2:-1001.17,-1001.17,0,-1001.17,-1001.17,-1001.17,-1001.17,-1001.17,-1001.17,-1001.17:10012:PASS:2.0102:0.025	./.:2:-1001.11,-1001.11,0,-1001.11,-1001.11,-1001.11,-1001.11,-1001.11,-1001.11,-1001.11:10011:PASS:1.98368:0.025
24	26063	CNV00000440	N	<CNV>	0	LowQual	IMPRECISE;SVTYPE=CNV;SVMETHOD=EMBL.DELLYv1.2.6;END=62316187;CIPOS=-26061,-26061;CIEND=1065,1065;MP=0.818507	GT:CN:CNL:GQ:FT:RDCN:RDSD	./.:2:-1001.2,-1001.2,0,-1001.2,-1001.2,-1001.2,-1001.2,-1001.2,-1001.2,-1001.2:10012:PASS:1.99755:0.025	./.:2:-1001.2,-1001.2,0,-1001.2,-1001.2,-1001.2,-1001.2,-1001.2,-1001.2,-1001.2:10012:PASS:1.99892:0.025
25	6559	CNV00000441	N	<CNV>	0	LowQual	IMPRECISE;SVTYPE=CNV;SVMETHOD=EMBL.DELLYv1.2.6;END=167724;CIPOS=-6557,-6557;CIEND=-1999,2001;MP=0.707335	GT:CN:CNL:GQ:FT:RDCN:RDSD	./.:4:-0.104239,-0.0601035,-0.0280188,-0.00798428,0,-0.00406599,-0.0201824,-0.0483489,-0.0885657,-0.140833:0:LowQual:4.16258:6.00335	./.:4:-0.115039,-0.0629771,-0.0264502,-0.00545776,0,-0.0100768,-0.0356882,-0.0768341,-0.133515,-0.20573:0:LowQual:3.85133:5.2874
25	167727	CNV00000442	N	<CNV>	3	LowQual	IMPRECISE;SVTYPE=CNV;SVMETHOD=EMBL.DELLYv1.2.6;END=42347161;CIPOS=-2000,2000;CIEND=3273,3273;MP=0.858504	GT:CN:CNL:GQ:FT:RDCN:RDSD	./.:2:-1000.88,-1000.88,0,-1000.88,-1000.88,-1000.88,-1000.88,-1000.88,-1000.88,-1000.88:10009:PASS:2.0306:0.025	./.:2:-1000.86,-1000.86,0,-1000.86,-1000.86,-1000.86,-1000.86,-1000.86,-1000.86,-1000.86:10009:PASS:1.96879:0.025
26	4286	CNV00000443	N	<CNV>	5	LowQual	IMPRECISE;SVTYPE=CNV;SVMETHOD=EMBL.DELLYv1.2.6;END=3278346;CIPOS=-4284,-4284;CIEND=-353,2327;MP=0.66106	GT:CN:CNL:GQ:FT:RDCN:RDSD	./.:2:-1000.71,-321.177,0,-1000.71,-1000.71,-1000.71,-1000.71,-1000.71,-1000.71,-1000.71:3212:PASS:1.96221:0.025	./.:2:-1001.2,-1001.2,0,-1001.2,-1001.2,-1001.2,-1001.2,-1001.2,-1001.2,-1001.2:10012:PASS:2.00236:0.025
26	3280029	CNV00000444	N	<CNV>	99	PASS	IMPRECISE;SVTYPE=CNV;SVMETHOD=EMBL.DELLYv1.2.6;END=3313531;CIPOS=-2034,646;CIEND=-499,501;MP=0.452036	GT:CN:CNL:GQ:FT:RDCN:RDSD	./.:1:-6.25203,0,-9.75808,-35.5263,-77.3046,-135.093,-208.892,-298.7,-1000.29,-1000.29:63:PASS:0.890505:0.164701	./.:1:-11.5778,0,-15.3426,-57.6055,-126.789,-222.892,-1000.43,-1000.43,-1000.43,-1000.43:115:PASS:0.930076:0.127014
26	3313534	CNV00000445	N	<CNV>	1	LowQual	IMPRECISE;SVTYPE=CNV;SVMETHOD=EMBL.DELLYv1.2.6;END=3539437;CIPOS=-500,500;CIEND=-1204,1206;MP=0.687431	GT:CN:CNL:GQ:FT:RDCN:RDSD	./.:2:-116.054,-27.3321,0,-34.0576,-129.505,-286.342,-1000.58,-1000.58,-1000.58,-1000.58:273:PASS:1.94522:0.0841094	./.:2:-112.05,-28.174,0,-27.5278,-110.757,-249.689,-1000.65,-1000.65,-1000.65,-1000.65:276:PASS:2.0058:0.0882993
26	3539440	CNV00000446	N	<CNV>	0	LowQual	IMPRECISE;SVTYPE=CNV;SVMETHOD=EMBL.DELLYv1.2.6;END=25493346;CIPOS=-1205,1205;CIEND=-499,501;MP=0.779665	GT:CN:CNL:GQ:FT:RDCN:RDSD	./.:2:-1001.2,-1001.2,0,-1001.2,-1001.2,-1001.2,-1001.2,-1001.2,-1001.2,-1001.2:10012:PASS:2.00119:0.025	./.:2:-1001.2,-1001.2,0,-1001.2,-1001.2,-1001.2,-1001.2,-1001.2,-1001.2,-1001.2:10012:PASS:2.00449:0.025
26	25493349	CNV00000447	N	<CNV>	27	PASS	IMPRECISE;SVTYPE=CNV;SVMETHOD=EMBL.DELLYv1.2.6;END=25518719;CIPOS=-500,500;CIEND=-499,501;MP=0.55175	GT:CN:CNL:GQ:FT:RDCN:RDSD	./.:3:-20.4283,-9.4475,-2.63808,0,-1.53327,-7.23788,-17.1138,-31.1611,-49.3798,-71.7698:16:PASS:3.13243:0.322667	./.:3:-15.322,-6.90533,-1.798,0,-1.51133,-6.33199,-14.462,-25.9013,-40.6499,-58.7079:15:PASS:3.04331:0.362262
26	25518722	CNV00000448	N	<CNV>	0	LowQual	IMPRECISE;SVTYPE=CNV;SVMETHOD=EMBL.DELLYv1.2.6;END=51987951;CIPOS=-500,500;CIEND=4353,4353;MP=0.813069	GT:CN:CNL:GQ:FT:RDCN:RDSD	./.:2:-1001.16,-1001.16,0,-1001.16,-1001.16,-1001.16,-1001.16,-1001.16,-1001.16,-1001.16:10012:PASS:2.01054:0.025	./.:2:-1001.18,-1001.18,0,-1001.18,-1001.18,-1001.18,-1001.18,-1001.18,-1001.18,-1001.18:10012:PASS:1.99116:0.025
27	445	CNV00000449	N	<CNV>	0	LowQual	IMPRECISE;SVTYPE=CNV;SVMETHOD=EMBL.DELLYv1.2.6;END=5693464;CIPOS=-443,-443;CIEND=-923,2948;MP=0.784983	GT:CN:CNL:GQ:FT:RDCN:RDSD	./.:2:-1001.11,-236.322,0,-244.298,-1001.11,-1001.11,-1001.11,-1001.11,-1001.11,-1001.11:2363:PASS:1.9917:0.0300601	./.:2:-1001.17,-1001.17,0,-1001.17,-1001.17,-1001.17,-1001.17,-1001.17,-1001.17,-1001.17:10012:PASS:1.9904:0.025
27	5695338	CNV00000450	N	<CNV>	0	LowQual	IMPRECISE;SVTYPE=CNV;SVMETHOD=EMBL.DELLYv1.2.6;END=6299472;CIPOS=-2795,1076;CIEND=-977,983;MP=0.62743	GT:CN:CNL:GQ:FT:RDCN:RDSD	./.:5:-0.0628575,-0.0416504,-0.0247611,-0.0121896,-0.00393593,0,-0.000381947,-0.00508177,-0.0140994,-0.0274347:0:LowQual:5.41154:10.0291	./.:5:-0.0710407,-0.043734,-0.0229765,-0.00876844,-0.0011096,0,-0.00543976,-0.0174288,-0.0359671,-0.0610548:0:LowQual:4.66941:8.1432
27	6300435	CNV00000451	N	<CNV>	32	PASS	IMPRECISE;SVTYPE=CNV;SVMETHOD=EMBL.DELLYv1.2.6;END=6413301;CIPOS=-1938,22;CIEND=-3454,20754;MP=0.222463	GT:CN:CNL:GQ:FT:RDCN:RDSD	./.:6:-7.8202,-5.24205,-3.17382,-1.6155,-0.567085,-0.0285864,0,-0.481326,-1.47256,-2.97371:0:LowQual:5.55606:0.922878	./.:5:-5.48467,-3.65139,-2.18628,-1.08935,-0.360587,0,-0.00758663,-0.383347,-1.12728,-2.23939:0:LowQual:5.47939:1.08609
27	6424384	CNV00000452	N	<CNV>	0	LowQual	IMPRECISE;SVTYPE=CNV;SVMETHOD=EMBL.DELLYv1.2.6;END=6769030;CIPOS=-14535,9673;CIEND=-461,15393;MP=0.0591125	GT:CN:CNL:GQ:FT:RDCN:RDSD	./.:2:-0.339553,-0.11105,0,-0.00640315,-0.13026,-0.371569,-0.730332,-1.20655,-1.80022,-2.51134:0:LowQual:2.44548:1.92291	./.:2:-0.334457,-0.109627,0,-0.00557607,-0.126355,-0.362338,-0.713523,-1.17991,-1.7615,-2.4583:0:LowQual:2.4516:1.9416
27	6783451	CNV00000453	N	<CNV>	18	PASS	IMPRECISE;SVTYPE=CNV;SVMETHOD=EMBL.DELLYv1.2.6;END=7138265;CIPOS=-14880,974;CIEND=-657,659;MP=0.0842098	GT:CN:CNL:GQ:FT:RDCN:RDSD	./.:0:0,-0.0227939,-1.59065,-4.70356,-9.36153,-15.5646,-23.3126,-32.6058,-43.444,-55.8273:0:LowQual:0.485247:0.530176	./.:0:0,-0.0784646,-1.74752,-5.00715,-9.85738,-16.2982,-24.3296,-33.9516,-45.1641,-57.9673:1:LowQual:0.450669:0.522533
27	7138268	CNV00000454	N	<CNV>	260	PASS	IMPRECISE;SVTYPE=CNV;SVMETHOD=EMBL.DELLYv1.2.6;END=7247104;CIPOS=-658,658;CIEND=-579,16534;MP=0.231877	GT:CN:CNL:GQ:FT:RDCN:RDSD	./.:4:-100.407,-57.1707,-26.024,-6.96708,0,-5.12276,-22.3354,-51.6378,-93.03,-146.512:51:PASS:4.07628:0.189532	./.:4:-70.9886,-38.1462,-15.3673,-2.6519,0,-7.41161,-24.8867,-52.4253,-90.0275,-137.693:26:PASS:3.76352:0.207739
27	7262716	CNV00000455	N	<CNV>	0	LowQual	IMPRECISE;SVTYPE=CNV;SVMETHOD=EMBL.DELLYv1.2.6;END=40920459;CIPOS=-16189,924;CIEND=-499,501;MP=0.819512	GT:CN:CNL:GQ:FT:RDCN:RDSD	./.:2:-1001.17,-1001.17,0,-1001.17,-1001.17,-1001.17,-1001.17,-1001.17,-1001.17,-1001.17:10012:PASS:1.99:0.025	./.:2:-1001.19,-1001.19,0,-1001.19,-1001.19,-1001.19,-1001.19,-1001.19,-1001.19,-1001.19:10012:PASS:1.99347:0.025
27	40920462	CNV00000456	N	<CNV>	20	PASS	IMPRECISE;SVTYPE=CNV;SVMETHOD=EMBL.DELLYv1.2.6;END=40933761;CIPOS=-500,500;CIEND=-499,501;MP=0.902113	GT:CN:CNL:GQ:FT:RDCN:RDSD	./.:1:-0.637057,0,-1.92192,-6.40281,-13.4427,-23.0415,-35.1993,-49.9161,-67.1919,-87.0267:6:LowQual:0.74895:0.411964	./.:1:-0.171714,0,-2.90176,-8.87698,-17.9257,-30.0478,-45.2435,-63.5126,-84.8552,-109.271:1:LowQual:0.55587:0.375905
27	40933764	CNV00000457	N	<CNV>	0	LowQual	IMPRECISE;SVTYPE=CNV;SVMETHOD=EMBL.DELLYv1.2.6;END=45611475;CIPOS=-500,500;CIEND=632,632;MP=0.80634	GT:CN:CNL:GQ:FT:RDCN:RDSD	./.:2:-1001.16,-1001.16,0,-1001.16,-1001.16,-1001.16,-1001.16,-1001.16,-1001.16,-1001.16:10012:PASS:1.9895:0.025	./.:2:-1001.1,-1001.1,0,-1001.1,-1001.1,-1001.1,-1001.1,-1001.1,-1001.1,-1001.1:10011:PASS:1.98291:0.025
28	445	CNV00000458	N	<CNV>	10012	PASS	IMPRECISE;SVTYPE=CNV;SVMETHOD=EMBL.DELLYv1.2.6;END=347545;CIPOS=-443,-443;CIEND=-531,534;MP=0.612114	GT:CN:CNL:GQ:FT:RDCN:RDSD	./.:0:0,-1001.2,-1001.2,-1001.2,-1001.2,-1001.2,-1001.2,-1001.2,-1001.2,-1001.2:10012:PASS:0.00191392:0.025	./.:0:0,-1001.19,-1001.19,-1001.19,-1001.19,-1001.19,-1001.19,-1001.19,-1001.19,-1001.19:10012:PASS:0.00515895:0.025
28	347548	CNV00000459	N	<CNV>	0	LowQual	IMPRECISE;SVTYPE=CNV;SVMETHOD=EMBL.DELLYv1.2.6;END=45935119;CIPOS=-532,533;CIEND=5030,5030;MP=0.80122	GT:CN:CNL:GQ:FT:RDCN:RDSD	./.:2:-1001.17,-1001.17,0,-1001.17,-1001.17,-1001.17,-1001.17,-1001.17,-1001.17,-1001.17:10012:PASS:2.00912:0.025	./.:2:-1001.19,-1001.19,0,-1001.19,-1001.19,-1001.19,-1001.19,-1001.19,-1001.19,-1001.19:10012:PASS:2.00527:0.025
29	445	CNV00000460	N	<CNV>	0	LowQual	IMPRECISE;SVTYPE=CNV;SVMETHOD=EMBL.DELLYv1.2.6;END=365116;CIPOS=-443,-443;CIEND=-1916,2897;MP=0.411097	GT:CN:CNL:GQ:FT:RDCN:RDSD	./.:2:-20.408,-5.39869,0,-4.2119,-18.0344,-41.4675,-74.5111,-117.165,-169.43,-231.306:43:PASS:2.06174:0.212577	./.:2:-17.3434,-4.43964,0,-4.02446,-16.513,-37.4657,-66.8825,-104.763,-151.108,-205.917:40:PASS:2.02453:0.226517
29	365932	CNV00000461	N	<CNV>	21	PASS	IMPRECISE;SVTYPE=CNV;SVMETHOD=EMBL.DELLYv1.2.6;END=433945;CIPOS=-2730,2083;CIEND=-1999,2001;MP=0.883364	GT:CN:CNL:GQ:FT:RDCN:RDSD	./.:2:-166.193,-31.2295,0,-72.5046,-248.743,-998.737,-998.737,-998.737,-998.737,-998.737:312:PASS:1.80105:0.064704	./.:2:-87.5875,-20.3337,0,-26.5865,-100.093,-220.52,-1000.51,-1000.51,-1000.51,-1000.51:203:PASS:1.93337:0.0962082
29	433948	CNV00000462	N	<CNV>	1	LowQual	IMPRECISE;SVTYPE=CNV;SVMETHOD=EMBL.DELLYv1.2.6;END=5469896;CIPOS=-2000,2000;CIEND=-740,887;MP=0.760679	GT:CN:CNL:GQ:FT:RDCN:RDSD	./.:2:-1001.09,-1001.09,0,-1001.09,-1001.09,-1001.09,-1001.09,-1001.09,-1001.09,-1001.09:10011:PASS:1.98193:0.025	./.:2:-1001.14,-279.848,0,-288.022,-1001.14,-1001.14,-1001.14,-1001.14,-1001.14,-1001.14:2798:PASS:1.9928:0.0276546
29	5470317	CNV00000463	N	<CNV>	1	LowQual	IMPRECISE;SVTYPE=CNV;SVMETHOD=EMBL.DELLYv1.2.6;END=5542015;CIPOS=-1159,468;CIEND=-3789,7744;MP=0.226513	GT:CN:CNL:GQ:FT:RDCN:RDSD	./.:1:-0.160146,0,-0.150787,-0.612508,-1.38516,-2.46875,-3.86327,-5.56873,-7.58511,-9.91244:1:LowQual:1.01505:1.18184	./.:1:-0.209372,0,-0.334281,-1.21222,-2.6338,-4.59904,-7.10794,-10.1605,-13.7567,-17.8965:2:LowQual:0.885121:0.893781
29	5546836	CNV00000464	N	<CNV>	63	PASS	IMPRECISE;SVTYPE=CNV;SVMETHOD=EMBL.DELLYv1.2.6;END=5678608;CIPOS=-8608,2925;CIEND=-499,501;MP=0.246756	GT:CN:CNL:GQ:FT:RDCN:RDSD	./.:3:-52.2878,-23.7136,-6.28439,0,-4.86048,-20.8658,-48.016,-86.3111,-135.751,-196.336:49:PASS:3.06388:0.197403	./.:3:-45.6752,-20.7712,-5.54616,0,-4.13275,-17.9444,-41.435,-74.6045,-117.453,-169.98:41:PASS:3.07301:0.211826
29	5678611	CNV00000465	N	<CNV>	43	PASS	IMPRECISE;SVTYPE=CNV;SVMETHOD=EMBL.DELLYv1.2.6;END=5743758;CIPOS=-500,500;CIEND=-4156,7990;MP=0.355738	GT:CN:CNL:GQ:FT:RDCN:RDSD	./.:5:-12.468,-7.85953,-4.30852,-1.81492,-0.378751,0,-0.678671,-2.41476,-5.20828,-9.05921:4:LowQual:4.85818:0.640867	./.:5:-12.1821,-7.6968,-4.23596,-1.79955,-0.387562,0,-0.636864,-2.29815,-4.98387,-8.69401:4:LowQual:4.87832:0.651106
29	5747743	CNV00000466	N	<CNV>	1	LowQual	IMPRECISE;SVTYPE=CNV;SVMETHOD=EMBL.DELLYv1.2.6;END=23694702;CIPOS=-8139,4007;CIEND=-561,2000;MP=0.782466	GT:CN:CNL:GQ:FT:RDCN:RDSD	./.:2:-1001.11,-1001.11,0,-1001.11,-1001.11,-1001.11,-1001.11,-1001.11,-1001.11,-1001.11:10011:PASS:1.98366:0.025	./.:2:-1001.18,-1001.18,0,-1001.18,-1001.18,-1001.18,-1001.18,-1001.18,-1001.18,-1001.18:10012:PASS:2.00806:0.025
29	23696266	CNV00000467	N	<CNV>	30	PASS	IMPRECISE;SVTYPE=CNV;SVMETHOD=EMBL.DELLYv1.2.6;END=23714460;CIPOS=-2123,438;CIEND=-499,501;MP=0.601066	GT:CN:CNL:GQ:FT:RDCN:RDSD	./.:5:-8.79353,-5.49544,-2.96705,-1.20834,-0.219327,0,-0.550363,-1.87042,-3.96016,-6.81959:2:LowQual:4.78496:0.751163	./.:5:-6.32312,-4.01215,-2.22436,-0.959732,-0.21828,0,-0.304893,-1.13296,-2.4842,-4.35861:2:LowQual:4.91722:0.911108
29	23714463	CNV00000468	N	<CNV>	0	LowQual	IMPRECISE;SVTYPE=CNV;SVMETHOD=EMBL.DELLYv1.2.6;END=27098040;CIPOS=-500,500;CIEND=-913,916;MP=0.819964	GT:CN:CNL:GQ:FT:RDCN:RDSD	./.:2:-1001.15,-1001.15,0,-1001.15,-1001.15,-1001.15,-1001.15,-1001.15,-1001.15,-1001.15:10012:PASS:2.01215:0.025	./.:2:-1001.19,-1001.19,0,-1001.19,-1001.19,-1001.19,-1001.19,-1001.19,-1001.19,-1001.19:10012:PASS:1.99363:0.025
29	27098043	CNV00000469	N	<CNV>	0	LowQual	IMPRECISE;SVTYPE=CNV;SVMETHOD=EMBL.DELLYv1.2.6;END=27423666;CIPOS=-914,915;CIEND=-1563,16595;MP=0.635317	GT:CN:CNL:GQ:FT:RDCN:RDSD	./.:2:-13.5152,-2.88882,0,-4.84876,-17.4351,-37.759,-65.8205,-101.62,-145.156,-196.43:29:PASS:1.87335:0.236913	./.:2:-12.3559,-2.81189,0,-3.92025,-14.5726,-31.9572,-56.0738,-86.9226,-124.504,-168.817:28:PASS:1.91768:0.253989
29	27440053	CNV00000470	N	<CNV>	38	PASS	IMPRECISE;SVTYPE=CNV;SVMETHOD=EMBL.DELLYv1.2.6;END=27469377;CIPOS=-17948,210;CIEND=-499,501;MP=0.637966	GT:CN:CNL:GQ:FT:RDCN:RDSD	./.:0:0,-0.326852,-3.57282,-9.73789,-18.8221,-30.8254,-45.7478,-63.5893,-84.35,-108.03:3:LowQual:0.38803:0.385715	./.:0:0,-1.0469,-7.7619,-20.145,-38.1962,-61.9156,-91.303,-126.359,-167.082,-213.474:11:LowQual:0.315301:0.276804
29	27469380	CNV00000471	N	<CNV>	0	LowQual	IMPRECISE;SVTYPE=CNV;SVMETHOD=EMBL.DELLYv1.2.6;END=27593329;CIPOS=-500,500;CIEND=-459,2036;MP=0.749966	GT:CN:CNL:GQ:FT:RDCN:RDSD	./.:2:-157.229,-37.5727,0,-44.511,-171.106,-1000.67,-1000.67,-1000.67,-1000.67,-1000.67:376:PASS:1.95774:0.0727384	./.:2:-194.267,-50.5842,0,-42.514,-178.126,-1000.68,-1000.68,-1000.68,-1000.68,-1000.68:425:PASS:2.04334:0.0683001
29	27594827	CNV00000472	N	<CNV>	8	LowQual	IMPRECISE;SVTYPE=CNV;SVMETHOD=EMBL.DELLYv1.2.6;END=27619643;CIPOS=-1955,540;CIEND=-499,501;MP=0.485091	GT:CN:CNL:GQ:FT:RDCN:RDSD	./.:1:-3.55527,0,-0.528802,-5.14167,-13.8386,-26.6196,-43.4847,-64.4339,-89.4671,-118.584:5:LowQual:1.37052:0.326096	./.:1:-2.34948,0,-0.418049,-3.60362,-9.55672,-18.2773,-29.7655,-44.0212,-61.0443,-80.8351:4:LowQual:1.34894:0.396138
29	27619646	CNV00000473	N	<CNV>	0	LowQual	IMPRECISE;SVTYPE=CNV;SVMETHOD=EMBL.DELLYv1.2.6;END=27894861;CIPOS=-500,500;CIEND=-499,501;MP=0.635858	GT:CN:CNL:GQ:FT:RDCN:RDSD	./.:2:-102.331,-25.5994,0,-25.5329,-102.198,-229.996,-1000.64,-1000.64,-1000.64,-1000.64:255:PASS:2.00065:0.0921604	./.:2:-91.1855,-23.5388,0,-20.5691,-85.2462,-194.031,-1000.58,-1000.58,-1000.58,-1000.58:206:PASS:2.03366:0.0992279
29	27894864	CNV00000474	N	<CNV>	17	PASS	IMPRECISE;SVTYPE=CNV;SVMETHOD=EMBL.DELLYv1.2.6;END=27915503;CIPOS=-500,500;CIEND=-950,2879;MP=0.603168	GT:CN:CNL:GQ:FT:RDCN:RDSD	./.:4:-8.58523,-4.4587,-1.65231,-0.166081,0,-1.15407,-3.62829,-7.42267,-12.5372,-18.9719:1:LowQual:3.6258:0.573562	./.:4:-7.63819,-3.96433,-1.46668,-0.145235,0,-1.03097,-3.23816,-6.62155,-11.1811,-16.917:1:LowQual:3.62348:0.607645
29	27918335	CNV00000475	N	<CNV>	2	LowQual	IMPRECISE;SVTYPE=CNV;SVMETHOD=EMBL.DELLYv1.2.6;END=27936939;CIPOS=-3780,49;CIEND=-189,3233;MP=0.603999	GT:CN:CNL:GQ:FT:RDCN:RDSD	./.:2:-64.8926,-14.393,0,-21.7136,-79.5337,-173.46,-303.494,-1000.38,-1000.38,-1000.38:144:PASS:1.89863:0.109673	./.:2:-14.8587,-3.72234,0,-3.69168,-14.7974,-33.3171,-59.2508,-92.5985,-133.36,-181.536:37:PASS:2.00207:0.242028
29	27938560	CNV00000476	N	<CNV>	0	LowQual	IMPRECISE;SVTYPE=CNV;SVMETHOD=EMBL.DELLYv1.2.6;END=39067395;CIPOS=-1808,1614;CIEND=-499,501;MP=0.820778	GT:CN:CNL:GQ:FT:RDCN:RDSD	./.:2:-1001.17,-1001.17,0,-1001.17,-1001.17,-1001.17,-1001.17,-1001.17,-1001.17,-1001.17:10012:PASS:2.00931:0.025	./.:2:-1000.99,-1000.99,0,-1000.99,-1000.99,-1000.99,-1000.99,-1000.99,-1000.99,-1000.99:10010:PASS:1.97551:0.025
29	39067398	CNV00000477	N	<CNV>	8	LowQual	IMPRECISE;SVTYPE=CNV;SVMETHOD=EMBL.DELLYv1.2.6;END=39095530;CIPOS=-500,500;CIEND=-754,1524;MP=0.400014	GT:CN:CNL:GQ:FT:RDCN:RDSD	./.:2:-21.0646,-6.96512,0,-0.16927,-7.47293,-21.911,-43.4834,-72.1902,-108.031,-151.007:2:LowQual:2.47627:0.246725	./.:2:-13.9776,-4.42891,0,-0.690844,-6.50145,-17.4318,-33.4819,-54.6518,-80.9414,-112.351:7:LowQual:2.36506:0.291251
29	39096805	CNV00000478	N	<CNV>	14	LowQual	IMPRECISE;SVTYPE=CNV;SVMETHOD=EMBL.DELLYv1.2.6;END=51091477;CIPOS=-2027,251;CIEND=7129,7129;MP=0.852878	GT:CN:CNL:GQ:FT:RDCN:RDSD	./.:2:-999.767,-999.767,0,-302.759,-999.767,-999.767,-999.767,-999.767,-999.767,-999.767:3028:PASS:2.06429:0.025	./.:2:-1000.93,-1000.93,0,-1000.93,-1000.93,-1000.93,-1000.93,-1000.93,-1000.93,-1000.93:10009:PASS:1.97205:0.025

## Sheet: Table S9
Table S9. Identification of somatic copy-number alterations (SCNAs) in SNU-PB-1. SCNA in each 10 kb window were detected using Delly v1.2.6. with the ARS UCD1.2 cattle genome as the reference
Chromosome	POS	ID	REF	ALT	QUAL	FILTER	INFO	FORMAT	G002.sorted	G002_old.sorted
1	140287	CNV00000001	N	<CNV>	0	LowQual	IMPRECISE;SVTYPE=CNV;SVMETHOD=EMBL.DELLYv1.2.6;END=204837;CIPOS=-140285,-140285;CIEND=-383,3681;MP=0.53264	GT:CN:CNL:GQ:FT:RDCN:RDSD	./.:2:-0.188319,-0.0226431,0,-0.12039,-0.383812,-0.790268,-1.33976,-2.03228,-2.86783,-3.84642:1:LowQual:1.65831:1.74251	./.:1:-0.191461,0,-0.0483583,-0.336536,-0.864532,-1.63235,-2.63998,-3.88743,-5.3747,-7.1018:1:LowQual:1.29835:1.34571
1	207904	CNV00000002	N	<CNV>	235	PASS	IMPRECISE;SVTYPE=CNV;SVMETHOD=EMBL.DELLYv1.2.6;END=344311;CIPOS=-3448,616;CIEND=-4218,8797;MP=0.547017	GT:CN:CNL:GQ:FT:RDCN:RDSD	./.:4:-97.6753,-54.2151,-23.4491,-5.37743,0,-7.31683,-27.3279,-60.0333,-105.433,-163.527:54:PASS:3.92361:0.184964	./.:4:-1000.57,-182.795,-80.4135,-19.4819,0,-21.9678,-85.3852,-190.252,-1000.57,-1000.57:195:PASS:3.97001:0.10236
1	346770	CNV00000003	N	<CNV>	177	PASS	IMPRECISE;SVTYPE=CNV;SVMETHOD=EMBL.DELLYv1.2.6;END=541944;CIPOS=-6675,6340;CIEND=-499,501;MP=0.555888	GT:CN:CNL:GQ:FT:RDCN:RDSD	./.:4:-69.84,-39.484,-17.7254,-4.56403,0,-4.03328,-16.6639,-37.8918,-67.717,-106.14:40:PASS:4.03087:0.224756	./.:4:-64.1466,-35.7719,-15.6226,-3.69862,0,-4.52673,-17.2788,-38.2562,-67.459,-104.887:37:PASS:3.94966:0.229781
1	541947	CNV00000004	N	<CNV>	0	LowQual	IMPRECISE;SVTYPE=CNV;SVMETHOD=EMBL.DELLYv1.2.6;END=570134;CIPOS=-500,500;CIEND=-704,706;MP=0.681259	GT:CN:CNL:GQ:FT:RDCN:RDSD	./.:2:-3.27854,-1.0104,0,-0.247339,-1.75241,-4.51523,-8.53578,-13.8141,-20.3501,-28.1439:3:LowQual:2.30335:0.587621	./.:2:-3.08653,-0.863418,0,-0.496278,-2.35225,-5.56792,-10.1433,-16.0784,-23.3731,-32.0276:5:LowQual:2.13501:0.56516
1	570137	CNV00000005	N	<CNV>	36	PASS	IMPRECISE;SVTYPE=CNV;SVMETHOD=EMBL.DELLYv1.2.6;END=717064;CIPOS=-705,705;CIEND=-532,1311;MP=0.461631	GT:CN:CNL:GQ:FT:RDCN:RDSD	./.:4:-13.2108,-7.61094,-3.54252,-1.00554,0,-0.525907,-2.58326,-6.17205,-11.2923,-17.944:6:LowQual:4.15659:0.532527	./.:4:-9.35771,-5.27402,-2.35317,-0.595167,0,-0.567673,-2.29819,-5.19154,-9.24773,-14.4668:6:LowQual:4.01182:0.611128
1	717910	CNV00000006	N	<CNV>	0	LowQual	IMPRECISE;SVTYPE=CNV;SVMETHOD=EMBL.DELLYv1.2.6;END=26021424;CIPOS=-1376,467;CIEND=-499,501;MP=0.775029	GT:CN:CNL:GQ:FT:RDCN:RDSD	./.:2:-1001.2,-1001.2,0,-1001.2,-1001.2,-1001.2,-1001.2,-1001.2,-1001.2,-1001.2:10012:PASS:2.00387:0.025	./.:2:-1001.2,-1001.2,0,-1001.2,-1001.2,-1001.2,-1001.2,-1001.2,-1001.2,-1001.2:10012:PASS:2.00006:0.025
1	26021427	CNV00000007	N	<CNV>	7	LowQual	IMPRECISE;SVTYPE=CNV;SVMETHOD=EMBL.DELLYv1.2.6;END=26046091;CIPOS=-500,500;CIEND=-999,1001;MP=0.871605	GT:CN:CNL:GQ:FT:RDCN:RDSD	./.:1:-0.487296,0,-0.707196,-2.60888,-5.70506,-9.99574,-15.4809,-22.1606,-30.0347,-39.1033:5:LowQual:0.907953:0.602977	./.:1:-0.287517,0,-1.07995,-3.52737,-7.34225,-12.5246,-19.0744,-26.9917,-36.2765,-46.9287:3:LowQual:0.710255:0.563552
1	26046094	CNV00000008	N	<CNV>	1	LowQual	IMPRECISE;SVTYPE=CNV;SVMETHOD=EMBL.DELLYv1.2.6;END=33959369;CIPOS=-1000,1000;CIEND=-999,1001;MP=0.770856	GT:CN:CNL:GQ:FT:RDCN:RDSD	./.:2:-1001.09,-1001.09,0,-1001.09,-1001.09,-1001.09,-1001.09,-1001.09,-1001.09,-1001.09:10011:PASS:2.01778:0.025	./.:2:-1001.06,-1001.06,0,-1001.06,-1001.06,-1001.06,-1001.06,-1001.06,-1001.06,-1001.06:10011:PASS:2.02033:0.025
1	33959372	CNV00000009	N	<CNV>	15	PASS	IMPRECISE;SVTYPE=CNV;SVMETHOD=EMBL.DELLYv1.2.6;END=33984091;CIPOS=-1000,1000;CIEND=-217,2069;MP=0.89871	GT:CN:CNL:GQ:FT:RDCN:RDSD	./.:1:-0.357182,0,-1.39573,-4.54438,-9.44594,-16.1004,-24.5078,-34.6681,-46.5813,-60.2475:3:LowQual:0.703764:0.497751	./.:1:-0.15556,0,-2.51832,-7.71052,-15.5766,-26.1166,-39.3304,-55.2181,-73.7797,-95.0152:1:LowQual:0.558178:0.403015
1	33985380	CNV00000010	N	<CNV>	0	LowQual	IMPRECISE;SVTYPE=CNV;SVMETHOD=EMBL.DELLYv1.2.6;END=56760488;CIPOS=-1504,782;CIEND=-499,501;MP=0.755837	GT:CN:CNL:GQ:FT:RDCN:RDSD	./.:2:-1001.17,-1001.17,0,-1001.17,-1001.17,-1001.17,-1001.17,-1001.17,-1001.17,-1001.17:10012:PASS:2.00921:0.025	./.:2:-1000.93,-1000.93,0,-1000.93,-1000.93,-1000.93,-1000.93,-1000.93,-1000.93,-1000.93:10009:PASS:2.02821:0.025
1	56760491	CNV00000011	N	<CNV>	19	PASS	IMPRECISE;SVTYPE=CNV;SVMETHOD=EMBL.DELLYv1.2.6;END=56802724;CIPOS=-500,500;CIEND=-499,501;MP=0.260424	GT:CN:CNL:GQ:FT:RDCN:RDSD	./.:0:0,-0.300236,-1.88719,-4.76086,-8.92125,-14.3684,-21.1022,-29.1227,-38.43,-49.024:3:LowQual:0.266666:0.580966	./.:0:0,-0.294546,-1.81206,-4.55255,-8.51601,-13.7024,-20.1118,-27.7442,-36.5995,-46.6779:3:LowQual:0.259155:0.595915
1	56802727	CNV00000012	N	<CNV>	0	LowQual	IMPRECISE;SVTYPE=CNV;SVMETHOD=EMBL.DELLYv1.2.6;END=112313506;CIPOS=-500,500;CIEND=-499,501;MP=0.786262	GT:CN:CNL:GQ:FT:RDCN:RDSD	./.:2:-1001.2,-1001.2,0,-1001.2,-1001.2,-1001.2,-1001.2,-1001.2,-1001.2,-1001.2:10012:PASS:2.00279:0.025	./.:2:-1000.94,-1000.94,0,-1000.94,-1000.94,-1000.94,-1000.94,-1000.94,-1000.94,-1000.94:10009:PASS:2.02761:0.025
1	112313509	CNV00000013	N	<CNV>	58	PASS	IMPRECISE;SVTYPE=CNV;SVMETHOD=EMBL.DELLYv1.2.6;END=112340860;CIPOS=-500,500;CIEND=-499,501;MP=0.877381	GT:CN:CNL:GQ:FT:RDCN:RDSD	./.:3:-47.1013,-21.4122,-5.71177,0,-4.27689,-18.5424,-42.7966,-77.0395,-121.271,-175.491:43:PASS:3.07183:0.208516	./.:3:-111.127,-49.461,-12.4186,0,-12.2052,-49.0343,-110.487,-196.564,-307.264,-1000.48:122:PASS:3.00433:0.132805
1	112340863	CNV00000014	N	<CNV>	0	LowQual	IMPRECISE;SVTYPE=CNV;SVMETHOD=EMBL.DELLYv1.2.6;END=158148437;CIPOS=-500,500;CIEND=-148,14207;MP=0.783356	GT:CN:CNL:GQ:FT:RDCN:RDSD	./.:2:-1001.2,-1001.2,0,-1001.2,-1001.2,-1001.2,-1001.2,-1001.2,-1001.2,-1001.2:10012:PASS:1.99912:0.025	./.:2:-1001.2,-1001.2,0,-1001.2,-1001.2,-1001.2,-1001.2,-1001.2,-1001.2,-1001.2:10012:PASS:2.00148:0.025
1	158160886	CNV00000015	N	<CNV>	10012	PASS	IMPRECISE;SVTYPE=CNV;SVMETHOD=EMBL.DELLYv1.2.6;END=158209341;CIPOS=-12595,1760;CIEND=-47,15773;MP=0.740822	GT:CN:CNL:GQ:FT:RDCN:RDSD	./.:0:0,-1001.2,-1001.2,-1001.2,-1001.2,-1001.2,-1001.2,-1001.2,-1001.2,-1001.2:10012:PASS:0:0.025	./.:0:0,-1001.2,-1001.2,-1001.2,-1001.2,-1001.2,-1001.2,-1001.2,-1001.2,-1001.2:10012:PASS:0:0.025
1	158224164	CNV00000016	N	<CNV>	0	LowQual	IMPRECISE;SVTYPE=CNV;SVMETHOD=EMBL.DELLYv1.2.6;END=158371985;CIPOS=-14868,952;CIEND=-499,501;MP=0.855422	GT:CN:CNL:GQ:FT:RDCN:RDSD	./.:2:-137.054,-33.4111,0,-36.8209,-143.874,-321.158,-1000.68,-1000.68,-1000.68,-1000.68:334:PASS:1.97572:0.0786366	./.:2:-153.819,-36.9198,0,-43.0598,-166.099,-1000.67,-1000.67,-1000.67,-1000.67,-1000.67:369:PASS:1.96162:0.0736889
1	158371988	CNV00000017	N	<CNV>	10012	PASS	IMPRECISE;SVTYPE=CNV;SVMETHOD=EMBL.DELLYv1.2.6;END=158390204;CIPOS=-500,500;CIEND=-322,7386;MP=0.594028	GT:CN:CNL:GQ:FT:RDCN:RDSD	./.:0:0,-1001.2,-1001.2,-1001.2,-1001.2,-1001.2,-1001.2,-1001.2,-1001.2,-1001.2:10012:PASS:0:0.025	./.:0:0,-1001.2,-1001.2,-1001.2,-1001.2,-1001.2,-1001.2,-1001.2,-1001.2,-1001.2:10012:PASS:0:0.025
1	158396915	CNV00000018	N	<CNV>	1	LowQual	IMPRECISE;SVTYPE=CNV;SVMETHOD=EMBL.DELLYv1.2.6;END=158528727;CIPOS=-7031,677;CIEND=5382,5382;MP=0.782223	GT:CN:CNL:GQ:FT:RDCN:RDSD	./.:2:-111.996,-26.1134,0,-33.6553,-127.079,-280.272,-1000.55,-1000.55,-1000.55,-1000.55:262:PASS:1.93691:0.0852423	./.:2:-130.618,-26.1936,0,-52.0369,-182.304,-999.662,-999.662,-999.662,-999.662,-999.662:262:PASS:1.83483:0.0745082
2	444	CNV00000019	N	<CNV>	0	LowQual	IMPRECISE;SVTYPE=CNV;SVMETHOD=EMBL.DELLYv1.2.6;END=63162049;CIPOS=-442,-442;CIEND=-702,705;MP=0.785909	GT:CN:CNL:GQ:FT:RDCN:RDSD	./.:2:-1001.19,-1001.19,0,-1001.19,-1001.19,-1001.19,-1001.19,-1001.19,-1001.19,-1001.19:10012:PASS:2.00505:0.025	./.:2:-1000.9,-1000.9,0,-1000.9,-1000.9,-1000.9,-1000.9,-1000.9,-1000.9,-1000.9:10009:PASS:2.02937:0.025
2	63162052	CNV00000020	N	<CNV>	6	LowQual	IMPRECISE;SVTYPE=CNV;SVMETHOD=EMBL.DELLYv1.2.6;END=63176072;CIPOS=-703,704;CIEND=-499,501;MP=0.798959	GT:CN:CNL:GQ:FT:RDCN:RDSD	./.:1:-1.28455,0,-0.558744,-2.96079,-7.20613,-13.2948,-21.2267,-31.002,-42.6205,-56.0823:6:LowQual:1.19688:0.485394	./.:1:-1.47893,0,-0.676943,-3.50976,-8.49845,-15.643,-24.9435,-36.3998,-50.012,-65.78:7:LowQual:1.186:0.448828
2	63176075	CNV00000021	N	<CNV>	0	LowQual	IMPRECISE;SVTYPE=CNV;SVMETHOD=EMBL.DELLYv1.2.6;END=77603119;CIPOS=-500,500;CIEND=-499,501;MP=0.786925	GT:CN:CNL:GQ:FT:RDCN:RDSD	./.:2:-1001.2,-1001.2,0,-1001.2,-1001.2,-1001.2,-1001.2,-1001.2,-1001.2,-1001.2:10012:PASS:1.99754:0.025	./.:2:-1001.18,-1001.18,0,-1001.18,-1001.18,-1001.18,-1001.18,-1001.18,-1001.18,-1001.18:10012:PASS:2.00836:0.025
2	77603122	CNV00000022	N	<CNV>	0	LowQual	IMPRECISE;SVTYPE=CNV;SVMETHOD=EMBL.DELLYv1.2.6;END=77604697;CIPOS=-500,500;CIEND=-77,2216;MP=1	GT:CN:CNL:GQ:FT:RDCN:RDSD	./.:2:-1.50959,-0.273233,0,-0.689888,-2.3429,-4.95903,-8.53828,-13.0806,-18.5861,-25.0548:3:LowQual:1.7837:0.671509	./.:2:-2.06221,-0.119819,0,-1.70275,-5.22807,-10.576,-17.7464,-26.7394,-37.555,-50.1932:1:LowQual:1.56574:0.488146
2	77605993	CNV00000023	N	<CNV>	0	LowQual	IMPRECISE;SVTYPE=CNV;SVMETHOD=EMBL.DELLYv1.2.6;END=78005706;CIPOS=-1371,922;CIEND=-2269,3421;MP=0.729465	GT:CN:CNL:GQ:FT:RDCN:RDSD	./.:2:-104.051,-25.072,0,-28.8349,-111.577,-248.225,-1000.61,-1000.61,-1000.61,-1000.61:251:PASS:1.9651:0.0897573	./.:2:-140.607,-34.4381,0,-37.2927,-146.316,-1000.7,-1000.7,-1000.7,-1000.7,-1000.7:344:PASS:1.9801:0.0778107
2	78008786	CNV00000024	N	<CNV>	21	PASS	IMPRECISE;SVTYPE=CNV;SVMETHOD=EMBL.DELLYv1.2.6;END=78027768;CIPOS=-5347,343;CIEND=-499,501;MP=0.834492	GT:CN:CNL:GQ:FT:RDCN:RDSD	./.:0:0,-0.174008,-1.91627,-5.22679,-10.1056,-16.5526,-24.5679,-34.1514,-45.3033,-58.0233:2:LowQual:0.389044:0.52624	./.:0:0,-0.518751,-3.54875,-9.08998,-17.1425,-27.7062,-40.7811,-56.3674,-74.4648,-95.0735:5:LowQual:0.293428:0.415861
2	78027771	CNV00000025	N	<CNV>	0	LowQual	IMPRECISE;SVTYPE=CNV;SVMETHOD=EMBL.DELLYv1.2.6;END=89156775;CIPOS=-500,500;CIEND=-541,544;MP=0.760441	GT:CN:CNL:GQ:FT:RDCN:RDSD	./.:2:-1001.19,-1001.19,0,-1001.19,-1001.19,-1001.19,-1001.19,-1001.19,-1001.19,-1001.19:10012:PASS:2.00644:0.025	./.:2:-1000.93,-1000.93,0,-1000.93,-1000.93,-1000.93,-1000.93,-1000.93,-1000.93,-1000.93:10009:PASS:2.02808:0.025
2	89156778	CNV00000026	N	<CNV>	30	PASS	IMPRECISE;SVTYPE=CNV;SVMETHOD=EMBL.DELLYv1.2.6;END=89180083;CIPOS=-542,543;CIEND=-298,2639;MP=0.894195	GT:CN:CNL:GQ:FT:RDCN:RDSD	./.:3:-27.0197,-11.9666,-2.95999,0,-3.08657,-12.2197,-27.3994,-48.6257,-75.8985,-109.218:30:PASS:2.98953:0.268002	./.:3:-23.6299,-10.4865,-2.60992,0,-2.65678,-10.5803,-23.7704,-42.2273,-65.9509,-94.9412:26:PASS:2.99555:0.287159
2	89182023	CNV00000027	N	<CNV>	0	LowQual	IMPRECISE;SVTYPE=CNV;SVMETHOD=EMBL.DELLYv1.2.6;END=121350833;CIPOS=-2236,701;CIEND=-499,501;MP=0.814553	GT:CN:CNL:GQ:FT:RDCN:RDSD	./.:2:-1001.2,-1001.2,0,-1001.2,-1001.2,-1001.2,-1001.2,-1001.2,-1001.2,-1001.2:10012:PASS:1.9993:0.025	./.:2:-1001.14,-1001.14,0,-1001.14,-1001.14,-1001.14,-1001.14,-1001.14,-1001.14,-1001.14:10011:PASS:2.01344:0.025
2	121350836	CNV00000028	N	<CNV>	0	LowQual	IMPRECISE;SVTYPE=CNV;SVMETHOD=EMBL.DELLYv1.2.6;END=121546894;CIPOS=-500,500;CIEND=-499,501;MP=0.550847	GT:CN:CNL:GQ:FT:RDCN:RDSD	./.:2:-5.44736,-1.1492,0,-1.99977,-7.14852,-15.4462,-26.8929,-41.4886,-59.2332,-80.1268:11:LowQual:1.86494:0.371371	./.:2:-4.77854,-0.691142,0,-2.70511,-8.80647,-18.3041,-31.198,-47.4881,-67.1745,-90.2571:7:LowQual:1.7035:0.357596
2	121546897	CNV00000029	N	<CNV>	1	LowQual	IMPRECISE;SVTYPE=CNV;SVMETHOD=EMBL.DELLYv1.2.6;END=122657802;CIPOS=-500,500;CIEND=-1730,3635;MP=0.858965	GT:CN:CNL:GQ:FT:RDCN:RDSD	./.:3:-0.237846,-0.103299,-0.0240173,0,-0.0312474,-0.11776,-0.259537,-0.456578,-0.708884,-1.01646:1:LowQual:2.93459:2.80329	./.:3:-0.375182,-0.141543,-0.0164822,0,-0.0920962,-0.292771,-0.602024,-1.01986,-1.54627,-2.18125:0:LowQual:2.6518:1.99996
2	122658840	CNV00000030	N	<CNV>	1	LowQual	IMPRECISE;SVTYPE=CNV;SVMETHOD=EMBL.DELLYv1.2.6;END=132703042;CIPOS=-2766,2599;CIEND=-499,501;MP=0.853902	GT:CN:CNL:GQ:FT:RDCN:RDSD	./.:2:-1001.1,-1001.1,0,-1001.1,-1001.1,-1001.1,-1001.1,-1001.1,-1001.1,-1001.1:10011:PASS:1.98318:0.025	./.:2:-1001.06,-1001.06,0,-1001.06,-1001.06,-1001.06,-1001.06,-1001.06,-1001.06,-1001.06:10011:PASS:1.98001:0.025
2	132703045	CNV00000031	N	<CNV>	16	PASS	IMPRECISE;SVTYPE=CNV;SVMETHOD=EMBL.DELLYv1.2.6;END=132715688;CIPOS=-500,500;CIEND=-499,501;MP=0.86983	GT:CN:CNL:GQ:FT:RDCN:RDSD	./.:5:-4.77186,-2.94786,-1.55867,-0.604298,-0.0847411,0,-0.350074,-1.13496,-2.35467,-4.00919:1:LowQual:4.69489:0.999401	./.:4:-3.86312,-2.24395,-1.06037,-0.31239,0,-0.123202,-0.681997,-1.67638,-3.10636,-4.97194:1:LowQual:4.21716:0.998509
2	132715691	CNV00000032	N	<CNV>	1	LowQual	IMPRECISE;SVTYPE=CNV;SVMETHOD=EMBL.DELLYv1.2.6;END=136138745;CIPOS=-500,500;CIEND=-40,25760;MP=0.873938	GT:CN:CNL:GQ:FT:RDCN:RDSD	./.:2:-1001.12,-1001.12,0,-1001.12,-1001.12,-1001.12,-1001.12,-1001.12,-1001.12,-1001.12:10011:PASS:1.98491:0.025	./.:2:-1000.45,-315.009,0,-1000.45,-1000.45,-1000.45,-1000.45,-1000.45,-1000.45,-1000.45:3150:PASS:1.95333:0.025
2	136157773	CNV00000033	N	<CNV>	8	LowQual	IMPRECISE;SVTYPE=CNV;SVMETHOD=EMBL.DELLYv1.2.6;END=136226581;CIPOS=-19066,6734;CIEND=4520,4520;MP=0.370731	GT:CN:CNL:GQ:FT:RDCN:RDSD	./.:0:0,-0.000421643,-0.72906,-2.18591,-4.37098,-7.28427,-10.9258,-15.2955,-20.3934,-26.2196:0:LowQual:0.499421:0.772257	./.:0:0,-0.0269826,-0.878381,-2.5542,-5.05443,-8.37907,-12.5281,-17.5016,-23.2995,-29.9218:1:LowQual:0.467271:0.725803
3	18027	CNV00000034	N	<CNV>	0	LowQual	IMPRECISE;SVTYPE=CNV;SVMETHOD=EMBL.DELLYv1.2.6;END=11850530;CIPOS=-18025,-18025;CIEND=-557,3001;MP=0.754663	GT:CN:CNL:GQ:FT:RDCN:RDSD	./.:2:-1001.18,-1001.18,0,-1001.18,-1001.18,-1001.18,-1001.18,-1001.18,-1001.18,-1001.18:10012:PASS:1.99154:0.025	./.:2:-1001.19,-1001.19,0,-1001.19,-1001.19,-1001.19,-1001.19,-1001.19,-1001.19,-1001.19:10012:PASS:1.99314:0.025
3	11853091	CNV00000035	N	<CNV>	14	LowQual	IMPRECISE;SVTYPE=CNV;SVMETHOD=EMBL.DELLYv1.2.6;END=11883304;CIPOS=-3116,442;CIEND=-311,1109;MP=0.355883	GT:CN:CNL:GQ:FT:RDCN:RDSD	./.:4:-4.88907,-2.82745,-1.3254,-0.382916,0,-0.17665,-0.912868,-2.20865,-4.064,-6.47892:1:LowQual:4.18431:0.88098	./.:4:-6.6611,-3.84243,-1.79269,-0.511877,0,-0.257055,-1.28304,-3.07796,-5.64181,-8.97459:2:LowQual:4.1657:0.751533
3	11883727	CNV00000036	N	<CNV>	5	LowQual	IMPRECISE;SVTYPE=CNV;SVMETHOD=EMBL.DELLYv1.2.6;END=12083211;CIPOS=-732,688;CIEND=-1214,15460;MP=0.0646612	GT:CN:CNL:GQ:FT:RDCN:RDSD	./.:3:-9.85817,-3.56036,-0.274303,0,-2.73745,-8.48666,-17.2476,-29.0203,-43.8048,-61.601:3:LowQual:2.59108:0.379737	./.:3:-9.29551,-3.64195,-0.543447,0,-2.01161,-6.57828,-13.7,-23.3768,-35.6086,-50.3955:6:LowQual:2.71269:0.41228
3	12091599	CNV00000037	N	<CNV>	9	LowQual	IMPRECISE;SVTYPE=CNV;SVMETHOD=EMBL.DELLYv1.2.6;END=12145376;CIPOS=-9600,7074;CIEND=-499,501;MP=0.209877	GT:CN:CNL:GQ:FT:RDCN:RDSD	./.:0:0,-0.0180519,-0.838156,-2.46031,-4.88452,-8.11078,-12.1391,-16.9695,-22.6019,-29.0363:0:LowQual:0.477493:0.735853	./.:0:0,-0.0168108,-0.765015,-2.24461,-4.4556,-7.39799,-11.0718,-15.4769,-20.6135,-26.4815:0:LowQual:0.477015:0.770578
3	12145379	CNV00000038	N	<CNV>	1	LowQual	IMPRECISE;SVTYPE=CNV;SVMETHOD=EMBL.DELLYv1.2.6;END=17438314;CIPOS=-500,500;CIEND=-1198,1367;MP=0.795987	GT:CN:CNL:GQ:FT:RDCN:RDSD	./.:2:-1001.09,-1001.09,0,-1001.09,-1001.09,-1001.09,-1001.09,-1001.09,-1001.09,-1001.09:10011:PASS:1.98212:0.025	./.:2:-1000.95,-142.371,0,-155.535,-1000.95,-1000.95,-1000.95,-1000.95,-1000.95,-1000.95:1423:PASS:1.97791:0.0381815
3	17439294	CNV00000039	N	<CNV>	17	PASS	IMPRECISE;SVTYPE=CNV;SVMETHOD=EMBL.DELLYv1.2.6;END=17495952;CIPOS=-2176,389;CIEND=-646,2487;MP=0.335951	GT:CN:CNL:GQ:FT:RDCN:RDSD	./.:3:-11.4482,-5.41897,-1.60289,0,-0.610294,-3.43377,-8.47044,-15.7203,-25.1833,-36.8596:6:LowQual:3.22425:0.442979	./.:3:-10.82,-4.84345,-1.23678,0,-1.13312,-4.63613,-10.509,-18.7518,-29.3645,-42.3471:12:LowQual:3.02187:0.428083
3	17498088	CNV00000040	N	<CNV>	0	LowQual	IMPRECISE;SVTYPE=CNV;SVMETHOD=EMBL.DELLYv1.2.6;END=20911717;CIPOS=-2780,353;CIEND=-790,1609;MP=0.773412	GT:CN:CNL:GQ:FT:RDCN:RDSD	./.:2:-1001.11,-268.79,0,-256.583,-1001.11,-1001.11,-1001.11,-1001.11,-1001.11,-1001.11:2566:PASS:2.01162:0.0287513	./.:2:-1001.17,-1001.17,0,-1001.17,-1001.17,-1001.17,-1001.17,-1001.17,-1001.17,-1001.17:10012:PASS:1.99282:0.0256626
3	20913119	CNV00000041	N	<CNV>	11	LowQual	IMPRECISE;SVTYPE=CNV;SVMETHOD=EMBL.DELLYv1.2.6;END=21084440;CIPOS=-2190,209;CIEND=-3755,4789;MP=0.267045	GT:CN:CNL:GQ:FT:RDCN:RDSD	./.:3:-11.5321,-4.96466,-1.12064,0,-1.60275,-5.92888,-12.9784,-22.7513,-35.2476,-50.4672:11:LowQual:2.91149:0.399335	./.:3:-7.97229,-3.6206,-0.963166,0,-0.7311,-3.15647,-7.2761,-13.09,-20.5982,-29.8006:7:LowQual:3.06849:0.506292
3	21085256	CNV00000042	N	<CNV>	1	LowQual	IMPRECISE;SVTYPE=CNV;SVMETHOD=EMBL.DELLYv1.2.6;END=21284949;CIPOS=-4569,3975;CIEND=-277,18299;MP=0.52447	GT:CN:CNL:GQ:FT:RDCN:RDSD	./.:2:-142.996,-37.3974,0,-30.8036,-129.808,-297.014,-1000.62,-1000.62,-1000.62,-1000.62:308:PASS:2.04834:0.0797989	./.:2:-65.2828,-16.9646,0,-14.3889,-60.1313,-137.227,-245.677,-1000.5,-1000.5,-1000.5:144:PASS:2.04108:0.117693
3	21302528	CNV00000043	N	<CNV>	13	LowQual	IMPRECISE;SVTYPE=CNV;SVMETHOD=EMBL.DELLYv1.2.6;END=21317752;CIPOS=-17854,722;CIEND=-499,501;MP=0.736963	GT:CN:CNL:GQ:FT:RDCN:RDSD	./.:6:-3.12141,-2.11981,-1.31076,-0.694254,-0.270292,-0.0388735,0,-0.153671,-0.499887,-1.03865:0:LowQual:5.70189:1.50185	./.:6:-2.64818,-1.77291,-1.0712,-0.54306,-0.188478,-0.00745785,0,-0.166104,-0.505771,-1.019:0:LowQual:5.54297:1.58185
3	21317755	CNV00000044	N	<CNV>	0	LowQual	IMPRECISE;SVTYPE=CNV;SVMETHOD=EMBL.DELLYv1.2.6;END=26383182;CIPOS=-500,500;CIEND=-499,501;MP=0.789272	GT:CN:CNL:GQ:FT:RDCN:RDSD	./.:2:-1001.2,-1001.2,0,-1001.2,-1001.2,-1001.2,-1001.2,-1001.2,-1001.2,-1001.2:10012:PASS:1.99712:0.025	./.:2:-1001.18,-1001.18,0,-1001.18,-1001.18,-1001.18,-1001.18,-1001.18,-1001.18,-1001.18:10012:PASS:2.0074:0.025
3	26383185	CNV00000045	N	<CNV>	3	LowQual	IMPRECISE;SVTYPE=CNV;SVMETHOD=EMBL.DELLYv1.2.6;END=26394061;CIPOS=-500,500;CIEND=-499,501;MP=0.919195	GT:CN:CNL:GQ:FT:RDCN:RDSD	./.:2:-27.7623,-8.31733,0,-2.81027,-16.7481,-41.8136,-78.0067,-125.327,-183.776,-253.352:28:PASS:2.24745:0.197557	./.:2:-23.7002,-4.95679,0,-8.82981,-31.4462,-67.8492,-118.039,-182.015,-259.778,-1000.22:49:PASS:1.85954:0.177486
3	26394064	CNV00000046	N	<CNV>	0	LowQual	IMPRECISE;SVTYPE=CNV;SVMETHOD=EMBL.DELLYv1.2.6;END=69843159;CIPOS=-500,500;CIEND=-499,501;MP=0.773204	GT:CN:CNL:GQ:FT:RDCN:RDSD	./.:2:-1001.19,-1001.19,0,-1001.19,-1001.19,-1001.19,-1001.19,-1001.19,-1001.19,-1001.19:10012:PASS:2.00485:0.025	./.:2:-1001,-1001,0,-1001,-1001,-1001,-1001,-1001,-1001,-1001:10010:PASS:2.02392:0.025
3	69843162	CNV00000047	N	<CNV>	282	PASS	IMPRECISE;SVTYPE=CNV;SVMETHOD=EMBL.DELLYv1.2.6;END=69873226;CIPOS=-500,500;CIEND=-815,1392;MP=0.841981	GT:CN:CNL:GQ:FT:RDCN:RDSD	./.:1:-28.3895,0,-28.1841,-112.942,-254.273,-1000.66,-1000.66,-1000.66,-1000.66,-1000.66:282:PASS:1.00182:0.0876164	./.:1:-12.0923,0,-8.49982,-37.5917,-87.2758,-157.552,-248.42,-1000.36,-1000.36,-1000.36:85:PASS:1.08723:0.145225
3	69874436	CNV00000048	N	<CNV>	1	LowQual	IMPRECISE;SVTYPE=CNV;SVMETHOD=EMBL.DELLYv1.2.6;END=70746371;CIPOS=-2023,184;CIEND=-847,4464;MP=0.793671	GT:CN:CNL:GQ:FT:RDCN:RDSD	./.:2:-1001.03,-247.684,0,-228.774,-1001.03,-1001.03,-1001.03,-1001.03,-1001.03,-1001.03:2287:PASS:2.01984:0.0301912	./.:2:-1000.98,-226.217,0,-205.654,-1000.98,-1000.98,-1000.98,-1000.98,-1000.98,-1000.98:2057:PASS:2.02381:0.0317114
3	70750685	CNV00000049	N	<CNV>	32	PASS	IMPRECISE;SVTYPE=CNV;SVMETHOD=EMBL.DELLYv1.2.6;END=70762521;CIPOS=-5159,152;CIEND=-499,501;MP=0.89973	GT:CN:CNL:GQ:FT:RDCN:RDSD	./.:1:-0.301693,0,-2.9989,-9.2984,-18.8985,-31.7992,-48.0005,-67.5023,-90.3048,-116.408:3:LowQual:0.591406:0.362741	./.:0:0,-0.134352,-2.30075,-6.4992,-12.7297,-20.9922,-31.2868,-43.6135,-57.9721,-74.3629:1:LowQual:0.433884:0.462301
3	70762524	CNV00000050	N	<CNV>	0	LowQual	IMPRECISE;SVTYPE=CNV;SVMETHOD=EMBL.DELLYv1.2.6;END=105108726;CIPOS=-500,500;CIEND=-410,2818;MP=0.799271	GT:CN:CNL:GQ:FT:RDCN:RDSD	./.:2:-1001.2,-1001.2,0,-1001.2,-1001.2,-1001.2,-1001.2,-1001.2,-1001.2,-1001.2:10012:PASS:2.00051:0.025	./.:2:-1001.13,-1001.13,0,-1001.13,-1001.13,-1001.13,-1001.13,-1001.13,-1001.13,-1001.13:10011:PASS:2.01402:0.025
3	105110957	CNV00000051	N	<CNV>	68	PASS	IMPRECISE;SVTYPE=CNV;SVMETHOD=EMBL.DELLYv1.2.6;END=105126154;CIPOS=-2639,589;CIEND=-419,1419;MP=0.724258	GT:CN:CNL:GQ:FT:RDCN:RDSD	./.:1:-9.63293,0,-6.68897,-29.6998,-69.0326,-124.687,-196.664,-284.962,-1000.32,-1000.32:67:PASS:1.09018:0.16312	./.:1:-3.86673,0,-2.68469,-11.9208,-27.7083,-50.0473,-78.9377,-114.379,-156.373,-204.917:27:PASS:1.09021:0.257469
3	105126995	CNV00000052	N	<CNV>	0	LowQual	IMPRECISE;SVTYPE=CNV;SVMETHOD=EMBL.DELLYv1.2.6;END=121004411;CIPOS=-1258,580;CIEND=746,746;MP=0.837816	GT:CN:CNL:GQ:FT:RDCN:RDSD	./.:2:-1001.18,-1001.18,0,-1001.18,-1001.18,-1001.18,-1001.18,-1001.18,-1001.18,-1001.18:10012:PASS:1.99145:0.025	./.:2:-1001.02,-1001.02,0,-1001.02,-1001.02,-1001.02,-1001.02,-1001.02,-1001.02,-1001.02:10010:PASS:1.97726:0.025
4	151496	CNV00000053	N	<CNV>	11	LowQual	IMPRECISE;SVTYPE=CNV;SVMETHOD=EMBL.DELLYv1.2.6;END=451089;CIPOS=-151494,-151494;CIEND=-11007,12453;MP=0.609596	GT:CN:CNL:GQ:FT:RDCN:RDSD	./.:2:-999.805,-82.2233,0,-125.684,-999.805,-999.805,-999.805,-999.805,-999.805,-999.805:822:PASS:1.89548:0.0457043	./.:2:-1000.81,-82.4498,0,-94.3583,-1000.81,-1000.81,-1000.81,-1000.81,-1000.81,-1000.81:824:PASS:1.96632:0.0495611
4	452901	CNV00000054	N	<CNV>	0	LowQual	IMPRECISE;SVTYPE=CNV;SVMETHOD=EMBL.DELLYv1.2.6;END=82512462;CIPOS=-12817,10643;CIEND=-2983,2985;MP=0.785531	GT:CN:CNL:GQ:FT:RDCN:RDSD	./.:2:-1001.2,-1001.2,0,-1001.2,-1001.2,-1001.2,-1001.2,-1001.2,-1001.2,-1001.2:10012:PASS:2.00432:0.025	./.:2:-1001.05,-1001.05,0,-1001.05,-1001.05,-1001.05,-1001.05,-1001.05,-1001.05,-1001.05:10011:PASS:2.02078:0.025
4	82512465	CNV00000055	N	<CNV>	9	LowQual	IMPRECISE;SVTYPE=CNV;SVMETHOD=EMBL.DELLYv1.2.6;END=82563627;CIPOS=-2984,2984;CIEND=-499,501;MP=0.791865	GT:CN:CNL:GQ:FT:RDCN:RDSD	./.:2:-65.2138,-12.1027,0,-28.9057,-98.8199,-209.743,-999.728,-999.728,-999.728,-999.728:121:PASS:1.79513:0.10291	./.:2:-12.5926,-1.35742,0,-8.5203,-26.9183,-55.194,-93.3475,-141.379,-199.287,-267.074:13:LowQual:1.63742:0.209683
4	82563630	CNV00000056	N	<CNV>	0	LowQual	IMPRECISE;SVTYPE=CNV;SVMETHOD=EMBL.DELLYv1.2.6;END=82699218;CIPOS=-500,500;CIEND=-1208,1211;MP=0.410856	GT:CN:CNL:GQ:FT:RDCN:RDSD	./.:2:-22.2628,-5.83622,0,-4.75414,-20.0986,-46.0335,-82.5587,-129.674,-187.38,-255.677:48:PASS:2.05109:0.202505	./.:2:-19.0343,-4.64115,0,-5.11087,-19.9738,-44.5887,-78.9556,-123.075,-176.946,-240.569:47:PASS:1.97592:0.21103
4	82699221	CNV00000057	N	<CNV>	61	PASS	IMPRECISE;SVTYPE=CNV;SVMETHOD=EMBL.DELLYv1.2.6;END=82728381;CIPOS=-1209,1210;CIEND=-499,501;MP=0.764351	GT:CN:CNL:GQ:FT:RDCN:RDSD	./.:3:-58.2382,-25.5064,-6.09367,0,-7.2254,-27.7699,-61.6334,-108.816,-169.318,-243.138:61:PASS:2.95752:0.180574	./.:3:-40.6756,-17.9585,-4.39994,0,-4.75864,-18.6759,-41.7517,-73.9861,-115.379,-165.931:44:PASS:2.98042:0.21776
4	82728384	CNV00000058	N	<CNV>	0	LowQual	IMPRECISE;SVTYPE=CNV;SVMETHOD=EMBL.DELLYv1.2.6;END=105569088;CIPOS=-500,500;CIEND=-499,501;MP=0.795816	GT:CN:CNL:GQ:FT:RDCN:RDSD	./.:2:-1001.2,-1001.2,0,-1001.2,-1001.2,-1001.2,-1001.2,-1001.2,-1001.2,-1001.2:10012:PASS:1.99977:0.025	./.:2:-1001.18,-1001.18,0,-1001.18,-1001.18,-1001.18,-1001.18,-1001.18,-1001.18,-1001.18:10012:PASS:2.00791:0.025
4	105569091	CNV00000059	N	<CNV>	232	PASS	IMPRECISE;SVTYPE=CNV;SVMETHOD=EMBL.DELLYv1.2.6;END=105590745;CIPOS=-500,500;CIEND=-499,501;MP=0.923485	GT:CN:CNL:GQ:FT:RDCN:RDSD	./.:6:-55.9127,-37.613,-22.9057,-11.7908,-4.26818,-0.337917,0,-3.25443,-10.1012,-20.5403:4:LowQual:5.59407:0.347699	./.:6:-45.3075,-30.506,-18.6046,-9.60327,-3.50207,-0.300982,0,-2.59912,-8.09836,-16.4977:3:LowQual:5.60378:0.386977
4	105590748	CNV00000060	N	<CNV>	46	PASS	IMPRECISE;SVTYPE=CNV;SVMETHOD=EMBL.DELLYv1.2.6;END=105632814;CIPOS=-500,500;CIEND=-499,501;MP=0.522939	GT:CN:CNL:GQ:FT:RDCN:RDSD	./.:7:-9.1684,-6.6939,-4.60764,-2.90962,-1.59985,-0.678324,-0.14504,0,-0.243203,-0.87465:2:LowQual:6.87358:1.05765	./.:7:-8.33532,-6.04633,-4.12342,-2.56658,-1.37583,-0.551142,-0.0925331,0,-0.273542,-0.91316:1:LowQual:6.75277:1.0892
4	105632817	CNV00000061	N	<CNV>	0	LowQual	IMPRECISE;SVTYPE=CNV;SVMETHOD=EMBL.DELLYv1.2.6;END=112828132;CIPOS=-500,500;CIEND=-499,501;MP=0.761745	GT:CN:CNL:GQ:FT:RDCN:RDSD	./.:2:-1001.2,-1001.2,0,-1001.2,-1001.2,-1001.2,-1001.2,-1001.2,-1001.2,-1001.2:10012:PASS:1.99588:0.025	./.:2:-1001.17,-1001.17,0,-1001.17,-1001.17,-1001.17,-1001.17,-1001.17,-1001.17,-1001.17:10012:PASS:1.99063:0.025
4	112828135	CNV00000062	N	<CNV>	15	PASS	IMPRECISE;SVTYPE=CNV;SVMETHOD=EMBL.DELLYv1.2.6;END=112938799;CIPOS=-500,500;CIEND=-499,501;MP=0.569272	GT:CN:CNL:GQ:FT:RDCN:RDSD	./.:4:-6.89847,-3.65374,-1.42242,-0.204508,0,-0.808898,-2.6312,-5.46691,-9.31603,-14.1786:2:LowQual:3.7018:0.654637	./.:4:-7.18898,-3.6849,-1.31871,-0.0904086,0,-1.04748,-3.23286,-6.55612,-11.0173,-16.6163:1:LowQual:3.57945:0.617791
4	112938802	CNV00000063	N	<CNV>	140	PASS	IMPRECISE;SVTYPE=CNV;SVMETHOD=EMBL.DELLYv1.2.6;END=112952550;CIPOS=-500,500;CIEND=-275,1635;MP=0.856364	GT:CN:CNL:GQ:FT:RDCN:RDSD	./.:6:-32.4469,-22.243,-13.9576,-7.59056,-3.14195,-0.611765,0,-1.30666,-4.53173,-9.67523:6:LowQual:5.81889:0.475795	./.:5:-13.1303,-8.71376,-5.19246,-2.5664,-0.83558,0,-0.0596586,-1.01456,-2.86469,-5.61007:1:LowQual:5.43336:0.696502
4	112953463	CNV00000064	N	<CNV>	1	LowQual	IMPRECISE;SVTYPE=CNV;SVMETHOD=EMBL.DELLYv1.2.6;END=113124081;CIPOS=-1186,724;CIEND=-999,1001;MP=0.414506	GT:CN:CNL:GQ:FT:RDCN:RDSD	./.:3:-1.85661,-0.741931,-0.12306,0,-0.37275,-1.24131,-2.60568,-4.46586,-6.82185,-9.67365:1:LowQual:2.7482:0.935911	./.:3:-1.70839,-0.684997,-0.115534,0,-0.338396,-1.13072,-2.37698,-4.07717,-6.23128,-8.83933:1:LowQual:2.75452:0.978133
4	113124084	CNV00000065	N	<CNV>	20	PASS	IMPRECISE;SVTYPE=CNV;SVMETHOD=EMBL.DELLYv1.2.6;END=113158119;CIPOS=-1000,1000;CIEND=-490,2188;MP=0.572612	GT:CN:CNL:GQ:FT:RDCN:RDSD	./.:8:-3.70072,-2.8005,-2.02532,-1.37518,-0.85007,-0.449998,-0.174963,-0.0249635,0,-0.100073:0:LowQual:7.69965:1.86369	./.:7:-2.94887,-2.20896,-1.57527,-1.04779,-0.626525,-0.311471,-0.102629,0,-0.00358355,-0.11338:0:LowQual:7.46626:2.02211
4	113159800	CNV00000066	N	<CNV>	10	LowQual	IMPRECISE;SVTYPE=CNV;SVMETHOD=EMBL.DELLYv1.2.6;END=113288032;CIPOS=-2169,509;CIEND=-499,501;MP=0.421168	GT:CN:CNL:GQ:FT:RDCN:RDSD	./.:4:-4.08424,-2.3272,-1.06082,-0.285084,0,-0.205567,-0.901786,-2.08865,-3.76617,-5.93435:2:LowQual:4.08103:0.940818	./.:4:-3.89306,-2.17421,-0.952418,-0.227681,0,-0.269376,-1.03581,-2.2993,-4.05985,-6.31745:2:LowQual:3.95806:0.934736
4	113288035	CNV00000067	N	<CNV>	1	LowQual	IMPRECISE;SVTYPE=CNV;SVMETHOD=EMBL.DELLYv1.2.6;END=113313753;CIPOS=-500,500;CIEND=-499,501;MP=0.738686	GT:CN:CNL:GQ:FT:RDCN:RDSD	./.:2:-3.36032,-1.10205,0,-0.0541633,-1.26454,-3.63114,-7.15396,-11.833,-17.6682,-24.6597:1:LowQual:2.45315:0.612876	./.:2:-4.14858,-1.35447,0,-0.0851826,-1.61001,-4.57449,-8.97862,-14.8224,-22.1058,-30.8289:1:LowQual:2.44083:0.549242
4	113313756	CNV00000068	N	<CNV>	19	PASS	IMPRECISE;SVTYPE=CNV;SVMETHOD=EMBL.DELLYv1.2.6;END=113344821;CIPOS=-500,500;CIEND=-499,501;MP=0.675926	GT:CN:CNL:GQ:FT:RDCN:RDSD	./.:5:-5.22157,-3.37193,-1.92496,-0.880642,-0.23899,0,-0.163671,-0.730004,-1.699,-3.07065:2:LowQual:5.09353:1.03854	./.:5:-4.8312,-3.02523,-1.63913,-0.672888,-0.126512,0,-0.293352,-1.00657,-2.13965,-3.69259:1:LowQual:4.80132:1.01704
4	113344824	CNV00000069	N	<CNV>	1	LowQual	IMPRECISE;SVTYPE=CNV;SVMETHOD=EMBL.DELLYv1.2.6;END=114206260;CIPOS=-500,500;CIEND=-499,501;MP=0.853223	GT:CN:CNL:GQ:FT:RDCN:RDSD	./.:2:-1000.87,-104.804,0,-117.342,-1000.87,-1000.87,-1000.87,-1000.87,-1000.87,-1000.87:1048:PASS:1.97178:0.0442153	./.:2:-1000.44,-77.5511,0,-103.744,-1000.44,-1000.44,-1000.44,-1000.44,-1000.44,-1000.44:775:PASS:1.92776:0.0489439
4	114206263	CNV00000070	N	<CNV>	112	PASS	IMPRECISE;SVTYPE=CNV;SVMETHOD=EMBL.DELLYv1.2.6;END=114218260;CIPOS=-500,500;CIEND=-499,501;MP=1	GT:CN:CNL:GQ:FT:RDCN:RDSD	./.:0:0,-1.94202,-11.0482,-27.3187,-50.7533,-81.3522,-119.115,-164.042,-216.134,-275.39:19:PASS:0.228928:0.246211	./.:0:0,-2.83319,-14.4881,-34.9648,-64.2631,-102.383,-149.325,-205.089,-269.674,-1000.11:28:PASS:0.17884:0.221879
4	114218263	CNV00000071	N	<CNV>	38	PASS	IMPRECISE;SVTYPE=CNV;SVMETHOD=EMBL.DELLYv1.2.6;END=114230206;CIPOS=-500,500;CIEND=-499,501;MP=0.920804	GT:CN:CNL:GQ:FT:RDCN:RDSD	./.:1:-2.1742,0,-3.74333,-13.4042,-28.9826,-50.4785,-77.892,-111.223,-150.471,-195.638:22:PASS:0.867417:0.270908	./.:1:-2.63147,0,-9.14314,-30.0609,-62.7533,-107.22,-163.462,-231.478,-311.269,-999.867:27:PASS:0.723487:0.192052
4	114230209	CNV00000072	N	<CNV>	0	LowQual	IMPRECISE;SVTYPE=CNV;SVMETHOD=EMBL.DELLYv1.2.6;END=118922859;CIPOS=-500,500;CIEND=-499,501;MP=0.857084	GT:CN:CNL:GQ:FT:RDCN:RDSD	./.:2:-1001.18,-1001.18,0,-1001.18,-1001.18,-1001.18,-1001.18,-1001.18,-1001.18,-1001.18:10012:PASS:1.99164:0.025	./.:2:-1000.89,-1000.89,0,-1000.89,-1000.89,-1000.89,-1000.89,-1000.89,-1000.89,-1000.89:10009:PASS:1.96988:0.025
4	118922862	CNV00000073	N	<CNV>	12	LowQual	IMPRECISE;SVTYPE=CNV;SVMETHOD=EMBL.DELLYv1.2.6;END=118933673;CIPOS=-500,500;CIEND=-499,501;MP=0.92472	GT:CN:CNL:GQ:FT:RDCN:RDSD	./.:1:-2.62507,0,-1.05695,-5.79593,-14.2169,-26.3199,-42.105,-61.5721,-84.7211,-111.552:11:LowQual:1.21294:0.343439	./.:1:-2.56506,0,-1.09859,-5.86083,-14.2867,-26.3763,-42.1294,-61.5463,-84.6268,-111.371:11:LowQual:1.20014:0.344299
4	118933676	CNV00000074	N	<CNV>	0	LowQual	IMPRECISE;SVTYPE=CNV;SVMETHOD=EMBL.DELLYv1.2.6;END=119893894;CIPOS=-500,500;CIEND=-1774,24615;MP=0.815838	GT:CN:CNL:GQ:FT:RDCN:RDSD	./.:2:-1001.2,-1001.2,0,-1001.2,-1001.2,-1001.2,-1001.2,-1001.2,-1001.2,-1001.2:10012:PASS:2.00066:0.025	./.:2:-1001.01,-274.221,0,-300.513,-1001.01,-1001.01,-1001.01,-1001.01,-1001.01,-1001.01:2742:PASS:1.97713:0.027489
4	119918396	CNV00000075	N	<CNV>	10012	PASS	IMPRECISE;SVTYPE=CNV;SVMETHOD=EMBL.DELLYv1.2.6;END=120000158;CIPOS=-26274,115;CIEND=442,442;MP=0.943594	GT:CN:CNL:GQ:FT:RDCN:RDSD	./.:0:0,-1001.2,-1001.2,-1001.2,-1001.2,-1001.2,-1001.2,-1001.2,-1001.2,-1001.2:10012:PASS:0:0.025	./.:0:0,-1001.2,-1001.2,-1001.2,-1001.2,-1001.2,-1001.2,-1001.2,-1001.2,-1001.2:10012:PASS:0:0.025
5	28122	CNV00000076	N	<CNV>	0	LowQual	IMPRECISE;SVTYPE=CNV;SVMETHOD=EMBL.DELLYv1.2.6;END=50082847;CIPOS=-28120,-28120;CIEND=-449,2456;MP=0.77576	GT:CN:CNL:GQ:FT:RDCN:RDSD	./.:2:-1001.19,-1001.19,0,-1001.19,-1001.19,-1001.19,-1001.19,-1001.19,-1001.19,-1001.19:10012:PASS:2.00501:0.025	./.:2:-1001.07,-1001.07,0,-1001.07,-1001.07,-1001.07,-1001.07,-1001.07,-1001.07,-1001.07:10011:PASS:2.01968:0.025
5	50084755	CNV00000077	N	<CNV>	316	PASS	IMPRECISE;SVTYPE=CNV;SVMETHOD=EMBL.DELLYv1.2.6;END=50107510;CIPOS=-2355,550;CIEND=-429,4678;MP=0.7461	GT:CN:CNL:GQ:FT:RDCN:RDSD	./.:1:-33.3999,0,-31.622,-128.266,-289.932,-1000.68,-1000.68,-1000.68,-1000.68,-1000.68:316:PASS:1.01367:0.0817264	./.:1:-9.9727,0,-9.29206,-37.8489,-85.6704,-152.757,-239.108,-1000.42,-1000.42,-1000.42:93:PASS:1.01767:0.150145
5	50109743	CNV00000078	N	<CNV>	0	LowQual	IMPRECISE;SVTYPE=CNV;SVMETHOD=EMBL.DELLYv1.2.6;END=57569980;CIPOS=-2660,2447;CIEND=-999,1001;MP=0.783295	GT:CN:CNL:GQ:FT:RDCN:RDSD	./.:2:-1001.2,-1001.2,0,-1001.2,-1001.2,-1001.2,-1001.2,-1001.2,-1001.2,-1001.2:10012:PASS:2.00164:0.025	./.:2:-1001.17,-1001.17,0,-1001.17,-1001.17,-1001.17,-1001.17,-1001.17,-1001.17,-1001.17:10012:PASS:2.0104:0.025
5	57569983	CNV00000079	N	<CNV>	3	LowQual	IMPRECISE;SVTYPE=CNV;SVMETHOD=EMBL.DELLYv1.2.6;END=57594891;CIPOS=-1000,1000;CIEND=-1208,1211;MP=0.89153	GT:CN:CNL:GQ:FT:RDCN:RDSD	./.:2:-36.8323,-10.6551,0,-4.86681,-25.2556,-61.1663,-112.599,-179.554,-262.03,-1000.11:49:PASS:2.18646:0.16727	./.:2:-14.2018,-3.58851,0,-3.43623,-13.8972,-31.3829,-55.8933,-87.4285,-125.988,-171.573:34:PASS:2.01084:0.248644
5	57594894	CNV00000080	N	<CNV>	0	LowQual	IMPRECISE;SVTYPE=CNV;SVMETHOD=EMBL.DELLYv1.2.6;END=58629593;CIPOS=-1209,1210;CIEND=-2420,3867;MP=0.619947	GT:CN:CNL:GQ:FT:RDCN:RDSD	./.:2:-1000.95,-108.822,0,-110.411,-1000.95,-1000.95,-1000.95,-1000.95,-1000.95,-1000.95:1089:PASS:1.99638:0.0445081	./.:2:-1001,-133.83,0,-134.475,-1001,-1001,-1001,-1001,-1001,-1001:1338:PASS:1.9988:0.0402326
5	58630720	CNV00000081	N	<CNV>	130	PASS	IMPRECISE;SVTYPE=CNV;SVMETHOD=EMBL.DELLYv1.2.6;END=58905909;CIPOS=-3545,2742;CIEND=-564,5730;MP=0.388436	GT:CN:CNL:GQ:FT:RDCN:RDSD	./.:0:0,-2.91646,-12.9319,-30.0463,-54.2597,-85.572,-123.983,-169.494,-222.103,-281.811:29:PASS:0.0891719:0.24734	./.:0:0,-2.64348,-11.842,-27.5954,-49.9039,-78.7674,-114.186,-156.159,-204.688,-259.771:27:PASS:0.0967235:0.257398
5	58911206	CNV00000082	N	<CNV>	0	LowQual	IMPRECISE;SVTYPE=CNV;SVMETHOD=EMBL.DELLYv1.2.6;END=82727019;CIPOS=-5859,435;CIEND=-499,501;MP=0.770998	GT:CN:CNL:GQ:FT:RDCN:RDSD	./.:2:-1001.2,-1001.2,0,-1001.2,-1001.2,-1001.2,-1001.2,-1001.2,-1001.2,-1001.2:10012:PASS:2.00025:0.025	./.:2:-1001.15,-1001.15,0,-1001.15,-1001.15,-1001.15,-1001.15,-1001.15,-1001.15,-1001.15:10012:PASS:2.01206:0.025
5	82727022	CNV00000083	N	<CNV>	2	LowQual	IMPRECISE;SVTYPE=CNV;SVMETHOD=EMBL.DELLYv1.2.6;END=82740997;CIPOS=-500,500;CIEND=-364,1920;MP=0.848823	GT:CN:CNL:GQ:FT:RDCN:RDSD	./.:2:-19.742,-3.77666,0,-8.41202,-29.0127,-61.8021,-106.78,-163.947,-233.302,-314.847:38:PASS:1.80985:0.188762	./.:2:-9.55529,-2.03652,0,-3.44573,-12.3737,-26.7839,-46.6764,-72.0511,-102.908,-139.247:20:PASS:1.87148:0.281458
5	82741873	CNV00000084	N	<CNV>	0	LowQual	IMPRECISE;SVTYPE=CNV;SVMETHOD=EMBL.DELLYv1.2.6;END=99165541;CIPOS=-1238,1046;CIEND=-1887,2855;MP=0.792599	GT:CN:CNL:GQ:FT:RDCN:RDSD	./.:2:-1001.2,-1001.2,0,-1001.2,-1001.2,-1001.2,-1001.2,-1001.2,-1001.2,-1001.2:10012:PASS:1.99568:0.025	./.:2:-1001.18,-1001.18,0,-1001.18,-1001.18,-1001.18,-1001.18,-1001.18,-1001.18,-1001.18:10012:PASS:2.00795:0.025
5	99166547	CNV00000085	N	<CNV>	11	LowQual	IMPRECISE;SVTYPE=CNV;SVMETHOD=EMBL.DELLYv1.2.6;END=99258627;CIPOS=-2891,1851;CIEND=-911,914;MP=0.1167	GT:CN:CNL:GQ:FT:RDCN:RDSD	./.:1:-3.26007,0,-0.971704,-6.17518,-15.6104,-29.2775,-47.1763,-69.3068,-95.6692,-126.263:9:LowQual:1.27038:0.320355	./.:1:-1.79784,0,-0.250862,-2.55042,-6.89868,-13.2956,-21.7413,-32.2357,-44.7787,-59.3705:3:LowQual:1.37755:0.460419
5	99258630	CNV00000086	N	<CNV>	1	LowQual	IMPRECISE;SVTYPE=CNV;SVMETHOD=EMBL.DELLYv1.2.6;END=102629176;CIPOS=-912,913;CIEND=-368,16241;MP=0.664542	GT:CN:CNL:GQ:FT:RDCN:RDSD	./.:2:-1001.11,-302.005,0,-285.569,-1001.11,-1001.11,-1001.11,-1001.11,-1001.11,-1001.11:2856:PASS:2.01399:0.027187	./.:2:-1001.05,-259.846,0,-241.855,-1001.05,-1001.05,-1001.05,-1001.05,-1001.05,-1001.05:2419:PASS:2.01793:0.0294218
5	102644788	CNV00000087	N	<CNV>	44	PASS	IMPRECISE;SVTYPE=CNV;SVMETHOD=EMBL.DELLYv1.2.6;END=102915538;CIPOS=-15978,631;CIEND=-1482,3761;MP=0.402213	GT:CN:CNL:GQ:FT:RDCN:RDSD	./.:5:-11.5863,-7.56038,-4.38878,-2.07152,-0.608593,0,-0.245742,-1.34582,-3.30023,-6.10898:2:LowQual:5.21236:0.712981	./.:5:-10.0013,-6.49791,-3.74607,-1.74581,-0.497118,0,-0.254455,-1.26048,-3.01808,-5.52726:2:LowQual:5.16144:0.760163
5	102917000	CNV00000088	N	<CNV>	0	LowQual	IMPRECISE;SVTYPE=CNV;SVMETHOD=EMBL.DELLYv1.2.6;END=103313224;CIPOS=-2942,2301;CIEND=-43,6776;MP=0.458761	GT:CN:CNL:GQ:FT:RDCN:RDSD	./.:2:-62.5846,-15.3649,0,-16.49,-64.8349,-145.035,-257.089,-1000.53,-1000.53,-1000.53:153:PASS:1.98234:0.116763	./.:2:-43.7464,-9.62371,0,-14.8752,-54.2494,-118.123,-206.495,-319.366,-1000.34,-1000.34:96:PASS:1.89282:0.133143
5	103317289	CNV00000089	N	<CNV>	50	PASS	IMPRECISE;SVTYPE=CNV;SVMETHOD=EMBL.DELLYv1.2.6;END=103365997;CIPOS=-4106,2713;CIEND=-443,2603;MP=0.254547	GT:CN:CNL:GQ:FT:RDCN:RDSD	./.:1:-5.38251,0,-4.96297,-20.2714,-45.9253,-81.9248,-128.27,-184.96,-251.996,-1000.29:50:PASS:1.02028:0.204888	./.:1:-35.699,0,-34.4114,-138.933,-313.565,-1000.7,-1000.7,-1000.7,-1000.7,-1000.7:344:PASS:1.00918:0.0787047
5	103368046	CNV00000090	N	<CNV>	1	LowQual	IMPRECISE;SVTYPE=CNV;SVMETHOD=EMBL.DELLYv1.2.6;END=118128787;CIPOS=-2490,556;CIEND=-499,501;MP=0.881938	GT:CN:CNL:GQ:FT:RDCN:RDSD	./.:2:-1001.12,-1001.12,0,-1001.12,-1001.12,-1001.12,-1001.12,-1001.12,-1001.12,-1001.12:10011:PASS:1.98412:0.025	./.:2:-1000.87,-1000.87,0,-1000.87,-1000.87,-1000.87,-1000.87,-1000.87,-1000.87,-1000.87:10009:PASS:1.96903:0.025
5	118128790	CNV00000091	N	<CNV>	93	PASS	IMPRECISE;SVTYPE=CNV;SVMETHOD=EMBL.DELLYv1.2.6;END=118153212;CIPOS=-500,500;CIEND=-499,501;MP=0.982599	GT:CN:CNL:GQ:FT:RDCN:RDSD	./.:1:-10.646,0,-9.29767,-38.539,-87.7241,-156.853,-245.925,-1000.42,-1000.42,-1000.42:93:PASS:1.0338:0.147567	./.:1:-7.29176,0,-5.8623,-24.8786,-57.049,-102.373,-160.852,-232.485,-317.271,-1000.32:58:PASS:1.05434:0.181703
5	118153215	CNV00000092	N	<CNV>	1	LowQual	IMPRECISE;SVTYPE=CNV;SVMETHOD=EMBL.DELLYv1.2.6;END=120082609;CIPOS=-500,500;CIEND=6706,6706;MP=0.867606	GT:CN:CNL:GQ:FT:RDCN:RDSD	./.:2:-1001.15,-1001.15,0,-1001.15,-1001.15,-1001.15,-1001.15,-1001.15,-1001.15,-1001.15:10011:PASS:1.98735:0.025	./.:2:-1000.95,-144.902,0,-157.773,-1000.95,-1000.95,-1000.95,-1000.95,-1000.95,-1000.95:1449:PASS:1.97874:0.0378795
6	24141	CNV00000093	N	<CNV>	0	LowQual	IMPRECISE;SVTYPE=CNV;SVMETHOD=EMBL.DELLYv1.2.6;END=5433903;CIPOS=-24139,-24139;CIEND=-499,501;MP=0.697535	GT:CN:CNL:GQ:FT:RDCN:RDSD	./.:2:-1000.99,-132.28,0,-132.755,-1000.99,-1000.99,-1000.99,-1000.99,-1000.99,-1000.99:1323:PASS:1.9991:0.04048	./.:2:-1001.04,-164.656,0,-166.114,-1001.04,-1001.04,-1001.04,-1001.04,-1001.04,-1001.04:1646:PASS:1.9978:0.0362351
6	5433906	CNV00000094	N	<CNV>	234	PASS	IMPRECISE;SVTYPE=CNV;SVMETHOD=EMBL.DELLYv1.2.6;END=5458934;CIPOS=-500,500;CIEND=-610,3587;MP=0.443867	GT:CN:CNL:GQ:FT:RDCN:RDSD	./.:40:-10.3247,-9.04906,-7.80556,-6.59417,-5.41488,-4.26769,-3.15261,-2.06964,-1.01876,0:10:LowQual:40.2323:3.67795	./.:38:-3.7388,-3.27395,-2.82146,-2.38133,-1.95355,-1.53813,-1.13507,-0.744355,-0.366,0:4:LowQual:38.1222:5.92871
6	5462134	CNV00000095	N	<CNV>	0	LowQual	IMPRECISE;SVTYPE=CNV;SVMETHOD=EMBL.DELLYv1.2.6;END=5778783;CIPOS=-3808,389;CIEND=-134,4522;MP=0.737478	GT:CN:CNL:GQ:FT:RDCN:RDSD	./.:2:-1000.96,-112.079,0,-112.985,-1000.96,-1000.96,-1000.96,-1000.96,-1000.96,-1000.96:1121:PASS:1.99799:0.0439278	./.:2:-180.75,-46.8631,0,-40.1604,-167.344,-1000.69,-1000.69,-1000.69,-1000.69,-1000.69:402:PASS:2.03851:0.0706438
6	5782442	CNV00000096	N	<CNV>	9	LowQual	IMPRECISE;SVTYPE=CNV;SVMETHOD=EMBL.DELLYv1.2.6;END=5801620;CIPOS=-3791,865;CIEND=-499,501;MP=0.592492	GT:CN:CNL:GQ:FT:RDCN:RDSD	./.:34:-0.470963,-0.41145,-0.353734,-0.297813,-0.243688,-0.191359,-0.140825,-0.0920875,-0.0451458,0:1:LowQual:33.6392:15.551	./.:34:-0.434972,-0.379984,-0.32666,-0.275001,-0.225006,-0.176676,-0.13001,-0.0850091,-0.0416725,0:1:LowQual:33.5365:16.1531
6	5801623	CNV00000097	N	<CNV>	0	LowQual	IMPRECISE;SVTYPE=CNV;SVMETHOD=EMBL.DELLYv1.2.6;END=5899450;CIPOS=-500,500;CIEND=-499,501;MP=0.756412	GT:CN:CNL:GQ:FT:RDCN:RDSD	./.:2:-36.5705,-9.21737,0,-8.91841,-35.9726,-81.1626,-144.488,-225.95,-1000.41,-1000.41:89:PASS:2.00824:0.154748	./.:2:-25.7246,-6.37945,0,-6.58626,-26.1382,-58.6559,-104.139,-162.588,-234.003,-318.384:63:PASS:1.99202:0.183018
6	5899453	CNV00000098	N	<CNV>	89	PASS	IMPRECISE;SVTYPE=CNV;SVMETHOD=EMBL.DELLYv1.2.6;END=5978871;CIPOS=-500,500;CIEND=-608,23172;MP=0.379098	GT:CN:CNL:GQ:FT:RDCN:RDSD	./.:4:-39.0085,-21.2923,-8.8855,-1.78806,0,-3.52132,-12.352,-26.4921,-45.9416,-70.7004:18:PASS:3.83677:0.286003	./.:4:-30.2971,-16.8834,-7.36267,-1.73487,0,-2.15807,-8.20908,-18.153,-31.9899,-49.7197:18:PASS:3.94564:0.334005
6	6001654	CNV00000099	N	<CNV>	0	LowQual	IMPRECISE;SVTYPE=CNV;SVMETHOD=EMBL.DELLYv1.2.6;END=7909154;CIPOS=-23389,391;CIEND=-499,501;MP=0.745944	GT:CN:CNL:GQ:FT:RDCN:RDSD	./.:2:-1001.17,-1001.17,0,-1001.17,-1001.17,-1001.17,-1001.17,-1001.17,-1001.17,-1001.17:10012:PASS:2.00952:0.025	./.:2:-1001.2,-1001.2,0,-1001.2,-1001.2,-1001.2,-1001.2,-1001.2,-1001.2,-1001.2:10012:PASS:2.00108:0.025
6	7909157	CNV00000100	N	<CNV>	4	LowQual	IMPRECISE;SVTYPE=CNV;SVMETHOD=EMBL.DELLYv1.2.6;END=7925550;CIPOS=-500,500;CIEND=-499,501;MP=0.670875	GT:CN:CNL:GQ:FT:RDCN:RDSD	./.:1:-0.0769005,0,-0.40917,-1.30441,-2.68572,-4.55311,-6.90656,-9.74609,-13.0717,-16.8834:1:LowQual:0.658208:0.94524	./.:1:-0.0723884,0,-0.45484,-1.43691,-2.94621,-4.98273,-7.54648,-10.6375,-14.2557,-18.4011:1:LowQual:0.6373:0.907596
6	7925553	CNV00000101	N	<CNV>	0	LowQual	IMPRECISE;SVTYPE=CNV;SVMETHOD=EMBL.DELLYv1.2.6;END=18370431;CIPOS=-500,500;CIEND=-499,501;MP=0.757692	GT:CN:CNL:GQ:FT:RDCN:RDSD	./.:2:-1001.19,-1001.19,0,-1001.19,-1001.19,-1001.19,-1001.19,-1001.19,-1001.19,-1001.19:10012:PASS:2.00682:0.025	./.:2:-1001.05,-1001.05,0,-1001.05,-1001.05,-1001.05,-1001.05,-1001.05,-1001.05,-1001.05:10011:PASS:2.02096:0.025
6	18370434	CNV00000102	N	<CNV>	50	PASS	IMPRECISE;SVTYPE=CNV;SVMETHOD=EMBL.DELLYv1.2.6;END=18387741;CIPOS=-500,500;CIEND=-501,1970;MP=0.866659	GT:CN:CNL:GQ:FT:RDCN:RDSD	./.:1:-6.58053,0,-4.93799,-21.3945,-49.3695,-88.8631,-139.875,-202.406,-276.455,-1000.28:50:PASS:1.0713:0.194175	./.:1:-19.3512,0,-17.7641,-72.6435,-164.638,-293.748,-1000.56,-1000.56,-1000.56,-1000.56:178:PASS:1.02138:0.108172
6	18389215	CNV00000103	N	<CNV>	0	LowQual	IMPRECISE;SVTYPE=CNV;SVMETHOD=EMBL.DELLYv1.2.6;END=32623527;CIPOS=-1973,498;CIEND=-499,501;MP=0.769478	GT:CN:CNL:GQ:FT:RDCN:RDSD	./.:2:-1001.19,-1001.19,0,-1001.19,-1001.19,-1001.19,-1001.19,-1001.19,-1001.19,-1001.19:10012:PASS:2.00714:0.025	./.:2:-1000.91,-1000.91,0,-1000.91,-1000.91,-1000.91,-1000.91,-1000.91,-1000.91,-1000.91:10009:PASS:2.0291:0.025
6	32623530	CNV00000104	N	<CNV>	255	PASS	IMPRECISE;SVTYPE=CNV;SVMETHOD=EMBL.DELLYv1.2.6;END=32641384;CIPOS=-500,500;CIEND=-499,501;MP=0.839998	GT:CN:CNL:GQ:FT:RDCN:RDSD	./.:0:0,-5.49646,-25.4077,-59.7338,-108.475,-171.63,-249.201,-1000.26,-1000.26,-1000.26:55:PASS:0.118694:0.173575	./.:0:0,-30.1758,-129.707,-298.593,-1000.56,-1000.56,-1000.56,-1000.56,-1000.56,-1000.56:302:PASS:0.0649083:0.0791321
6	32641387	CNV00000105	N	<CNV>	2	LowQual	IMPRECISE;SVTYPE=CNV;SVMETHOD=EMBL.DELLYv1.2.6;END=32648030;CIPOS=-500,500;CIEND=-1878,10909;MP=0.740105	GT:CN:CNL:GQ:FT:RDCN:RDSD	./.:1:-1.46203,0,-0.00166985,-1.46704,-4.39611,-8.78888,-14.6453,-21.9655,-30.7494,-40.997:0:LowQual:1.49886:0.544711	./.:1:-1.16879,0,-0.00533491,-1.18479,-3.53837,-7.06606,-11.7679,-17.6438,-24.6939,-32.918:0:LowQual:1.49546:0.608185
6	32657146	CNV00000106	N	<CNV>	0	LowQual	IMPRECISE;SVTYPE=CNV;SVMETHOD=EMBL.DELLYv1.2.6;END=64294875;CIPOS=-10992,1795;CIEND=-1578,3548;MP=0.771549	GT:CN:CNL:GQ:FT:RDCN:RDSD	./.:2:-1001.19,-1001.19,0,-1001.19,-1001.19,-1001.19,-1001.19,-1001.19,-1001.19,-1001.19:10012:PASS:2.00696:0.025	./.:2:-1001.06,-1001.06,0,-1001.06,-1001.06,-1001.06,-1001.06,-1001.06,-1001.06,-1001.06:10011:PASS:2.02014:0.025
6	64297907	CNV00000107	N	<CNV>	96	PASS	IMPRECISE;SVTYPE=CNV;SVMETHOD=EMBL.DELLYv1.2.6;END=64325721;CIPOS=-4608,518;CIEND=-499,501;MP=0.647721	GT:CN:CNL:GQ:FT:RDCN:RDSD	./.:1:-15.4172,0,-9.38171,-43.5623,-102.542,-186.32,-294.897,-1000.3,-1000.3,-1000.3:94:PASS:1.12169:0.132335	./.:1:-4.53774,0,-3.6382,-15.4523,-35.4424,-63.6084,-99.9504,-144.468,-197.162,-258.032:36:PASS:1.05501:0.230475
6	64325724	CNV00000108	N	<CNV>	0	LowQual	IMPRECISE;SVTYPE=CNV;SVMETHOD=EMBL.DELLYv1.2.6;END=113035309;CIPOS=-500,500;CIEND=-1537,2298;MP=0.775722	GT:CN:CNL:GQ:FT:RDCN:RDSD	./.:2:-1001.2,-1001.2,0,-1001.2,-1001.2,-1001.2,-1001.2,-1001.2,-1001.2,-1001.2:10012:PASS:1.99996:0.025	./.:2:-1001.18,-1001.18,0,-1001.18,-1001.18,-1001.18,-1001.18,-1001.18,-1001.18,-1001.18:10012:PASS:2.00749:0.025
6	113037225	CNV00000109	N	<CNV>	10009	PASS	IMPRECISE;SVTYPE=CNV;SVMETHOD=EMBL.DELLYv1.2.6;END=113054945;CIPOS=-3451,384;CIEND=-499,501;MP=0.557668	GT:CN:CNL:GQ:FT:RDCN:RDSD	./.:0:0,-79.6682,-1000.79,-1000.79,-1000.79,-1000.79,-1000.79,-1000.79,-1000.79,-1000.79:797:PASS:0.0350603:0.050344	./.:0:0,-28.8933,-121.424,-277.592,-1000.62,-1000.62,-1000.62,-1000.62,-1000.62,-1000.62:289:PASS:0.0459696:0.0826106
6	113054948	CNV00000110	N	<CNV>	0	LowQual	IMPRECISE;SVTYPE=CNV;SVMETHOD=EMBL.DELLYv1.2.6;END=117805094;CIPOS=-500,500;CIEND=1245,1245;MP=0.842876	GT:CN:CNL:GQ:FT:RDCN:RDSD	./.:2:-1001.18,-1001.18,0,-1001.18,-1001.18,-1001.18,-1001.18,-1001.18,-1001.18,-1001.18:10012:PASS:1.99214:0.025	./.:2:-1000.94,-196.42,0,-218.671,-1000.94,-1000.94,-1000.94,-1000.94,-1000.94,-1000.94:1964:PASS:1.9732:0.032346
7	15649	CNV00000111	N	<CNV>	165	PASS	IMPRECISE;SVTYPE=CNV;SVMETHOD=EMBL.DELLYv1.2.6;END=67805;CIPOS=-15647,-15647;CIEND=-499,501;MP=0.546398	GT:CN:CNL:GQ:FT:RDCN:RDSD	./.:0:0,-3.16942,-16.3429,-39.5206,-72.7023,-115.888,-169.078,-232.272,-305.47,-1000.11:32:PASS:0.183189:0.208355	./.:0:0,-7.56549,-35.1396,-82.7224,-150.314,-237.914,-1000.28,-1000.28,-1000.28,-1000.28:76:PASS:0.121889:0.147327
7	67808	CNV00000112	N	<CNV>	0	LowQual	IMPRECISE;SVTYPE=CNV;SVMETHOD=EMBL.DELLYv1.2.6;END=7115890;CIPOS=-500,500;CIEND=-1729,7398;MP=0.808922	GT:CN:CNL:GQ:FT:RDCN:RDSD	./.:2:-1001.2,-1001.2,0,-1001.2,-1001.2,-1001.2,-1001.2,-1001.2,-1001.2,-1001.2:10012:PASS:1.99681:0.025	./.:2:-1001.08,-1001.08,0,-1001.08,-1001.08,-1001.08,-1001.08,-1001.08,-1001.08,-1001.08:10011:PASS:1.98144:0.025
7	7123138	CNV00000113	N	<CNV>	34	PASS	IMPRECISE;SVTYPE=CNV;SVMETHOD=EMBL.DELLYv1.2.6;END=7141823;CIPOS=-8975,152;CIEND=-499,501;MP=0.730508	GT:CN:CNL:GQ:FT:RDCN:RDSD	./.:4:-14.0791,-7.80536,-3.36761,-0.765824,0,-1.07014,-3.97624,-8.71831,-15.2963,-23.7103:8:LowQual:3.91712:0.486362	./.:4:-8.89103,-4.85732,-2.03092,-0.41181,0,-0.795488,-2.79827,-6.00836,-10.4257,-16.0504:4:LowQual:3.8411:0.59977
7	7141826	CNV00000114	N	<CNV>	0	LowQual	IMPRECISE;SVTYPE=CNV;SVMETHOD=EMBL.DELLYv1.2.6;END=8450686;CIPOS=-500,500;CIEND=-898,1633;MP=0.752866	GT:CN:CNL:GQ:FT:RDCN:RDSD	./.:2:-1001.12,-236.324,0,-234.084,-1001.12,-1001.12,-1001.12,-1001.12,-1001.12,-1001.12:2341:PASS:2.00238:0.0303847	./.:2:-1000.67,-189.632,0,-227.159,-1000.67,-1000.67,-1000.67,-1000.67,-1000.67,-1000.67:1897:PASS:1.95498:0.0322799
7	8452220	CNV00000115	N	<CNV>	15	PASS	IMPRECISE;SVTYPE=CNV;SVMETHOD=EMBL.DELLYv1.2.6;END=8473559;CIPOS=-2430,101;CIEND=-704,706;MP=0.553161	GT:CN:CNL:GQ:FT:RDCN:RDSD	./.:1:-3.63676,0,-1.43846,-7.95215,-19.5411,-36.2052,-57.9445,-84.7591,-116.649,-153.614:14:LowQual:1.21657:0.292526	./.:1:-2.65608,0,-1.17296,-6.17496,-15.006,-27.6661,-44.1552,-64.4734,-88.6206,-116.597:12:LowQual:1.19367:0.336781
7	8473562	CNV00000116	N	<CNV>	1	LowQual	IMPRECISE;SVTYPE=CNV;SVMETHOD=EMBL.DELLYv1.2.6;END=8774098;CIPOS=-705,705;CIEND=-376,1708;MP=0.368243	GT:CN:CNL:GQ:FT:RDCN:RDSD	./.:2:-3.58521,-1.08419,0,-0.332644,-2.08212,-5.24843,-9.83158,-15.8316,-23.2484,-32.082:3:LowQual:2.26522:0.553647	./.:2:-5.4181,-1.59042,0,-0.646844,-3.53095,-8.65232,-16.0109,-25.6068,-37.44,-51.5104:6:LowQual:2.21088:0.440589
7	8775185	CNV00000117	N	<CNV>	0	LowQual	IMPRECISE;SVTYPE=CNV;SVMETHOD=EMBL.DELLYv1.2.6;END=10719412;CIPOS=-1461,623;CIEND=-499,501;MP=0.413594	GT:CN:CNL:GQ:FT:RDCN:RDSD	./.:2:-268.015,-66.5519,0,-68.359,-271.629,-1000.84,-1000.84,-1000.84,-1000.84,-1000.84:665:PASS:1.9933:0.0567373	./.:2:-246.34,-60.0969,0,-66.0487,-258.243,-1000.8,-1000.8,-1000.8,-1000.8,-1000.8:601:PASS:1.97641:0.0586754
7	10719415	CNV00000118	N	<CNV>	12	LowQual	IMPRECISE;SVTYPE=CNV;SVMETHOD=EMBL.DELLYv1.2.6;END=10772441;CIPOS=-500,500;CIEND=-2606,3476;MP=0.356943	GT:CN:CNL:GQ:FT:RDCN:RDSD	./.:5:-3.17502,-2.11187,-1.26279,-0.627785,-0.206855,0,-0.0072192,-0.228513,-0.663881,-1.31332:0:LowQual:5.46628:1.42433	./.:5:-4.01612,-2.6037,-1.49588,-0.692653,-0.194027,0,-0.110572,-0.525742,-1.24551,-2.26988:1:LowQual:5.13699:1.19407
7	10775348	CNV00000119	N	<CNV>	5	LowQual	IMPRECISE;SVTYPE=CNV;SVMETHOD=EMBL.DELLYv1.2.6;END=10818894;CIPOS=-5511,571;CIEND=-499,501;MP=0.277165	GT:CN:CNL:GQ:FT:RDCN:RDSD	./.:1:-0.0212067,0,-0.422804,-1.28962,-2.60045,-4.35528,-6.55413,-9.19699,-12.2839,-15.8147:1:LowQual:0.547762:0.988998	./.:1:-0.00557816,0,-0.574197,-1.72817,-3.46192,-5.77544,-8.66874,-12.1418,-16.1947,-20.8273:0:LowQual:0.509621:0.865491
7	10818897	CNV00000120	N	<CNV>	12	LowQual	IMPRECISE;SVTYPE=CNV;SVMETHOD=EMBL.DELLYv1.2.6;END=10969032;CIPOS=-500,500;CIEND=-508,511;MP=0.29978	GT:CN:CNL:GQ:FT:RDCN:RDSD	./.:5:-3.36877,-2.17337,-1.23879,-0.565037,-0.152106,0,-0.108717,-0.478259,-1.10862,-1.99981:1:LowQual:5.08318:1.29038	./.:5:-3.98122,-2.54437,-1.42783,-0.631589,-0.155645,0,-0.164654,-0.649607,-1.45486,-2.58041:1:LowQual:4.98594:1.16443
7	10969035	CNV00000121	N	<CNV>	4	LowQual	IMPRECISE;SVTYPE=CNV;SVMETHOD=EMBL.DELLYv1.2.6;END=10999119;CIPOS=-509,510;CIEND=-3624,3864;MP=0.439706	GT:CN:CNL:GQ:FT:RDCN:RDSD	./.:1:-0.0514589,0,-0.405332,-1.26745,-2.58637,-4.36207,-6.59457,-9.28386,-12.4299,-16.0328:1:LowQual:0.612653:0.975065	./.:1:-0.0744665,0,-0.341144,-1.0979,-2.27026,-3.85824,-5.86182,-8.28101,-11.1158,-14.3662:1:LowQual:0.679174:1.02223
7	10999676	CNV00000122	N	<CNV>	12	LowQual	IMPRECISE;SVTYPE=CNV;SVMETHOD=EMBL.DELLYv1.2.6;END=11042883;CIPOS=-4179,3309;CIEND=-1118,4722;MP=0.25828	GT:CN:CNL:GQ:FT:RDCN:RDSD	./.:6:-2.52288,-1.75087,-1.11947,-0.628678,-0.278504,-0.068945,0,-0.0716693,-0.283953,-0.636851:1:LowQual:5.99031:1.75743	./.:6:-3.2656,-2.23593,-1.40042,-0.759078,-0.311892,-0.0588657,0,-0.135295,-0.46475,-0.988365:0:LowQual:5.80318:1.49559
7	11047507	CNV00000123	N	<CNV>	1	LowQual	IMPRECISE;SVTYPE=CNV;SVMETHOD=EMBL.DELLYv1.2.6;END=13671952;CIPOS=-5740,100;CIEND=-892,3914;MP=0.856177	GT:CN:CNL:GQ:FT:RDCN:RDSD	./.:2:-1001.01,-199.942,0,-216.389,-1001.01,-1001.01,-1001.01,-1001.01,-1001.01,-1001.01:1999:PASS:1.98025:0.0322978	./.:2:-1000.49,-111.229,0,-143.038,-1000.49,-1000.49,-1000.49,-1000.49,-1000.49,-1000.49:1112:PASS:1.93745:0.0413283
7	13675761	CNV00000124	N	<CNV>	34	PASS	IMPRECISE;SVTYPE=CNV;SVMETHOD=EMBL.DELLYv1.2.6;END=13719262;CIPOS=-4699,107;CIEND=-499,501;MP=0.404708	GT:CN:CNL:GQ:FT:RDCN:RDSD	./.:4:-14.8245,-8.14083,-3.44218,-0.728566,0,-1.25648,-4.498,-9.72457,-16.9362,-26.1328:7:LowQual:3.86703:0.467743	./.:4:-25.0711,-13.4845,-5.44378,-0.948941,0,-2.59696,-8.73981,-18.4286,-31.6632,-48.4438:10:LowQual:3.76762:0.349969
7	13719265	CNV00000125	N	<CNV>	0	LowQual	IMPRECISE;SVTYPE=CNV;SVMETHOD=EMBL.DELLYv1.2.6;END=33445876;CIPOS=-500,500;CIEND=-1306,1308;MP=0.815254	GT:CN:CNL:GQ:FT:RDCN:RDSD	./.:2:-1001.19,-1001.19,0,-1001.19,-1001.19,-1001.19,-1001.19,-1001.19,-1001.19,-1001.19:10012:PASS:1.99444:0.025	./.:2:-1000.99,-127.776,0,-128.77,-1000.99,-1000.99,-1000.99,-1000.99,-1000.99,-1000.99:1278:PASS:1.99806:0.0411443
7	33445879	CNV00000126	N	<CNV>	0	LowQual	IMPRECISE;SVTYPE=CNV;SVMETHOD=EMBL.DELLYv1.2.6;END=33453392;CIPOS=-1307,1307;CIEND=-499,501;MP=0.772588	GT:CN:CNL:GQ:FT:RDCN:RDSD	./.:2:-4.69852,-0.915438,0,-1.95221,-6.77206,-14.4596,-25.0147,-38.4375,-54.7279,-73.886:10:LowQual:1.81923:0.389161	./.:2:-7.6188,-1.34864,0,-3.57288,-12.0673,-25.4832,-43.8206,-67.0796,-95.2601,-128.362:13:LowQual:1.77403:0.297059
7	33453395	CNV00000127	N	<CNV>	50	PASS	IMPRECISE;SVTYPE=CNV;SVMETHOD=EMBL.DELLYv1.2.6;END=33473266;CIPOS=-500,500;CIEND=-158,1650;MP=0.787903	GT:CN:CNL:GQ:FT:RDCN:RDSD	./.:1:-3.12909,0,-4.94263,-17.957,-39.043,-68.2008,-105.43,-150.732,-204.104,-265.549:31:PASS:0.887661:0.231958	./.:1:-1.96595,0,-4.21421,-14.6086,-31.1831,-53.9378,-82.8726,-117.988,-159.283,-206.758:20:PASS:0.818106:0.265089
7	33474077	CNV00000128	N	<CNV>	0	LowQual	IMPRECISE;SVTYPE=CNV;SVMETHOD=EMBL.DELLYv1.2.6;END=40163787;CIPOS=-967,841;CIEND=-476,9154;MP=0.810396	GT:CN:CNL:GQ:FT:RDCN:RDSD	./.:2:-1001.2,-1001.2,0,-1001.2,-1001.2,-1001.2,-1001.2,-1001.2,-1001.2,-1001.2:10012:PASS:1.99921:0.025	./.:2:-1001.17,-1001.17,0,-1001.17,-1001.17,-1001.17,-1001.17,-1001.17,-1001.17,-1001.17:10012:PASS:2.01035:0.025
7	40171143	CNV00000129	N	<CNV>	16	PASS	IMPRECISE;SVTYPE=CNV;SVMETHOD=EMBL.DELLYv1.2.6;END=40187123;CIPOS=-7830,1800;CIEND=-499,501;MP=0.689651	GT:CN:CNL:GQ:FT:RDCN:RDSD	./.:4:-8.42023,-4.22745,-1.42648,-0.0173309,0,-1.37449,-4.14079,-8.29891,-13.8489,-20.7906:0:LowQual:3.51245:0.5586	./.:3:-8.3187,-4.08124,-1.30835,0,-0.156205,-1.77696,-4.86227,-9.41213,-15.4265,-22.9055:2:LowQual:3.39334:0.544553
7	40187126	CNV00000130	N	<CNV>	0	LowQual	IMPRECISE;SVTYPE=CNV;SVMETHOD=EMBL.DELLYv1.2.6;END=40476955;CIPOS=-500,500;CIEND=-499,501;MP=0.741808	GT:CN:CNL:GQ:FT:RDCN:RDSD	./.:2:-126.681,-31.631,0,-31.7882,-126.996,-285.622,-1000.68,-1000.68,-1000.68,-1000.68:316:PASS:1.99876:0.0827526	./.:2:-221.893,-54.2307,0,-59.2013,-231.834,-1000.78,-1000.78,-1000.78,-1000.78,-1000.78:542:PASS:1.97809:0.0618763
7	40476958	CNV00000131	N	<CNV>	9	LowQual	IMPRECISE;SVTYPE=CNV;SVMETHOD=EMBL.DELLYv1.2.6;END=40494835;CIPOS=-500,500;CIEND=-499,501;MP=0.615191	GT:CN:CNL:GQ:FT:RDCN:RDSD	./.:1:-3.10727,0,-0.65855,-5.08292,-13.2731,-25.2291,-40.9509,-60.4386,-83.692,-110.711:7:LowQual:1.32512:0.339596	./.:1:-1.82893,0,-0.152832,-2.28743,-6.40378,-12.5019,-20.5818,-30.6434,-42.6868,-56.712:2:LowQual:1.42288:0.46813
7	40494838	CNV00000132	N	<CNV>	1	LowQual	IMPRECISE;SVTYPE=CNV;SVMETHOD=EMBL.DELLYv1.2.6;END=41178038;CIPOS=-500,500;CIEND=-499,501;MP=0.728919	GT:CN:CNL:GQ:FT:RDCN:RDSD	./.:2:-1001.06,-320.705,0,-1001.06,-1001.06,-1001.06,-1001.06,-1001.06,-1001.06,-1001.06:3207:PASS:1.97975:0.0254886	./.:2:-1001.12,-245.429,0,-240.837,-1001.12,-1001.12,-1001.12,-1001.12,-1001.12,-1001.12:2408:PASS:2.00472:0.0298851
7	41178041	CNV00000133	N	<CNV>	272	PASS	IMPRECISE;SVTYPE=CNV;SVMETHOD=EMBL.DELLYv1.2.6;END=41198958;CIPOS=-500,500;CIEND=-499,501;MP=0.52579	GT:CN:CNL:GQ:FT:RDCN:RDSD	./.:1:-19.9569,0,-27.0539,-101.119,-222.194,-1000.48,-1000.48,-1000.48,-1000.48,-1000.48:200:PASS:0.924518:0.0961155	./.:1:-7.86953,0,-7.61977,-30.7289,-69.3272,-123.415,-192.992,-278.058,-1000.38,-1000.38:76:PASS:1.00806:0.167447
7	41198961	CNV00000134	N	<CNV>	0	LowQual	IMPRECISE;SVTYPE=CNV;SVMETHOD=EMBL.DELLYv1.2.6;END=41397532;CIPOS=-500,500;CIEND=-499,501;MP=0.715097	GT:CN:CNL:GQ:FT:RDCN:RDSD	./.:2:-129.896,-31.4577,0,-35.5225,-138.025,-307.508,-1000.66,-1000.66,-1000.66,-1000.66:315:PASS:1.96966:0.0805228	./.:2:-60.8427,-14.1087,0,-18.5165,-69.6581,-153.425,-269.817,-1000.46,-1000.46,-1000.46:141:PASS:1.93245:0.115376
7	41397535	CNV00000135	N	<CNV>	28	PASS	IMPRECISE;SVTYPE=CNV;SVMETHOD=EMBL.DELLYv1.2.6;END=41434391;CIPOS=-500,500;CIEND=-499,501;MP=0.569727	GT:CN:CNL:GQ:FT:RDCN:RDSD	./.:1:-4.2742,0,-2.74255,-12.5018,-29.2779,-53.0706,-83.8802,-121.706,-166.549,-218.409:28:PASS:1.10914:0.248785	./.:1:-6.65972,0,-4.51156,-20.1944,-47.0485,-85.0739,-134.271,-194.638,-266.178,-1000.25:46:PASS:1.09615:0.19717
7	41434394	CNV00000136	N	<CNV>	0	LowQual	IMPRECISE;SVTYPE=CNV;SVMETHOD=EMBL.DELLYv1.2.6;END=42663542;CIPOS=-500,500;CIEND=-499,501;MP=0.695602	GT:CN:CNL:GQ:FT:RDCN:RDSD	./.:2:-1000.97,-131.101,0,-139.157,-1000.97,-1000.97,-1000.97,-1000.97,-1000.97,-1000.97:1311:PASS:1.9851:0.0400869	./.:2:-1001.08,-287.846,0,-308.468,-1001.08,-1001.08,-1001.08,-1001.08,-1001.08,-1001.08:2879:PASS:1.98271:0.026987
7	42663545	CNV00000137	N	<CNV>	29	PASS	IMPRECISE;SVTYPE=CNV;SVMETHOD=EMBL.DELLYv1.2.6;END=42692316;CIPOS=-500,500;CIEND=-499,501;MP=0.660307	GT:CN:CNL:GQ:FT:RDCN:RDSD	./.:1:-4.17478,0,-2.90005,-12.8749,-29.9246,-54.0492,-85.2486,-123.523,-168.872,-221.296:29:PASS:1.09009:0.247762	./.:1:-8.07263,0,-6.08766,-26.3356,-60.7438,-109.312,-172.041,-248.93,-1000.32,-1000.32:61:PASS:1.07009:0.175128
7	42692319	CNV00000138	N	<CNV>	0	LowQual	IMPRECISE;SVTYPE=CNV;SVMETHOD=EMBL.DELLYv1.2.6;END=52143192;CIPOS=-500,500;CIEND=-499,501;MP=0.840345	GT:CN:CNL:GQ:FT:RDCN:RDSD	./.:2:-1001.2,-1001.2,0,-1001.2,-1001.2,-1001.2,-1001.2,-1001.2,-1001.2,-1001.2:10012:PASS:2.00375:0.025	./.:2:-1001.17,-1001.17,0,-1001.17,-1001.17,-1001.17,-1001.17,-1001.17,-1001.17,-1001.17:10012:PASS:2.00934:0.025
7	52143195	CNV00000139	N	<CNV>	13	LowQual	IMPRECISE;SVTYPE=CNV;SVMETHOD=EMBL.DELLYv1.2.6;END=52159166;CIPOS=-500,500;CIEND=-499,501;MP=0.813811	GT:CN:CNL:GQ:FT:RDCN:RDSD	./.:2:-61.6867,-10.3629,0,-30.5981,-102.157,-214.677,-999.339,-999.339,-999.339,-999.339:103:PASS:1.75299:0.102969	./.:2:-10.3948,-2.33225,0,-3.39806,-12.5264,-27.3851,-47.9741,-74.2934,-106.343,-144.123:23:PASS:1.907:0.275298
7	52159169	CNV00000140	N	<CNV>	0	LowQual	IMPRECISE;SVTYPE=CNV;SVMETHOD=EMBL.DELLYv1.2.6;END=84780997;CIPOS=-500,500;CIEND=-315,1579;MP=0.804793	GT:CN:CNL:GQ:FT:RDCN:RDSD	./.:2:-1001.2,-1001.2,0,-1001.2,-1001.2,-1001.2,-1001.2,-1001.2,-1001.2,-1001.2:10012:PASS:1.99812:0.025	./.:2:-1001.04,-1001.04,0,-1001.04,-1001.04,-1001.04,-1001.04,-1001.04,-1001.04,-1001.04:10010:PASS:2.0215:0.025
7	84781866	CNV00000141	N	<CNV>	27	PASS	IMPRECISE;SVTYPE=CNV;SVMETHOD=EMBL.DELLYv1.2.6;END=84807882;CIPOS=-1182,712;CIEND=-499,501;MP=0.737297	GT:CN:CNL:GQ:FT:RDCN:RDSD	./.:1:-3.56871,0,-2.62448,-11.4422,-26.453,-47.6571,-75.0544,-108.645,-148.428,-194.405:27:PASS:1.07623:0.26481	./.:1:-3.97546,0,-2.3206,-10.9373,-25.85,-47.0588,-74.5636,-108.365,-148.461,-194.855:23:PASS:1.13142:0.262638
7	84807885	CNV00000142	N	<CNV>	0	LowQual	IMPRECISE;SVTYPE=CNV;SVMETHOD=EMBL.DELLYv1.2.6;END=110667519;CIPOS=-500,500;CIEND=15223,15223;MP=0.776526	GT:CN:CNL:GQ:FT:RDCN:RDSD	./.:2:-1001.2,-1001.2,0,-1001.2,-1001.2,-1001.2,-1001.2,-1001.2,-1001.2,-1001.2:10012:PASS:1.99958:0.025	./.:2:-1001.05,-1001.05,0,-1001.05,-1001.05,-1001.05,-1001.05,-1001.05,-1001.05,-1001.05:10010:PASS:2.0211:0.025
8	444	CNV00000143	N	<CNV>	12	LowQual	IMPRECISE;SVTYPE=CNV;SVMETHOD=EMBL.DELLYv1.2.6;END=66734;CIPOS=-442,-442;CIEND=-856,1038;MP=0.706812	GT:CN:CNL:GQ:FT:RDCN:RDSD	./.:1:-0.425935,0,-1.17896,-3.96282,-8.35158,-14.3452,-21.9438,-31.1472,-41.9556,-54.3688:4:LowQual:0.765397:0.520198	./.:1:-0.447146,0,-1.3264,-4.42635,-9.29986,-15.9469,-24.3675,-34.5616,-46.5293,-60.2706:5:LowQual:0.752119:0.494847
8	67631	CNV00000144	N	<CNV>	0	LowQual	IMPRECISE;SVTYPE=CNV;SVMETHOD=EMBL.DELLYv1.2.6;END=8045360;CIPOS=-1751,143;CIEND=-499,501;MP=0.754681	GT:CN:CNL:GQ:FT:RDCN:RDSD	./.:2:-1001.19,-1001.19,0,-1001.19,-1001.19,-1001.19,-1001.19,-1001.19,-1001.19,-1001.19:10012:PASS:1.99366:0.025	./.:2:-1000.98,-1000.98,0,-1000.98,-1000.98,-1000.98,-1000.98,-1000.98,-1000.98,-1000.98:10010:PASS:1.97493:0.025
8	8045363	CNV00000145	N	<CNV>	26	PASS	IMPRECISE;SVTYPE=CNV;SVMETHOD=EMBL.DELLYv1.2.6;END=8062015;CIPOS=-500,500;CIEND=-974,1891;MP=0.640627	GT:CN:CNL:GQ:FT:RDCN:RDSD	./.:1:-4.02289,0,-2.51491,-11.5676,-27.1581,-49.2864,-77.9525,-113.156,-154.898,-203.178:25:PASS:1.11533:0.257737	./.:1:-4.23017,0,-2.03745,-10.3425,-24.9152,-45.7556,-72.8635,-106.239,-145.882,-191.793:21:PASS:1.17492:0.263233
8	8063078	CNV00000146	N	<CNV>	0	LowQual	IMPRECISE;SVTYPE=CNV;SVMETHOD=EMBL.DELLYv1.2.6;END=12529269;CIPOS=-2035,830;CIEND=-1742,3718;MP=0.810438	GT:CN:CNL:GQ:FT:RDCN:RDSD	./.:2:-17.5077,-4.7148,0,-3.36329,-14.8047,-34.3241,-61.9217,-97.5973,-141.351,-193.183:34:PASS:2.08365:0.231866	./.:2:-20.6191,-5.39344,0,-4.43877,-18.7097,-42.8129,-76.7483,-120.516,-174.116,-237.548:45:PASS:2.04855:0.210168
8	12530732	CNV00000147	N	<CNV>	0	LowQual	IMPRECISE;SVTYPE=CNV;SVMETHOD=EMBL.DELLYv1.2.6;END=12544471;CIPOS=-3203,2257;CIEND=-882,1717;MP=0.794629	GT:CN:CNL:GQ:FT:RDCN:RDSD	./.:2:-17.8605,-4.32795,0,-4.87663,-18.9578,-42.2436,-74.734,-116.429,-167.329,-227.433:44:PASS:1.9702:0.217215	./.:2:-9.95924,-2.39471,0,-2.7751,-10.72,-23.8347,-42.1192,-65.5736,-94.1977,-127.992:24:PASS:1.96321:0.289838
8	12545853	CNV00000148	N	<CNV>	683	PASS	IMPRECISE;SVTYPE=CNV;SVMETHOD=EMBL.DELLYv1.2.6;END=12589408;CIPOS=-2262,337;CIEND=-499,501;MP=0.662029	GT:CN:CNL:GQ:FT:RDCN:RDSD	./.:1:-65.1164,0,-68.3081,-270.041,-1000.84,-1000.84,-1000.84,-1000.84,-1000.84,-1000.84:651:PASS:0.98804:0.0570525	./.:1:-56.3994,0,-70.1952,-266.985,-1000.65,-1000.65,-1000.65,-1000.65,-1000.65,-1000.65:564:PASS:0.945512:0.0585713
8	12589411	CNV00000149	N	<CNV>	0	LowQual	IMPRECISE;SVTYPE=CNV;SVMETHOD=EMBL.DELLYv1.2.6;END=15429401;CIPOS=-500,500;CIEND=-570,831;MP=0.755661	GT:CN:CNL:GQ:FT:RDCN:RDSD	./.:2:-1001.17,-1001.17,0,-1001.17,-1001.17,-1001.17,-1001.17,-1001.17,-1001.17,-1001.17:10012:PASS:1.99019:0.025	./.:2:-1001.17,-1001.17,0,-1001.17,-1001.17,-1001.17,-1001.17,-1001.17,-1001.17,-1001.17:10012:PASS:1.98974:0.025
8	15429805	CNV00000150	N	<CNV>	182	PASS	IMPRECISE;SVTYPE=CNV;SVMETHOD=EMBL.DELLYv1.2.6;END=15445407;CIPOS=-972,429;CIEND=-500,1467;MP=0.892656	GT:CN:CNL:GQ:FT:RDCN:RDSD	./.:1:-16.4824,0,-18.1531,-70.9416,-158.366,-280.425,-1000.54,-1000.54,-1000.54,-1000.54:164:PASS:0.975883:0.111978	./.:1:-9.1572,0,-6.99269,-30.1353,-69.4277,-124.87,-196.462,-284.204,-1000.35,-1000.35:69:PASS:1.06701:0.163986
8	15446377	CNV00000151	N	<CNV>	0	LowQual	IMPRECISE;SVTYPE=CNV;SVMETHOD=EMBL.DELLYv1.2.6;END=15578187;CIPOS=-1468,499;CIEND=-499,501;MP=0.781401	GT:CN:CNL:GQ:FT:RDCN:RDSD	./.:2:-71.0724,-17.5388,0,-18.4561,-72.907,-163.353,-289.793,-1000.56,-1000.56,-1000.56:176:PASS:1.98726:0.109843	./.:2:-77.0401,-18.9065,0,-20.3207,-79.8685,-178.643,-316.646,-1000.57,-1000.57,-1000.57:189:PASS:1.98197:0.10522
8	15578190	CNV00000152	N	<CNV>	75	PASS	IMPRECISE;SVTYPE=CNV;SVMETHOD=EMBL.DELLYv1.2.6;END=15596139;CIPOS=-500,500;CIEND=-499,501;MP=0.724138	GT:CN:CNL:GQ:FT:RDCN:RDSD	./.:0:0,-1.09889,-7.32505,-18.6785,-35.1592,-56.7671,-83.5024,-115.365,-152.355,-194.472:11:LowQual:0.285677:0.291038	./.:0:0,-3.34306,-18.0286,-44.0568,-81.4274,-130.141,-190.196,-261.594,-1000.07,-1000.07:34:PASS:0.205263:0.195676
8	15596142	CNV00000153	N	<CNV>	0	LowQual	IMPRECISE;SVTYPE=CNV;SVMETHOD=EMBL.DELLYv1.2.6;END=23918403;CIPOS=-500,500;CIEND=-499,501;MP=0.749916	GT:CN:CNL:GQ:FT:RDCN:RDSD	./.:2:-1001.2,-1001.2,0,-1001.2,-1001.2,-1001.2,-1001.2,-1001.2,-1001.2,-1001.2:10012:PASS:2.00039:0.025	./.:2:-1001.16,-1001.16,0,-1001.16,-1001.16,-1001.16,-1001.16,-1001.16,-1001.16,-1001.16:10012:PASS:2.01093:0.025
8	23918406	CNV00000154	N	<CNV>	5	LowQual	IMPRECISE;SVTYPE=CNV;SVMETHOD=EMBL.DELLYv1.2.6;END=23946670;CIPOS=-500,500;CIEND=-1140,1646;MP=0.730206	GT:CN:CNL:GQ:FT:RDCN:RDSD	./.:2:-73.2493,-21.2463,0,-9.51024,-49.7771,-120.8,-222.58,-999.966,-999.966,-999.966:95:PASS:2.19079:0.118829	./.:2:-151.603,-42.3843,0,-24.4499,-115.734,-273.852,-1000.09,-1000.09,-1000.09,-1000.09:245:PASS:2.13417:0.0806107
8	23947459	CNV00000155	N	<CNV>	0	LowQual	IMPRECISE;SVTYPE=CNV;SVMETHOD=EMBL.DELLYv1.2.6;END=63730713;CIPOS=-1927,859;CIEND=-499,501;MP=0.786445	GT:CN:CNL:GQ:FT:RDCN:RDSD	./.:2:-1001.2,-1001.2,0,-1001.2,-1001.2,-1001.2,-1001.2,-1001.2,-1001.2,-1001.2:10012:PASS:2.00261:0.025	./.:2:-1001.01,-1001.01,0,-1001.01,-1001.01,-1001.01,-1001.01,-1001.01,-1001.01,-1001.01:10010:PASS:2.02363:0.025
8	63730716	CNV00000156	N	<CNV>	98	PASS	IMPRECISE;SVTYPE=CNV;SVMETHOD=EMBL.DELLYv1.2.6;END=63763482;CIPOS=-500,500;CIEND=-499,501;MP=0.762909	GT:CN:CNL:GQ:FT:RDCN:RDSD	./.:3:-87.4273,-38.9407,-9.79823,0,-9.54598,-38.4362,-86.6706,-154.249,-241.172,-1000.42:95:PASS:3.00652:0.149836	./.:3:-20.7069,-8.58431,-1.682,0,-3.53832,-12.297,-26.2759,-45.4752,-69.8948,-99.5347:17:PASS:2.8222:0.288432
8	63763485	CNV00000157	N	<CNV>	0	LowQual	IMPRECISE;SVTYPE=CNV;SVMETHOD=EMBL.DELLYv1.2.6;END=70185594;CIPOS=-500,500;CIEND=-698,700;MP=0.791827	GT:CN:CNL:GQ:FT:RDCN:RDSD	./.:2:-1001.2,-1001.2,0,-1001.2,-1001.2,-1001.2,-1001.2,-1001.2,-1001.2,-1001.2:10012:PASS:1.99603:0.025	./.:2:-1001.09,-213.274,0,-219.253,-1001.09,-1001.09,-1001.09,-1001.09,-1001.09,-1001.09:2133:PASS:1.99309:0.0316873
8	70185597	CNV00000158	N	<CNV>	7	LowQual	IMPRECISE;SVTYPE=CNV;SVMETHOD=EMBL.DELLYv1.2.6;END=70198478;CIPOS=-699,699;CIEND=-499,501;MP=0.838314	GT:CN:CNL:GQ:FT:RDCN:RDSD	./.:3:-7.86431,-3.35328,-0.731843,0,-1.15775,-4.2051,-9.14204,-15.9686,-24.6847,-35.2904:7:LowQual:2.8873:0.479411	./.:3:-5.75798,-2.40996,-0.49063,0,-0.938065,-3.30482,-7.10028,-12.3244,-18.9773,-27.0588:4:LowQual:2.84341:0.551344
8	70198481	CNV00000159	N	<CNV>	0	LowQual	IMPRECISE;SVTYPE=CNV;SVMETHOD=EMBL.DELLYv1.2.6;END=77275930;CIPOS=-500,500;CIEND=-499,501;MP=0.809189	GT:CN:CNL:GQ:FT:RDCN:RDSD	./.:2:-1001.14,-273.518,0,-267.218,-1001.14,-1001.14,-1001.14,-1001.14,-1001.14,-1001.14:2672:PASS:2.00583:0.02834	./.:2:-1001.2,-1001.2,0,-1001.2,-1001.2,-1001.2,-1001.2,-1001.2,-1001.2,-1001.2:10012:PASS:1.99748:0.025
8	77275933	CNV00000160	N	<CNV>	383	PASS	IMPRECISE;SVTYPE=CNV;SVMETHOD=EMBL.DELLYv1.2.6;END=77331969;CIPOS=-500,500;CIEND=-499,501;MP=0.713784	GT:CN:CNL:GQ:FT:RDCN:RDSD	./.:1:-40.5571,0,-38.3582,-155.632,-1000.72,-1000.72,-1000.72,-1000.72,-1000.72,-1000.72:383:PASS:1.01393:0.0741842	./.:1:-53.9098,0,-44.3951,-187.095,-1000.66,-1000.66,-1000.66,-1000.66,-1000.66,-1000.66:444:PASS:1.04839:0.0664668
8	77331972	CNV00000161	N	<CNV>	0	LowQual	IMPRECISE;SVTYPE=CNV;SVMETHOD=EMBL.DELLYv1.2.6;END=113045390;CIPOS=-500,500;CIEND=-8975,25263;MP=0.794725	GT:CN:CNL:GQ:FT:RDCN:RDSD	./.:2:-1001.2,-1001.2,0,-1001.2,-1001.2,-1001.2,-1001.2,-1001.2,-1001.2,-1001.2:10012:PASS:1.9961:0.025	./.:2:-1001.2,-1001.2,0,-1001.2,-1001.2,-1001.2,-1001.2,-1001.2,-1001.2,-1001.2:10012:PASS:2.00164:0.025
8	113070496	CNV00000162	N	<CNV>	95	PASS	IMPRECISE;SVTYPE=CNV;SVMETHOD=EMBL.DELLYv1.2.6;END=113086908;CIPOS=-34079,159;CIEND=-2138,5855;MP=0.629767	GT:CN:CNL:GQ:FT:RDCN:RDSD	./.:0:0,-1.94533,-9.35446,-22.2274,-40.5641,-64.3646,-93.629,-128.357,-168.549,-214.205:20:PASS:0.14396:0.281932	./.:0:0,-1.51437,-6.95488,-16.3215,-29.6143,-46.8333,-67.9783,-93.0496,-122.047,-154.97:16:PASS:0.114286:0.33259
8	113091944	CNV00000163	N	<CNV>	1	LowQual	IMPRECISE;SVTYPE=CNV;SVMETHOD=EMBL.DELLYv1.2.6;END=113105248;CIPOS=-7172,821;CIEND=-3067,9756;MP=0.769202	GT:CN:CNL:GQ:FT:RDCN:RDSD	./.:2:-30.5118,-8.46716,0,-5.11031,-23.7981,-56.0634,-101.906,-161.326,-234.324,-320.9:51:PASS:2.12362:0.178847	./.:2:-16.6053,-4.0436,0,-4.47453,-17.4672,-38.978,-69.0069,-107.554,-154.619,-210.202:40:PASS:1.97471:0.225798
8	113114421	CNV00000164	N	<CNV>	10012	PASS	IMPRECISE;SVTYPE=CNV;SVMETHOD=EMBL.DELLYv1.2.6;END=113137641;CIPOS=-12238,585;CIEND=-684,22648;MP=0.872836	GT:CN:CNL:GQ:FT:RDCN:RDSD	./.:0:0,-1001.2,-1001.2,-1001.2,-1001.2,-1001.2,-1001.2,-1001.2,-1001.2,-1001.2:10012:PASS:0:0.025	./.:0:0,-1001.2,-1001.2,-1001.2,-1001.2,-1001.2,-1001.2,-1001.2,-1001.2,-1001.2:10012:PASS:0:0.025
8	113150774	CNV00000165	N	<CNV>	0	LowQual	IMPRECISE;SVTYPE=CNV;SVMETHOD=EMBL.DELLYv1.2.6;END=113204450;CIPOS=-13815,9517;CIEND=-24696,77946;MP=0.292746	GT:CN:CNL:GQ:FT:RDCN:RDSD	./.:2:-35.0302,-9.05097,0,-7.8773,-32.6829,-74.4167,-133.079,-208.669,-301.188,-1000.39:79:PASS:2.03467:0.160172	./.:2:-50.3306,-13.6109,0,-9.49783,-42.1044,-97.8197,-176.644,-278.577,-1000.37,-1000.37:95:PASS:2.08899:0.137089
8	113281798	CNV00000166	N	<CNV>	10012	PASS	IMPRECISE;SVTYPE=CNV;SVMETHOD=EMBL.DELLYv1.2.6;END=113319327;CIPOS=-102042,600;CIEND=442,442;MP=0.955823	GT:CN:CNL:GQ:FT:RDCN:RDSD	./.:0:0,-1001.2,-1001.2,-1001.2,-1001.2,-1001.2,-1001.2,-1001.2,-1001.2,-1001.2:10012:PASS:0:0.025	./.:0:0,-1001.2,-1001.2,-1001.2,-1001.2,-1001.2,-1001.2,-1001.2,-1001.2,-1001.2:10012:PASS:0:0.025
9	445	CNV00000167	N	<CNV>	0	LowQual	IMPRECISE;SVTYPE=CNV;SVMETHOD=EMBL.DELLYv1.2.6;END=13652743;CIPOS=-443,-443;CIEND=-499,501;MP=0.744746	GT:CN:CNL:GQ:FT:RDCN:RDSD	./.:2:-1001.2,-1001.2,0,-1001.2,-1001.2,-1001.2,-1001.2,-1001.2,-1001.2,-1001.2:10012:PASS:1.99858:0.025	./.:2:-1001.14,-1001.14,0,-1001.14,-1001.14,-1001.14,-1001.14,-1001.14,-1001.14,-1001.14:10011:PASS:1.987:0.025
9	13652746	CNV00000168	N	<CNV>	17	PASS	IMPRECISE;SVTYPE=CNV;SVMETHOD=EMBL.DELLYv1.2.6;END=13671006;CIPOS=-500,500;CIEND=-499,501;MP=0.602289	GT:CN:CNL:GQ:FT:RDCN:RDSD	./.:1:-2.99978,0,-1.70861,-8.12561,-19.251,-35.0848,-55.627,-80.8776,-110.837,-145.504:17:PASS:1.13711:0.303708	./.:1:-6.35898,0,-3.9207,-18.1211,-42.6011,-77.3609,-122.4,-177.719,-243.318,-319.197:39:PASS:1.1186:0.205543
9	13671009	CNV00000169	N	<CNV>	0	LowQual	IMPRECISE;SVTYPE=CNV;SVMETHOD=EMBL.DELLYv1.2.6;END=84662859;CIPOS=-500,500;CIEND=-499,501;MP=0.786555	GT:CN:CNL:GQ:FT:RDCN:RDSD	./.:2:-1001.19,-1001.19,0,-1001.19,-1001.19,-1001.19,-1001.19,-1001.19,-1001.19,-1001.19:10012:PASS:2.0062:0.025	./.:2:-1000.98,-1000.98,0,-1000.98,-1000.98,-1000.98,-1000.98,-1000.98,-1000.98,-1000.98:10010:PASS:2.02522:0.025
9	84662862	CNV00000170	N	<CNV>	19	PASS	IMPRECISE;SVTYPE=CNV;SVMETHOD=EMBL.DELLYv1.2.6;END=84690814;CIPOS=-500,500;CIEND=-1390,1555;MP=0.570079	GT:CN:CNL:GQ:FT:RDCN:RDSD	./.:4:-7.86121,-4.3507,-1.87033,-0.420096,0,-0.610042,-2.25022,-4.92054,-8.62099,-13.3516:4:LowQual:3.90781:0.649299	./.:4:-7.53877,-4.09245,-1.68722,-0.323068,0,-0.718015,-2.47711,-5.27729,-9.11856,-14.0009:4:LowQual:3.81032:0.645876
9	84691808	CNV00000171	N	<CNV>	0	LowQual	IMPRECISE;SVTYPE=CNV;SVMETHOD=EMBL.DELLYv1.2.6;END=87046755;CIPOS=-2382,563;CIEND=-499,501;MP=0.813207	GT:CN:CNL:GQ:FT:RDCN:RDSD	./.:2:-1001.2,-1001.2,0,-1001.2,-1001.2,-1001.2,-1001.2,-1001.2,-1001.2,-1001.2:10012:PASS:1.9982:0.025	./.:2:-1001.07,-1001.07,0,-1001.07,-1001.07,-1001.07,-1001.07,-1001.07,-1001.07,-1001.07:10011:PASS:2.0198:0.025
9	87046758	CNV00000172	N	<CNV>	16	PASS	IMPRECISE;SVTYPE=CNV;SVMETHOD=EMBL.DELLYv1.2.6;END=87091321;CIPOS=-500,500;CIEND=-301,1108;MP=0.377	GT:CN:CNL:GQ:FT:RDCN:RDSD	./.:4:-6.80317,-3.80973,-1.67806,-0.408146,0,-0.453618,-1.769,-3.94615,-6.98505,-10.8857:4:LowQual:3.97362:0.709901	./.:4:-5.19809,-2.88972,-1.25392,-0.290678,0,-0.381886,-1.43633,-3.16335,-5.56292,-8.63506:3:LowQual:3.93219:0.803573
9	87091733	CNV00000173	N	<CNV>	5	LowQual	IMPRECISE;SVTYPE=CNV;SVMETHOD=EMBL.DELLYv1.2.6;END=87194114;CIPOS=-711,698;CIEND=-152,2945;MP=0.36969	GT:CN:CNL:GQ:FT:RDCN:RDSD	./.:1:-0.944894,0,-0.457632,-2.31779,-5.58048,-10.2457,-16.3134,-23.7837,-32.6565,-42.9318:4:LowQual:1.17371:0.556463	./.:1:-1.01986,0,-0.538447,-2.6352,-6.29026,-11.5036,-18.2753,-26.6053,-36.4936,-47.9402:6:LowQual:1.15447:0.527917
9	87196214	CNV00000174	N	<CNV>	20	PASS	IMPRECISE;SVTYPE=CNV;SVMETHOD=EMBL.DELLYv1.2.6;END=87260685;CIPOS=-2250,847;CIEND=-296,4950;MP=0.296915	GT:CN:CNL:GQ:FT:RDCN:RDSD	./.:4:-8.43226,-4.69543,-2.04444,-0.479296,0,-0.606551,-2.29895,-5.07719,-8.94129,-13.8912:5:LowQual:3.9414:0.632423	./.:4:-5.45661,-2.98231,-1.2481,-0.253999,0,-0.486104,-1.71231,-3.67862,-6.38503,-9.83155:2:LowQual:3.84319:0.766031
9	87263242	CNV00000175	N	<CNV>	0	LowQual	IMPRECISE;SVTYPE=CNV;SVMETHOD=EMBL.DELLYv1.2.6;END=104121783;CIPOS=-2851,2395;CIEND=-499,501;MP=0.828731	GT:CN:CNL:GQ:FT:RDCN:RDSD	./.:2:-1001.19,-1001.19,0,-1001.19,-1001.19,-1001.19,-1001.19,-1001.19,-1001.19,-1001.19:10012:PASS:1.99367:0.025	./.:2:-1001.19,-1001.19,0,-1001.19,-1001.19,-1001.19,-1001.19,-1001.19,-1001.19,-1001.19:10012:PASS:1.9944:0.025
9	104121786	CNV00000176	N	<CNV>	92	PASS	IMPRECISE;SVTYPE=CNV;SVMETHOD=EMBL.DELLYv1.2.6;END=104213128;CIPOS=-500,500;CIEND=-725,727;MP=0.210468	GT:CN:CNL:GQ:FT:RDCN:RDSD	./.:0:0,-1.94324,-9.17254,-21.6879,-39.4893,-62.5767,-90.9502,-124.61,-163.555,-207.787:19:PASS:0.132383:0.286633	./.:0:0,-2.4047,-11.2162,-26.4346,-48.0599,-76.0919,-110.531,-151.377,-198.629,-252.289:24:PASS:0.124667:0.260357
9	104213131	CNV00000177	N	<CNV>	1	LowQual	IMPRECISE;SVTYPE=CNV;SVMETHOD=EMBL.DELLYv1.2.6;END=104478476;CIPOS=-726,726;CIEND=-306,17296;MP=0.499648	GT:CN:CNL:GQ:FT:RDCN:RDSD	./.:2:-22.4618,-4.6891,0,-8.39451,-29.8726,-64.4344,-112.08,-172.809,-246.621,-1000.21:47:PASS:1.85839:0.182192	./.:2:-32.2231,-7.19601,0,-10.6351,-39.1012,-85.3985,-149.527,-231.486,-1000.32,-1000.32:72:PASS:1.90357:0.156064
9	104489193	CNV00000178	N	<CNV>	10012	PASS	IMPRECISE;SVTYPE=CNV;SVMETHOD=EMBL.DELLYv1.2.6;END=105454024;CIPOS=-11021,6581;CIEND=442,442;MP=0.531375	GT:CN:CNL:GQ:FT:RDCN:RDSD	./.:0:0,-1001.2,-1001.2,-1001.2,-1001.2,-1001.2,-1001.2,-1001.2,-1001.2,-1001.2:10012:PASS:0.00214065:0.025	./.:0:0,-1001.2,-1001.2,-1001.2,-1001.2,-1001.2,-1001.2,-1001.2,-1001.2,-1001.2:10012:PASS:0.00225467:0.025
10	20255	CNV00000179	N	<CNV>	0	LowQual	IMPRECISE;SVTYPE=CNV;SVMETHOD=EMBL.DELLYv1.2.6;END=22319665;CIPOS=-20253,-20253;CIEND=-1999,2001;MP=0.795088	GT:CN:CNL:GQ:FT:RDCN:RDSD	./.:2:-1001.2,-1001.2,0,-1001.2,-1001.2,-1001.2,-1001.2,-1001.2,-1001.2,-1001.2:10012:PASS:1.99722:0.025	./.:2:-1001.2,-1001.2,0,-1001.2,-1001.2,-1001.2,-1001.2,-1001.2,-1001.2,-1001.2:10012:PASS:1.99729:0.025
10	22319668	CNV00000180	N	<CNV>	56	PASS	IMPRECISE;SVTYPE=CNV;SVMETHOD=EMBL.DELLYv1.2.6;END=22702692;CIPOS=-2000,2000;CIEND=-27631,28417;MP=0.552299	GT:CN:CNL:GQ:FT:RDCN:RDSD	./.:2:-161.282,-22.1725,0,-94.7645,-306.466,-995.183,-995.183,-995.183,-995.183,-995.183:222:PASS:1.68961:0.0609419	./.:1:-32.7828,0,-1.92003,-38.5429,-109.869,-215.897,-997.121,-997.121,-997.121,-997.121:19:PASS:1.44467:0.111869
10	22703714	CNV00000181	N	<CNV>	0	LowQual	IMPRECISE;SVTYPE=CNV;SVMETHOD=EMBL.DELLYv1.2.6;END=22739135;CIPOS=-28651,27397;CIEND=-445,3625;MP=0.251221	GT:CN:CNL:GQ:FT:RDCN:RDSD	./.:3:-1.17064,-0.458576,-0.0683638,0,-0.253484,-0.828817,-1.726,-2.94503,-4.48591,-6.34863:0:LowQual:2.71241:1.16163	./.:2:-1.17925,-0.388513,0,-0.0137108,-0.429645,-1.2478,-2.46819,-4.09079,-6.11562,-8.54267:0:LowQual:2.46591:1.0391
10	22740799	CNV00000182	N	<CNV>	11	LowQual	IMPRECISE;SVTYPE=CNV;SVMETHOD=EMBL.DELLYv1.2.6;END=22782938;CIPOS=-2107,1963;CIEND=-1078,1081;MP=0.479984	GT:CN:CNL:GQ:FT:RDCN:RDSD	./.:5:-3.10579,-1.99358,-1.1269,-0.505739,-0.130107,0,-0.115418,-0.476361,-1.08283,-1.93482:1:LowQual:5.02991:1.32998	./.:5:-2.46778,-1.54223,-0.83268,-0.339124,-0.0615644,0,-0.154431,-0.524858,-1.11128,-1.9137:0:LowQual:4.78503:1.41798
10	22782941	CNV00000183	N	<CNV>	3	LowQual	IMPRECISE;SVTYPE=CNV;SVMETHOD=EMBL.DELLYv1.2.6;END=22879363;CIPOS=-1079,1080;CIEND=-999,1001;MP=0.376722	GT:CN:CNL:GQ:FT:RDCN:RDSD	./.:3:-2.6891,-1.20632,-0.309952,0,-0.276463,-1.13934,-2.58863,-4.62434,-7.24646,-10.455:3:LowQual:3.02855:0.860577	./.:3:-3.35948,-1.4982,-0.378372,0,-0.363081,-1.46762,-3.3136,-5.90105,-9.22994,-13.3003:3:LowQual:3.01031:0.765333
10	22879366	CNV00000184	N	<CNV>	6	LowQual	IMPRECISE;SVTYPE=CNV;SVMETHOD=EMBL.DELLYv1.2.6;END=22913080;CIPOS=-1000,1000;CIEND=-66,4807;MP=0.417191	GT:CN:CNL:GQ:FT:RDCN:RDSD	./.:1:-0.498271,0,-0.581925,-2.24405,-4.98636,-8.80888,-13.7116,-19.6945,-26.7576,-34.9009:5:LowQual:0.961278:0.634075	./.:1:-0.513374,0,-0.947569,-3.35608,-7.22554,-12.5559,-19.3473,-27.5996,-37.3128,-48.487:5:LowQual:0.851399:0.545225
10	22916956	CNV00000185	N	<CNV>	10010	PASS	IMPRECISE;SVTYPE=CNV;SVMETHOD=EMBL.DELLYv1.2.6;END=22947315;CIPOS=-3940,933;CIEND=-499,501;MP=0.640032	GT:CN:CNL:GQ:FT:RDCN:RDSD	./.:0:0,-118.07,-1000.9,-1000.9,-1000.9,-1000.9,-1000.9,-1000.9,-1000.9,-1000.9:1181:PASS:0.0250696:0.0417962	./.:0:0,-84.2542,-1000.8,-1000.8,-1000.8,-1000.8,-1000.8,-1000.8,-1000.8,-1000.8:842:PASS:0.0343134:0.048994
10	22947318	CNV00000186	N	<CNV>	1	LowQual	IMPRECISE;SVTYPE=CNV;SVMETHOD=EMBL.DELLYv1.2.6;END=22972897;CIPOS=-500,500;CIEND=-1537,1540;MP=0.343614	GT:CN:CNL:GQ:FT:RDCN:RDSD	./.:1:-0.812166,0,-0.0492889,-0.960033,-2.73223,-5.36589,-8.861,-13.2176,-18.4356,-24.5151:1:LowQual:1.44278:0.710028	./.:1:-1.94058,0,-0.489012,-3.40762,-8.75581,-16.5336,-26.741,-39.378,-54.4445,-71.9407:5:LowQual:1.29873:0.422791
10	22972900	CNV00000187	N	<CNV>	4	LowQual	IMPRECISE;SVTYPE=CNV;SVMETHOD=EMBL.DELLYv1.2.6;END=23074550;CIPOS=-1538,1539;CIEND=-432,1469;MP=0.266999	GT:CN:CNL:GQ:FT:RDCN:RDSD	./.:3:-2.25137,-1.11705,-0.366594,0,-0.0172676,-0.418397,-1.20339,-2.37224,-3.92496,-5.86154:0:LowQual:3.45502:1.06366	./.:3:-2.47728,-1.15698,-0.331221,0,-0.16332,-0.82118,-1.97358,-3.62052,-5.762,-8.39803:1:LowQual:3.16975:0.937111
10	23075454	CNV00000188	N	<CNV>	343	PASS	IMPRECISE;SVTYPE=CNV;SVMETHOD=EMBL.DELLYv1.2.6;END=23177516;CIPOS=-1334,567;CIEND=-499,501;MP=0.284782	GT:CN:CNL:GQ:FT:RDCN:RDSD	./.:0:0,-7.81658,-34.292,-79.4262,-143.219,-225.671,-1000.36,-1000.36,-1000.36,-1000.36:79:PASS:0.0810783:0.152563	./.:0:0,-7.00826,-31.3326,-72.9731,-131.93,-208.202,-301.791,-1000.32,-1000.32,-1000.32:70:PASS:0.0952744:0.158368
10	23177519	CNV00000189	N	<CNV>	2	LowQual	IMPRECISE;SVTYPE=CNV;SVMETHOD=EMBL.DELLYv1.2.6;END=23370245;CIPOS=-500,500;CIEND=-853,1227;MP=0.271642	GT:CN:CNL:GQ:FT:RDCN:RDSD	./.:2:-2.23269,-0.0542351,0,-2.06999,-6.26419,-12.5826,-21.0253,-31.5921,-44.2832,-59.0986:0:LowQual:1.52553:0.45216	./.:1:-2.70055,0,-0.191517,-3.2751,-9.25076,-18.1185,-29.8783,-44.5302,-62.0741,-82.5101:2:LowQual:1.43378:0.387514
10	23371328	CNV00000190	N	<CNV>	6	LowQual	IMPRECISE;SVTYPE=CNV;SVMETHOD=EMBL.DELLYv1.2.6;END=23391914;CIPOS=-1934,146;CIEND=-499,501;MP=0.857053	GT:CN:CNL:GQ:FT:RDCN:RDSD	./.:4:-2.18759,-1.26694,-0.595453,-0.173141,0,-0.0760292,-0.401229,-0.975599,-1.79914,-2.87185:1:LowQual:4.19487:1.32021	./.:4:-2.26322,-1.18594,-0.449641,-0.0543281,0,-0.286656,-0.914297,-1.88292,-3.19253,-4.84312:0:LowQual:3.65933:1.12856
10	23391917	CNV00000191	N	<CNV>	1	LowQual	IMPRECISE;SVTYPE=CNV;SVMETHOD=EMBL.DELLYv1.2.6;END=23496007;CIPOS=-500,500;CIEND=-908,14640;MP=0.292126	GT:CN:CNL:GQ:FT:RDCN:RDSD	./.:2:-13.4605,-2.66044,0,-5.47913,-19.0978,-40.8561,-70.754,-108.791,-154.968,-209.285:26:PASS:1.82685:0.230989	./.:2:-9.95454,-0.944005,0,-7.12253,-22.3116,-45.5672,-76.8893,-116.278,-163.733,-219.255:9:LowQual:1.61703:0.232032
10	23510558	CNV00000192	N	<CNV>	6	LowQual	IMPRECISE;SVTYPE=CNV;SVMETHOD=EMBL.DELLYv1.2.6;END=23757629;CIPOS=-15457,91;CIEND=-4849,4930;MP=0.369454	GT:CN:CNL:GQ:FT:RDCN:RDSD	./.:4:-3.10737,-1.60073,-0.580617,-0.0470411,0,-0.439493,-1.36552,-2.77808,-4.67718,-7.06281:1:LowQual:3.59669:0.94479	./.:3:-2.82741,-1.3439,-0.401426,0,-0.139619,-0.820283,-2.04199,-3.80474,-6.10854,-8.95338:1:LowQual:3.24195:0.895933
10	23761177	CNV00000193	N	<CNV>	10009	PASS	IMPRECISE;SVTYPE=CNV;SVMETHOD=EMBL.DELLYv1.2.6;END=24779867;CIPOS=-8395,1384;CIEND=-729,3706;MP=0.53749	GT:CN:CNL:GQ:FT:RDCN:RDSD	./.:0:0,-102.626,-1000.92,-1000.92,-1000.92,-1000.92,-1000.92,-1000.92,-1000.92,-1000.92:1026:PASS:0.015154:0.0452965	./.:0:0,-128.388,-1000.97,-1000.97,-1000.97,-1000.97,-1000.97,-1000.97,-1000.97,-1000.97:1284:PASS:0.013696:0.0405587
10	24783305	CNV00000194	N	<CNV>	0	LowQual	IMPRECISE;SVTYPE=CNV;SVMETHOD=EMBL.DELLYv1.2.6;END=36540399;CIPOS=-4165,270;CIEND=-499,501;MP=0.762328	GT:CN:CNL:GQ:FT:RDCN:RDSD	./.:2:-1000.97,-155.438,0,-144.182,-1000.97,-1000.97,-1000.97,-1000.97,-1000.97,-1000.97:1442:PASS:2.01878:0.0380721	./.:2:-1000.84,-167.78,0,-145.918,-1000.84,-1000.84,-1000.84,-1000.84,-1000.84,-1000.84:1459:PASS:2.03484:0.037208
10	36540402	CNV00000195	N	<CNV>	17	PASS	IMPRECISE;SVTYPE=CNV;SVMETHOD=EMBL.DELLYv1.2.6;END=36553827;CIPOS=-500,500;CIEND=-499,501;MP=0.893647	GT:CN:CNL:GQ:FT:RDCN:RDSD	./.:1:-0.441086,0,-1.68728,-5.50293,-11.4469,-19.5193,-29.7201,-42.0492,-56.5067,-73.0925:5:LowQual:0.707242:0.45172	./.:1:-0.167609,0,-1.01539,-3.21379,-6.59519,-11.1596,-16.907,-23.8374,-31.9508,-41.2473:1:LowQual:0.641681:0.605897
10	36553830	CNV00000196	N	<CNV>	0	LowQual	IMPRECISE;SVTYPE=CNV;SVMETHOD=EMBL.DELLYv1.2.6;END=98963706;CIPOS=-500,500;CIEND=-499,501;MP=0.8075	GT:CN:CNL:GQ:FT:RDCN:RDSD	./.:2:-1001.2,-1001.2,0,-1001.2,-1001.2,-1001.2,-1001.2,-1001.2,-1001.2,-1001.2:10012:PASS:2.0012:0.025	./.:2:-1001.11,-1001.11,0,-1001.11,-1001.11,-1001.11,-1001.11,-1001.11,-1001.11,-1001.11:10011:PASS:2.01625:0.025
10	98963709	CNV00000197	N	<CNV>	276	PASS	IMPRECISE;SVTYPE=CNV;SVMETHOD=EMBL.DELLYv1.2.6;END=99004274;CIPOS=-500,500;CIEND=-499,501;MP=0.838095	GT:CN:CNL:GQ:FT:RDCN:RDSD	./.:1:-30.3391,0,-27.5001,-112.839,-256.018,-1000.65,-1000.65,-1000.65,-1000.65,-1000.65:275:PASS:1.02454:0.0866525	./.:1:-38.4837,0,-40.8149,-160.928,-1000.72,-1000.72,-1000.72,-1000.72,-1000.72,-1000.72:385:PASS:0.985301:0.0740047
10	99004277	CNV00000198	N	<CNV>	0	LowQual	IMPRECISE;SVTYPE=CNV;SVMETHOD=EMBL.DELLYv1.2.6;END=100145516;CIPOS=-500,500;CIEND=-499,501;MP=0.804387	GT:CN:CNL:GQ:FT:RDCN:RDSD	./.:2:-1001.12,-239.266,0,-242.351,-1001.12,-1001.12,-1001.12,-1001.12,-1001.12,-1001.12:2392:PASS:1.9968:0.030029	./.:2:-1000.58,-317.937,0,-1000.58,-1000.58,-1000.58,-1000.58,-1000.58,-1000.58,-1000.58:3180:PASS:1.95755:0.025
10	100145519	CNV00000199	N	<CNV>	211	PASS	IMPRECISE;SVTYPE=CNV;SVMETHOD=EMBL.DELLYv1.2.6;END=100188847;CIPOS=-500,500;CIEND=-813,997;MP=0.884214	GT:CN:CNL:GQ:FT:RDCN:RDSD	./.:3:-190.513,-84.6337,-21.1294,0,-21.2454,-84.8657,-190.861,-1000.6,-1000.6,-1000.6:211:PASS:2.99863:0.101237	./.:3:-178.848,-77.8067,-18.1907,0,-23.2345,-87.8942,-193.979,-1000.51,-1000.51,-1000.51:182:PASS:2.93912:0.102391
10	100189660	CNV00000200	N	<CNV>	0	LowQual	IMPRECISE;SVTYPE=CNV;SVMETHOD=EMBL.DELLYv1.2.6;END=100203989;CIPOS=-1624,186;CIEND=-499,501;MP=0.954923	GT:CN:CNL:GQ:FT:RDCN:RDSD	./.:2:-27.4743,-7.20008,0,-5.87402,-24.8221,-56.8444,-101.941,-160.111,-231.356,-315.674:59:PASS:2.05071:0.182258	./.:2:-62.2367,-15.2148,0,-16.5922,-64.9914,-145.198,-257.211,-1000.53,-1000.53,-1000.53:152:PASS:1.97835:0.116851
10	100203992	CNV00000201	N	<CNV>	67	PASS	IMPRECISE;SVTYPE=CNV;SVMETHOD=EMBL.DELLYv1.2.6;END=100241001;CIPOS=-500,500;CIEND=-499,501;MP=0.783524	GT:CN:CNL:GQ:FT:RDCN:RDSD	./.:3:-75.9709,-31.8294,-6.5058,0,-12.312,-43.4419,-93.3896,-162.155,-249.739,-1000.2:65:PASS:2.84573:0.151917	./.:3:-34.9238,-14.1964,-2.55516,0,-6.53094,-22.148,-46.8512,-80.6404,-123.516,-175.477:25:PASS:2.78122:0.218627
10	100241004	CNV00000202	N	<CNV>	2	LowQual	IMPRECISE;SVTYPE=CNV;SVMETHOD=EMBL.DELLYv1.2.6;END=100628772;CIPOS=-500,500;CIEND=-241,1279;MP=0.780723	GT:CN:CNL:GQ:FT:RDCN:RDSD	./.:2:-1000.86,-202.294,0,-176.882,-1000.86,-1000.86,-1000.86,-1000.86,-1000.86,-1000.86:1769:PASS:2.03351:0.0338432	./.:2:-1001.03,-179.12,0,-189.577,-1001.03,-1001.03,-1001.03,-1001.03,-1001.03,-1001.03:1791:PASS:1.98582:0.0343208
10	100629295	CNV00000203	N	<CNV>	152	PASS	IMPRECISE;SVTYPE=CNV;SVMETHOD=EMBL.DELLYv1.2.6;END=100722011;CIPOS=-762,758;CIEND=-499,501;MP=0.876389	GT:CN:CNL:GQ:FT:RDCN:RDSD	./.:3:-140.112,-61.9058,-15.2018,0,-16.3003,-64.1028,-143.407,-254.214,-1000.53,-1000.53:152:PASS:2.98256:0.117415	./.:3:-139.619,-58.1983,-11.6588,0,-23.2219,-81.3244,-174.308,-302.172,-1000.07,-1000.07:117:PASS:2.83425:0.111583
10	100722014	CNV00000204	N	<CNV>	0	LowQual	IMPRECISE;SVTYPE=CNV;SVMETHOD=EMBL.DELLYv1.2.6;END=103284725;CIPOS=-500,500;CIEND=24011,24011;MP=0.787898	GT:CN:CNL:GQ:FT:RDCN:RDSD	./.:2:-1001.19,-1001.19,0,-1001.19,-1001.19,-1001.19,-1001.19,-1001.19,-1001.19,-1001.19:10012:PASS:1.99292:0.025	./.:2:-1001.1,-218.015,0,-221.106,-1001.1,-1001.1,-1001.1,-1001.1,-1001.1,-1001.1:2180:PASS:1.99648:0.0314485
11	444	CNV00000205	N	<CNV>	36	PASS	IMPRECISE;SVTYPE=CNV;SVMETHOD=EMBL.DELLYv1.2.6;END=84389;CIPOS=-442,-442;CIEND=-499,501;MP=0.172716	GT:CN:CNL:GQ:FT:RDCN:RDSD	./.:0:0,-0.355919,-3.39759,-9.12503,-17.5382,-28.6372,-42.4219,-58.8923,-78.0485,-99.8905:3:LowQual:0.367479:0.402123	./.:0:0,-0.77931,-5.59029,-14.4329,-27.3073,-44.2133,-65.1509,-90.1203,-119.121,-152.154:8:LowQual:0.306703:0.328208
11	84392	CNV00000206	N	<CNV>	0	LowQual	IMPRECISE;SVTYPE=CNV;SVMETHOD=EMBL.DELLYv1.2.6;END=6742032;CIPOS=-500,500;CIEND=-499,501;MP=0.847898	GT:CN:CNL:GQ:FT:RDCN:RDSD	./.:2:-1001.18,-1001.18,0,-1001.18,-1001.18,-1001.18,-1001.18,-1001.18,-1001.18,-1001.18:10012:PASS:1.99244:0.025	./.:2:-1001.02,-279.948,0,-305.781,-1001.02,-1001.02,-1001.02,-1001.02,-1001.02,-1001.02:2799:PASS:1.97795:0.0272298
11	6742035	CNV00000207	N	<CNV>	145	PASS	IMPRECISE;SVTYPE=CNV;SVMETHOD=EMBL.DELLYv1.2.6;END=6763473;CIPOS=-500,500;CIEND=-499,501;MP=0.746222	GT:CN:CNL:GQ:FT:RDCN:RDSD	./.:0:0,-3.31135,-14.5405,-33.6874,-60.7522,-95.7347,-138.635,-189.453,-248.189,-314.843:33:PASS:0.0817831:0.234202	./.:0:0,-4.10086,-17.6794,-40.7357,-73.2696,-115.281,-166.771,-227.738,-298.182,-1000.25:41:PASS:0.067315:0.214063
11	6763476	CNV00000208	N	<CNV>	0	LowQual	IMPRECISE;SVTYPE=CNV;SVMETHOD=EMBL.DELLYv1.2.6;END=33851876;CIPOS=-500,500;CIEND=-569,2103;MP=0.801416	GT:CN:CNL:GQ:FT:RDCN:RDSD	./.:2:-1001.2,-1001.2,0,-1001.2,-1001.2,-1001.2,-1001.2,-1001.2,-1001.2,-1001.2:10012:PASS:2.00195:0.025	./.:2:-1001.18,-1001.18,0,-1001.18,-1001.18,-1001.18,-1001.18,-1001.18,-1001.18,-1001.18:10012:PASS:2.00845:0.025
11	33853551	CNV00000209	N	<CNV>	145	PASS	IMPRECISE;SVTYPE=CNV;SVMETHOD=EMBL.DELLYv1.2.6;END=33871042;CIPOS=-2242,430;CIEND=-499,501;MP=0.624764	GT:CN:CNL:GQ:FT:RDCN:RDSD	./.:0:0,-2.64784,-14.2376,-34.7693,-64.2429,-102.658,-150.016,-206.315,-271.557,-1000.07:27:PASS:0.203884:0.220382	./.:0:0,-8.67256,-40.0622,-94.169,-170.993,-270.534,-1000.3,-1000.3,-1000.3,-1000.3:87:PASS:0.118237:0.138266
11	33871045	CNV00000210	N	<CNV>	0	LowQual	IMPRECISE;SVTYPE=CNV;SVMETHOD=EMBL.DELLYv1.2.6;END=93510733;CIPOS=-500,500;CIEND=-499,501;MP=0.807281	GT:CN:CNL:GQ:FT:RDCN:RDSD	./.:2:-1001.2,-1001.2,0,-1001.2,-1001.2,-1001.2,-1001.2,-1001.2,-1001.2,-1001.2:10012:PASS:2.00063:0.025	./.:2:-1001.2,-1001.2,0,-1001.2,-1001.2,-1001.2,-1001.2,-1001.2,-1001.2,-1001.2:10012:PASS:2.0041:0.025
11	93510736	CNV00000211	N	<CNV>	17	PASS	IMPRECISE;SVTYPE=CNV;SVMETHOD=EMBL.DELLYv1.2.6;END=93568679;CIPOS=-500,500;CIEND=-499,501;MP=0.465942	GT:CN:CNL:GQ:FT:RDCN:RDSD	./.:3:-10.3122,-5.00194,-1.56453,0,-0.308353,-2.48959,-6.54371,-12.4707,-20.2706,-29.9434:3:LowQual:3.33536:0.481545	./.:3:-19.6897,-9.3447,-2.78147,0,-1.0003,-5.78237,-14.3462,-26.6918,-42.8192,-62.7283:10:LowQual:3.23549:0.338879
11	93568682	CNV00000212	N	<CNV>	0	LowQual	IMPRECISE;SVTYPE=CNV;SVMETHOD=EMBL.DELLYv1.2.6;END=106981853;CIPOS=-500,500;CIEND=620,620;MP=0.869347	GT:CN:CNL:GQ:FT:RDCN:RDSD	./.:2:-1001.19,-1001.19,0,-1001.19,-1001.19,-1001.19,-1001.19,-1001.19,-1001.19,-1001.19:10012:PASS:1.99501:0.025	./.:2:-1001.17,-1001.17,0,-1001.17,-1001.17,-1001.17,-1001.17,-1001.17,-1001.17,-1001.17:10012:PASS:1.99077:0.025
12	444	CNV00000213	N	<CNV>	16	PASS	IMPRECISE;SVTYPE=CNV;SVMETHOD=EMBL.DELLYv1.2.6;END=15254;CIPOS=-442,-442;CIEND=-499,501;MP=0.708817	GT:CN:CNL:GQ:FT:RDCN:RDSD	./.:0:0,-0.285584,-1.5886,-3.90904,-7.24692,-11.6022,-16.975,-23.3651,-30.7727,-39.1977:3:LowQual:0.219309:0.653341	./.:0:0,-0.241738,-1.38271,-3.42293,-6.36239,-10.2011,-14.939,-20.5762,-27.1126,-34.5482:2:LowQual:0.231175:0.694952
12	15257	CNV00000214	N	<CNV>	0	LowQual	IMPRECISE;SVTYPE=CNV;SVMETHOD=EMBL.DELLYv1.2.6;END=5738846;CIPOS=-500,500;CIEND=-284,10443;MP=0.737611	GT:CN:CNL:GQ:FT:RDCN:RDSD	./.:2:-1001.17,-1001.17,0,-1001.17,-1001.17,-1001.17,-1001.17,-1001.17,-1001.17,-1001.17:10012:PASS:1.99058:0.025	./.:2:-1001.2,-1001.2,0,-1001.2,-1001.2,-1001.2,-1001.2,-1001.2,-1001.2,-1001.2:10012:PASS:1.99929:0.025
12	5748576	CNV00000215	N	<CNV>	95	PASS	IMPRECISE;SVTYPE=CNV;SVMETHOD=EMBL.DELLYv1.2.6;END=5763657;CIPOS=-10012,715;CIEND=-499,501;MP=0.743486	GT:CN:CNL:GQ:FT:RDCN:RDSD	./.:3:-75.6798,-34.6265,-9.3999,0,-6.42679,-28.6803,-66.7605,-120.667,-190.401,-275.961:64:PASS:3.09393:0.165652	./.:3:-27.7719,-12.8017,-3.54435,0,-2.16859,-10.0501,-23.6446,-42.9521,-67.9724,-98.7058:21:PASS:3.12041:0.275716
12	5763660	CNV00000216	N	<CNV>	0	LowQual	IMPRECISE;SVTYPE=CNV;SVMETHOD=EMBL.DELLYv1.2.6;END=21463905;CIPOS=-500,500;CIEND=-27,15128;MP=0.802059	GT:CN:CNL:GQ:FT:RDCN:RDSD	./.:2:-1001.18,-1001.18,0,-1001.18,-1001.18,-1001.18,-1001.18,-1001.18,-1001.18,-1001.18:10012:PASS:1.99178:0.025	./.:2:-1001.19,-1001.19,0,-1001.19,-1001.19,-1001.19,-1001.19,-1001.19,-1001.19,-1001.19:10012:PASS:1.9937:0.025
12	21478063	CNV00000217	N	<CNV>	10012	PASS	IMPRECISE;SVTYPE=CNV;SVMETHOD=EMBL.DELLYv1.2.6;END=21491992;CIPOS=-14183,972;CIEND=-25,39247;MP=0.932955	GT:CN:CNL:GQ:FT:RDCN:RDSD	./.:0:0,-1001.2,-1001.2,-1001.2,-1001.2,-1001.2,-1001.2,-1001.2,-1001.2,-1001.2:10012:PASS:0:0.025	./.:0:0,-1001.2,-1001.2,-1001.2,-1001.2,-1001.2,-1001.2,-1001.2,-1001.2,-1001.2:10012:PASS:0:0.025
12	21517934	CNV00000218	N	<CNV>	0	LowQual	IMPRECISE;SVTYPE=CNV;SVMETHOD=EMBL.DELLYv1.2.6;END=41068820;CIPOS=-25965,13307;CIEND=-259,1804;MP=0.811382	GT:CN:CNL:GQ:FT:RDCN:RDSD	./.:2:-1001.2,-1001.2,0,-1001.2,-1001.2,-1001.2,-1001.2,-1001.2,-1001.2,-1001.2:10012:PASS:2.00385:0.025	./.:2:-1001.18,-1001.18,0,-1001.18,-1001.18,-1001.18,-1001.18,-1001.18,-1001.18,-1001.18:10012:PASS:2.00789:0.025
12	41069886	CNV00000219	N	<CNV>	81	PASS	IMPRECISE;SVTYPE=CNV;SVMETHOD=EMBL.DELLYv1.2.6;END=41095817;CIPOS=-1323,740;CIEND=-499,501;MP=0.471947	GT:CN:CNL:GQ:FT:RDCN:RDSD	./.:1:-7.59461,0,-8.09861,-31.8905,-71.3755,-126.554,-197.425,-283.99,-1000.38,-1000.38:76:PASS:0.983942:0.166355	./.:1:-6.38355,0,-5.3618,-22.4689,-51.3214,-91.9193,-144.262,-208.351,-284.185,-1000.31:54:PASS:1.0435:0.192291
12	41095820	CNV00000220	N	<CNV>	0	LowQual	IMPRECISE;SVTYPE=CNV;SVMETHOD=EMBL.DELLYv1.2.6;END=46245899;CIPOS=-500,500;CIEND=-499,501;MP=0.741542	GT:CN:CNL:GQ:FT:RDCN:RDSD	./.:2:-1001.2,-1001.2,0,-1001.2,-1001.2,-1001.2,-1001.2,-1001.2,-1001.2,-1001.2:10012:PASS:1.99989:0.025	./.:2:-1001.19,-1001.19,0,-1001.19,-1001.19,-1001.19,-1001.19,-1001.19,-1001.19,-1001.19:10012:PASS:1.99385:0.025
12	46245902	CNV00000221	N	<CNV>	9	LowQual	IMPRECISE;SVTYPE=CNV;SVMETHOD=EMBL.DELLYv1.2.6;END=46262245;CIPOS=-500,500;CIEND=-273,1550;MP=0.842643	GT:CN:CNL:GQ:FT:RDCN:RDSD	./.:2:-136.357,-39.173,0,-18.8382,-95.6877,-230.548,-999.773,-999.773,-999.773,-999.773:189:PASS:2.17527:0.0865239	./.:2:-78.3163,-21.4525,0,-13.9587,-63.3287,-148.11,-268.302,-1000.36,-1000.36,-1000.36:140:PASS:2.10581:0.110744
12	46263071	CNV00000222	N	<CNV>	0	LowQual	IMPRECISE;SVTYPE=CNV;SVMETHOD=EMBL.DELLYv1.2.6;END=50705373;CIPOS=-1097,726;CIEND=-499,501;MP=0.806614	GT:CN:CNL:GQ:FT:RDCN:RDSD	./.:2:-1001.16,-1001.16,0,-1001.16,-1001.16,-1001.16,-1001.16,-1001.16,-1001.16,-1001.16:10012:PASS:2.01164:0.025	./.:2:-1001.01,-1001.01,0,-1001.01,-1001.01,-1001.01,-1001.01,-1001.01,-1001.01,-1001.01:10010:PASS:2.0234:0.025
12	50705376	CNV00000223	N	<CNV>	30	PASS	IMPRECISE;SVTYPE=CNV;SVMETHOD=EMBL.DELLYv1.2.6;END=50719903;CIPOS=-500,500;CIEND=-499,501;MP=0.757038	GT:CN:CNL:GQ:FT:RDCN:RDSD	./.:0:0,-0.400684,-2.95883,-7.67444,-14.5475,-23.5781,-34.7661,-48.1115,-63.6145,-81.2748:4:LowQual:0.31428:0.448663	./.:0:0,-0.780751,-4.61239,-11.4949,-21.4284,-34.4127,-50.4479,-69.534,-91.671,-116.859:7:LowQual:0.244091:0.377293
12	50719906	CNV00000224	N	<CNV>	0	LowQual	IMPRECISE;SVTYPE=CNV;SVMETHOD=EMBL.DELLYv1.2.6;END=69938112;CIPOS=-500,500;CIEND=-101,3133;MP=0.775494	GT:CN:CNL:GQ:FT:RDCN:RDSD	./.:2:-1001.2,-1001.2,0,-1001.2,-1001.2,-1001.2,-1001.2,-1001.2,-1001.2,-1001.2:10012:PASS:1.99994:0.025	./.:2:-1001.11,-1001.11,0,-1001.11,-1001.11,-1001.11,-1001.11,-1001.11,-1001.11,-1001.11:10011:PASS:2.0165:0.025
12	69940349	CNV00000225	N	<CNV>	486	PASS	IMPRECISE;SVTYPE=CNV;SVMETHOD=EMBL.DELLYv1.2.6;END=70074180;CIPOS=-2336,898;CIEND=-3335,3337;MP=0.391959	GT:CN:CNL:GQ:FT:RDCN:RDSD	./.:0:0,-10.6398,-48.4126,-113.318,-205.357,-1000.34,-1000.34,-1000.34,-1000.34,-1000.34:106:PASS:0.107863:0.126516	./.:0:0,-9.99372,-46.0794,-108.257,-196.526,-310.888,-1000.31,-1000.31,-1000.31,-1000.31:100:PASS:0.11698:0.129015
12	70074183	CNV00000226	N	<CNV>	1	LowQual	IMPRECISE;SVTYPE=CNV;SVMETHOD=EMBL.DELLYv1.2.6;END=70242316;CIPOS=-3336,3336;CIEND=-6792,6794;MP=0.527796	GT:CN:CNL:GQ:FT:RDCN:RDSD	./.:1:-1.23272,0,-0.013361,-1.2728,-3.77833,-7.52994,-12.5276,-18.7714,-26.2613,-34.9972:0:LowQual:1.48928:0.590362	./.:1:-1.57875,0,-0.134254,-1.98151,-5.54176,-10.815,-17.8013,-26.5005,-36.9128,-49.038:1:LowQual:1.42163:0.503516
12	70242319	CNV00000227	N	<CNV>	184	PASS	IMPRECISE;SVTYPE=CNV;SVMETHOD=EMBL.DELLYv1.2.6;END=70504949;CIPOS=-6793,6793;CIEND=-1526,4235;MP=0.351869	GT:CN:CNL:GQ:FT:RDCN:RDSD	./.:0:0,-3.20471,-18.077,-44.6168,-82.8241,-132.699,-194.242,-267.452,-1000.02,-1000.02:32:PASS:0.225332:0.192931	./.:0:0,-4.51682,-24.3756,-59.5764,-110.119,-176.004,-257.231,-1000.05,-1000.05,-1000.05:46:PASS:0.205591:0.168249
12	70506550	CNV00000228	N	<CNV>	0	LowQual	IMPRECISE;SVTYPE=CNV;SVMETHOD=EMBL.DELLYv1.2.6;END=70533951;CIPOS=-3125,2636;CIEND=-608,2421;MP=0.397511	GT:CN:CNL:GQ:FT:RDCN:RDSD	./.:2:-3.32744,-0.68862,0,-1.26158,-4.47337,-9.63536,-16.7475,-25.8099,-36.8225,-49.7853:7:LowQual:1.8531:0.471902	./.:2:-4.09947,-0.836113,0,-1.59113,-5.60952,-12.0551,-20.928,-32.2282,-45.9555,-62.1102:8:LowQual:1.84447:0.422995
12	70535983	CNV00000229	N	<CNV>	502	PASS	IMPRECISE;SVTYPE=CNV;SVMETHOD=EMBL.DELLYv1.2.6;END=70621420;CIPOS=-2638,391;CIEND=-999,1001;MP=0.390805	GT:CN:CNL:GQ:FT:RDCN:RDSD	./.:0:0,-10.8195,-49.9714,-117.456,-213.272,-1000.31,-1000.31,-1000.31,-1000.31,-1000.31:108:PASS:0.118122:0.123809	./.:0:0,-12.4758,-58.7359,-138.78,-252.609,-1000.26,-1000.26,-1000.26,-1000.26,-1000.26:125:PASS:0.130722:0.113379
12	70621423	CNV00000230	N	<CNV>	60	PASS	IMPRECISE;SVTYPE=CNV;SVMETHOD=EMBL.DELLYv1.2.6;END=70710849;CIPOS=-1000,1000;CIEND=-958,2367;MP=0.413271	GT:CN:CNL:GQ:FT:RDCN:RDSD	./.:1:-1.46512,0,-5.72506,-18.6403,-38.7457,-66.0413,-100.527,-142.203,-191.069,-247.125:15:PASS:0.703767:0.245766	./.:1:-0.795433,0,-5.53035,-17.3865,-35.5684,-60.0761,-90.9096,-128.069,-171.554,-221.365:8:LowQual:0.625745:0.26202
12	70713177	CNV00000231	N	<CNV>	38	PASS	IMPRECISE;SVTYPE=CNV;SVMETHOD=EMBL.DELLYv1.2.6;END=70741391;CIPOS=-3284,41;CIEND=-499,501;MP=0.444429	GT:CN:CNL:GQ:FT:RDCN:RDSD	./.:0:0,-0.67889,-3.66549,-8.95979,-16.5618,-26.4715,-38.6889,-53.2141,-70.0469,-89.1874:7:LowQual:0.205816:0.433812	./.:0:0,-0.454086,-2.52325,-6.20749,-11.5068,-18.4212,-26.9507,-37.0952,-48.8548,-62.2295:4:LowQual:0.218845:0.518556
12	70741394	CNV00000232	N	<CNV>	1	LowQual	IMPRECISE;SVTYPE=CNV;SVMETHOD=EMBL.DELLYv1.2.6;END=70777518;CIPOS=-500,500;CIEND=-159,5322;MP=0.433455	GT:CN:CNL:GQ:FT:RDCN:RDSD	./.:2:-13.7661,-3.87512,0,-2.14079,-10.2975,-24.4701,-44.6586,-70.863,-103.083,-141.319:21:PASS:2.14415:0.268684	./.:2:-8.22053,-2.1439,0,-1.78882,-7.51037,-17.1646,-30.7516,-48.2713,-69.7238,-95.1089:18:PASS:2.04514:0.332312
12	70780565	CNV00000233	N	<CNV>	972	PASS	IMPRECISE;SVTYPE=CNV;SVMETHOD=EMBL.DELLYv1.2.6;END=70984396;CIPOS=-3204,2277;CIEND=-674,11926;MP=0.439154	GT:CN:CNL:GQ:FT:RDCN:RDSD	./.:0:0,-19.7391,-96.484,-230.235,-999.986,-999.986,-999.986,-999.986,-999.986,-999.986:198:PASS:0.153735:0.0872836	./.:0:0,-31.4228,-150.798,-999.858,-999.858,-999.858,-999.858,-999.858,-999.858,-999.858:315:PASS:0.14273:0.0702697
12	70995999	CNV00000234	N	<CNV>	0	LowQual	IMPRECISE;SVTYPE=CNV;SVMETHOD=EMBL.DELLYv1.2.6;END=71024288;CIPOS=-12275,325;CIEND=-401,21757;MP=0.7326	GT:CN:CNL:GQ:FT:RDCN:RDSD	./.:2:-39.6999,-9.99219,0,-9.72335,-39.1622,-88.3167,-157.187,-245.772,-1000.43,-1000.43:97:PASS:2.00682:0.148418	./.:2:-51.127,-13.3073,0,-11.205,-46.9224,-107.152,-191.894,-301.149,-1000.45,-1000.45:113:PASS:2.04288:0.133107
12	71045449	CNV00000235	N	<CNV>	90	PASS	IMPRECISE;SVTYPE=CNV;SVMETHOD=EMBL.DELLYv1.2.6;END=71156332;CIPOS=-21560,598;CIEND=-689,1146;MP=0.687983	GT:CN:CNL:GQ:FT:RDCN:RDSD	./.:0:0,-1.07985,-8.61796,-22.6143,-43.069,-69.9819,-103.353,-143.182,-189.47,-242.216:11:LowQual:0.332796:0.259319	./.:0:0,-1.81298,-12.3221,-31.5274,-59.4289,-96.0265,-141.32,-195.31,-257.996,-999.882:18:PASS:0.291519:0.223475
12	71157170	CNV00000236	N	<CNV>	9	LowQual	IMPRECISE;SVTYPE=CNV;SVMETHOD=EMBL.DELLYv1.2.6;END=71212859;CIPOS=-1525,310;CIEND=-835,996;MP=0.846546	GT:CN:CNL:GQ:FT:RDCN:RDSD	./.:3:-12.4071,-4.98863,-0.852913,0,-2.42989,-8.14258,-17.1381,-29.4164,-44.9774,-63.8213:8:LowQual:2.75981:0.363722	./.:3:-12.9557,-5.20834,-0.889786,0,-2.53898,-8.50672,-17.9032,-30.7285,-46.9825,-66.6654:9:LowQual:2.75951:0.355896
12	71213693	CNV00000237	N	<CNV>	53	PASS	IMPRECISE;SVTYPE=CNV;SVMETHOD=EMBL.DELLYv1.2.6;END=71254676;CIPOS=-1667,164;CIEND=-943,946;MP=0.786092	GT:CN:CNL:GQ:FT:RDCN:RDSD	./.:4:-24.8526,-13.1644,-5.12621,-0.738079,0,-2.91197,-9.47398,-19.686,-33.5481,-51.0603:7:LowQual:3.70221:0.34494	./.:4:-20.5639,-10.8073,-4.12784,-0.52539,0,-2.55167,-8.18039,-16.8862,-28.669,-43.5289:6:LowQual:3.67074:0.375685
12	71254679	CNV00000238	N	<CNV>	3	LowQual	IMPRECISE;SVTYPE=CNV;SVMETHOD=EMBL.DELLYv1.2.6;END=71472151;CIPOS=-944,945;CIEND=-1436,4143;MP=0.549459	GT:CN:CNL:GQ:FT:RDCN:RDSD	./.:2:-79.5804,-22.1597,0,-13.1014,-61.4639,-145.087,-263.972,-1000.26,-1000.26,-1000.26:131:PASS:2.12845:0.11098	./.:2:-93.9392,-27.0188,0,-12.8829,-65.6674,-158.354,-290.941,-999.957,-999.957,-999.957:129:PASS:2.17713:0.104327
12	71475845	CNV00000239	N	<CNV>	26	PASS	IMPRECISE;SVTYPE=CNV;SVMETHOD=EMBL.DELLYv1.2.6;END=71547375;CIPOS=-5128,451;CIEND=-499,501;MP=0.264916	GT:CN:CNL:GQ:FT:RDCN:RDSD	./.:0:0,-0.146847,-2.43579,-6.86684,-13.44,-22.1552,-33.0126,-46.012,-61.1536,-78.4373:1:LowQual:0.431447:0.450269	./.:0:0,-0.293606,-3.5431,-9.74848,-18.9098,-31.0269,-46.1,-64.1289,-85.1137,-109.054:3:LowQual:0.400671:0.383308
12	71547378	CNV00000240	N	<CNV>	2	LowQual	IMPRECISE;SVTYPE=CNV;SVMETHOD=EMBL.DELLYv1.2.6;END=71667874;CIPOS=-500,500;CIEND=-499,501;MP=0.705398	GT:CN:CNL:GQ:FT:RDCN:RDSD	./.:2:-107.159,-29.0559,0,-19.9914,-89.03,-207.116,-1000.42,-1000.42,-1000.42,-1000.42:200:PASS:2.09241:0.0940989	./.:2:-193.715,-51.1422,0,-40.2888,-172.009,-1000.6,-1000.6,-1000.6,-1000.6,-1000.6:403:PASS:2.05935:0.06892
12	71667877	CNV00000241	N	<CNV>	942	PASS	IMPRECISE;SVTYPE=CNV;SVMETHOD=EMBL.DELLYv1.2.6;END=71722533;CIPOS=-500,500;CIEND=-499,501;MP=0.201233	GT:CN:CNL:GQ:FT:RDCN:RDSD	./.:0:0,-22.7892,-94.2337,-214.334,-1000.6,-1000.6,-1000.6,-1000.6,-1000.6,-1000.6:228:PASS:0.0316212:0.0944771	./.:0:0,-5.93986,-25.6432,-59.1101,-106.34,-167.334,-242.092,-1000.32,-1000.32,-1000.32:59:PASS:0.0684335:0.177635
12	71722536	CNV00000242	N	<CNV>	4	LowQual	IMPRECISE;SVTYPE=CNV;SVMETHOD=EMBL.DELLYv1.2.6;END=71762066;CIPOS=-500,500;CIEND=-499,501;MP=0.682966	GT:CN:CNL:GQ:FT:RDCN:RDSD	./.:3:-5.32484,-2.1974,-0.422454,0,-0.930039,-3.21257,-6.8476,-11.8351,-18.1751,-25.8676:4:LowQual:2.81235:0.566663	./.:3:-6.19956,-2.47861,-0.41209,0,-1.24234,-4.13911,-8.69031,-14.8959,-22.756,-32.2705:4:LowQual:2.74908:0.512351
12	71762069	CNV00000243	N	<CNV>	0	LowQual	IMPRECISE;SVTYPE=CNV;SVMETHOD=EMBL.DELLYv1.2.6;END=71843871;CIPOS=-500,500;CIEND=-499,501;MP=0.366718	GT:CN:CNL:GQ:FT:RDCN:RDSD	./.:2:-27.1705,-7.09368,0,-5.88943,-24.762,-56.6176,-101.456,-159.278,-230.083,-313.871:59:PASS:2.04638:0.182895	./.:2:-34.5373,-9.03936,0,-7.41921,-31.297,-71.6334,-128.428,-201.682,-291.394,-1000.37:74:PASS:2.04922:0.162441
12	71843874	CNV00000244	N	<CNV>	10012	PASS	IMPRECISE;SVTYPE=CNV;SVMETHOD=EMBL.DELLYv1.2.6;END=71863599;CIPOS=-500,500;CIEND=-227,12413;MP=1	GT:CN:CNL:GQ:FT:RDCN:RDSD	./.:0:0,-1001.2,-1001.2,-1001.2,-1001.2,-1001.2,-1001.2,-1001.2,-1001.2,-1001.2:10012:PASS:0:0.025	./.:0:0,-1001.2,-1001.2,-1001.2,-1001.2,-1001.2,-1001.2,-1001.2,-1001.2,-1001.2:10012:PASS:0:0.025
12	71873583	CNV00000245	N	<CNV>	1	LowQual	IMPRECISE;SVTYPE=CNV;SVMETHOD=EMBL.DELLYv1.2.6;END=71954266;CIPOS=-10209,2431;CIEND=-499,501;MP=0.697416	GT:CN:CNL:GQ:FT:RDCN:RDSD	./.:2:-74.9399,-20.5299,0,-13.3501,-60.5803,-141.691,-256.681,-1000.36,-1000.36,-1000.36:134:PASS:2.10596:0.113219	./.:2:-169.989,-46.7363,0,-29.7798,-136.076,-318.888,-1000.25,-1000.25,-1000.25,-1000.25:298:PASS:2.1108:0.0753383
12	71954269	CNV00000246	N	<CNV>	2504	PASS	IMPRECISE;SVTYPE=CNV;SVMETHOD=EMBL.DELLYv1.2.6;END=72276906;CIPOS=-500,500;CIEND=-1999,2001;MP=0.714418	GT:CN:CNL:GQ:FT:RDCN:RDSD	./.:1:-321.266,0,-249.269,-1000.02,-1000.02,-1000.02,-1000.02,-1000.02,-1000.02,-1000.02:2492:PASS:1.0631:0.02759	./.:1:-248.372,0,-182.295,-999.832,-999.832,-999.832,-999.832,-999.832,-999.832,-999.832:1823:PASS:1.07671:0.0317556
12	72276909	CNV00000247	N	<CNV>	11	LowQual	IMPRECISE;SVTYPE=CNV;SVMETHOD=EMBL.DELLYv1.2.6;END=72366138;CIPOS=-2000,2000;CIEND=-999,1001;MP=0.773263	GT:CN:CNL:GQ:FT:RDCN:RDSD	./.:1:-5.7464,0,-0.501746,-7.25163,-20.2497,-39.4958,-64.9902,-96.7326,-134.723,-178.962:5:LowQual:1.4197:0.263643	./.:1:-5.22475,0,-0.346455,-6.26411,-17.753,-34.813,-57.4443,-85.6468,-119.42,-158.765:3:LowQual:1.43781:0.279201
12	72366141	CNV00000248	N	<CNV>	1	LowQual	IMPRECISE;SVTYPE=CNV;SVMETHOD=EMBL.DELLYv1.2.6;END=72390927;CIPOS=-1000,1000;CIEND=-558,1389;MP=0.910037	GT:CN:CNL:GQ:FT:RDCN:RDSD	./.:2:-4.11412,-1.24643,0,-0.374829,-2.37092,-5.98826,-11.2269,-18.0867,-26.5678,-36.6702:3:LowQual:2.2688:0.517566	./.:2:-6.3689,-1.81758,0,-0.916151,-4.56604,-10.9497,-20.067,-31.9181,-46.5029,-63.8215:10:LowQual:2.16487:0.398579
12	72391877	CNV00000249	N	<CNV>	78	PASS	IMPRECISE;SVTYPE=CNV;SVMETHOD=EMBL.DELLYv1.2.6;END=72550723;CIPOS=-1506,441;CIEND=-703,1234;MP=0.630439	GT:CN:CNL:GQ:FT:RDCN:RDSD	./.:0:0,-1.29426,-7.64743,-19.0595,-35.5305,-57.0604,-83.6492,-115.297,-152.004,-193.769:13:LowQual:0.244162:0.292997	./.:0:0,-1.68903,-9.44329,-23.2628,-43.1475,-69.0974,-101.113,-139.193,-183.338,-233.549:17:PASS:0.221521:0.267589
12	72551663	CNV00000250	N	<CNV>	0	LowQual	IMPRECISE;SVTYPE=CNV;SVMETHOD=EMBL.DELLYv1.2.6;END=72606566;CIPOS=-1641,296;CIEND=-712,1091;MP=0.400838	GT:CN:CNL:GQ:FT:RDCN:RDSD	./.:2:-1.87599,-0.517093,0,-0.324708,-1.49122,-3.49953,-6.34964,-10.0415,-14.5753,-19.9508:3:LowQual:2.11427:0.71827	./.:2:-2.51046,-0.713185,0,-0.3709,-1.82588,-4.36495,-7.98811,-12.6953,-18.4867,-25.3621:4:LowQual:2.15787:0.632937
12	72607372	CNV00000251	N	<CNV>	89	PASS	IMPRECISE;SVTYPE=CNV;SVMETHOD=EMBL.DELLYv1.2.6;END=72618022;CIPOS=-1516,287;CIEND=-499,501;MP=0.918701	GT:CN:CNL:GQ:FT:RDCN:RDSD	./.:0:0,-1.22319,-8.56212,-22.0168,-41.5872,-67.2734,-99.0753,-136.993,-181.026,-231.176:12:LowQual:0.299994:0.266482	./.:0:0,-1.27055,-8.41991,-21.4481,-40.355,-65.1408,-95.8054,-132.349,-174.771,-223.072:12:LowQual:0.283875:0.271799
12	72618025	CNV00000252	N	<CNV>	5	LowQual	IMPRECISE;SVTYPE=CNV;SVMETHOD=EMBL.DELLYv1.2.6;END=72703049;CIPOS=-500,500;CIEND=-49,16924;MP=0.688601	GT:CN:CNL:GQ:FT:RDCN:RDSD	./.:3:-4.7678,-2.06888,-0.479613,0,-0.630042,-2.36974,-5.21909,-9.1781,-14.2468,-20.4251:5:LowQual:2.93222:0.625602	./.:3:-3.29181,-1.38718,-0.289907,0,-0.517457,-1.84228,-3.97446,-6.91401,-10.6609,-15.2152:3:LowQual:2.85908:0.733428
12	72715587	CNV00000253	N	<CNV>	0	LowQual	IMPRECISE;SVTYPE=CNV;SVMETHOD=EMBL.DELLYv1.2.6;END=72796881;CIPOS=-12585,4388;CIEND=-328,1604;MP=0.593855	GT:CN:CNL:GQ:FT:RDCN:RDSD	./.:2:-2.78605,-0.736228,0,-0.577361,-2.46831,-5.67285,-10.191,-16.0227,-23.168,-31.6269:5:LowQual:2.06047:0.574993	./.:2:-2.81301,-0.700834,0,-0.710511,-2.83237,-6.36557,-11.3101,-17.666,-25.4333,-34.6118:7:LowQual:1.99657:0.554722
12	72797816	CNV00000254	N	<CNV>	58	PASS	IMPRECISE;SVTYPE=CNV;SVMETHOD=EMBL.DELLYv1.2.6;END=72852233;CIPOS=-1261,671;CIEND=-845,2439;MP=0.818023	GT:CN:CNL:GQ:FT:RDCN:RDSD	./.:5:-14.4878,-9.58282,-5.68156,-2.78401,-0.890156,0,-0.113543,-1.23079,-3.35173,-6.47637:1:LowQual:5.38688:0.657795	./.:5:-14.9484,-9.71461,-5.60287,-2.61319,-0.745568,0,-0.376489,-1.87503,-4.49564,-8.23829:4:LowQual:5.16447:0.622135
12	72854520	CNV00000255	N	<CNV>	0	LowQual	IMPRECISE;SVTYPE=CNV;SVMETHOD=EMBL.DELLYv1.2.6;END=73248881;CIPOS=-3130,154;CIEND=-499,501;MP=0.764912	GT:CN:CNL:GQ:FT:RDCN:RDSD	./.:2:-4.54844,-1.29306,0,-0.669256,-3.30083,-7.89472,-14.4509,-22.9695,-33.4503,-45.8935:7:LowQual:2.15895:0.470443	./.:2:-6.05411,-1.66542,0,-1.05784,-4.83893,-11.3433,-20.5709,-32.5218,-47.1959,-64.5933:11:LowQual:2.11156:0.399344
12	73248884	CNV00000256	N	<CNV>	0	LowQual	IMPRECISE;SVTYPE=CNV;SVMETHOD=EMBL.DELLYv1.2.6;END=87210044;CIPOS=-500,500;CIEND=6138,6138;MP=0.849333	GT:CN:CNL:GQ:FT:RDCN:RDSD	./.:2:-1001.17,-1001.17,0,-1001.17,-1001.17,-1001.17,-1001.17,-1001.17,-1001.17,-1001.17:10012:PASS:1.98987:0.025	./.:2:-1001.16,-1001.16,0,-1001.16,-1001.16,-1001.16,-1001.16,-1001.16,-1001.16,-1001.16:10012:PASS:1.98942:0.025
13	205936	CNV00000257	N	<CNV>	0	LowQual	IMPRECISE;SVTYPE=CNV;SVMETHOD=EMBL.DELLYv1.2.6;END=1286102;CIPOS=-205934,-205934;CIEND=-499,501;MP=0.686466	GT:CN:CNL:GQ:FT:RDCN:RDSD	./.:3:-0.421226,-0.153556,-0.0131475,0,-0.114114,-0.355488,-0.724124,-1.22002,-1.84318,-2.5936:0:LowQual:2.60331:1.84733	./.:3:-0.478898,-0.16322,-0.00358701,0,-0.152459,-0.460963,-0.925513,-1.54611,-2.32275,-3.25544:0:LowQual:2.52299:1.66827
13	1286105	CNV00000258	N	<CNV>	0	LowQual	IMPRECISE;SVTYPE=CNV;SVMETHOD=EMBL.DELLYv1.2.6;END=10787817;CIPOS=-500,500;CIEND=-263,1288;MP=0.780992	GT:CN:CNL:GQ:FT:RDCN:RDSD	./.:2:-1001.2,-1001.2,0,-1001.2,-1001.2,-1001.2,-1001.2,-1001.2,-1001.2,-1001.2:10012:PASS:2.00217:0.025	./.:2:-1001.16,-1001.16,0,-1001.16,-1001.16,-1001.16,-1001.16,-1001.16,-1001.16,-1001.16:10012:PASS:1.98832:0.025
13	10788371	CNV00000259	N	<CNV>	26	PASS	IMPRECISE;SVTYPE=CNV;SVMETHOD=EMBL.DELLYv1.2.6;END=10872023;CIPOS=-815,736;CIEND=-1032,1773;MP=0.34559	GT:CN:CNL:GQ:FT:RDCN:RDSD	./.:4:-11.7026,-6.32542,-2.58259,-0.474114,0,-1.16025,-3.95485,-8.38381,-14.4471,-22.1448:5:LowQual:3.79009:0.515488	./.:4:-10.8132,-5.69882,-2.19183,-0.29222,0,-1.31516,-4.23771,-8.76765,-14.905,-22.6497:3:LowQual:3.6818:0.519795
13	10872970	CNV00000260	N	<CNV>	0	LowQual	IMPRECISE;SVTYPE=CNV;SVMETHOD=EMBL.DELLYv1.2.6;END=11280014;CIPOS=-1977,828;CIEND=-278,4138;MP=0.147657	GT:CN:CNL:GQ:FT:RDCN:RDSD	./.:2:-1.70702,-0.483894,0,-0.25534,-1.24991,-2.98372,-5.45676,-8.66903,-12.6205,-17.3113:2:LowQual:2.15459:0.766481	./.:2:-1.43149,-0.410099,0,-0.201193,-1.01368,-2.43745,-4.47252,-7.11888,-10.3765,-14.2455:2:LowQual:2.17087:0.842884
13	11282187	CNV00000261	N	<CNV>	0	LowQual	IMPRECISE;SVTYPE=CNV;SVMETHOD=EMBL.DELLYv1.2.6;END=26067875;CIPOS=-2449,1967;CIEND=-499,501;MP=0.827639	GT:CN:CNL:GQ:FT:RDCN:RDSD	./.:2:-1001.19,-1001.19,0,-1001.19,-1001.19,-1001.19,-1001.19,-1001.19,-1001.19,-1001.19:10012:PASS:2.00509:0.025	./.:2:-1001.17,-1001.17,0,-1001.17,-1001.17,-1001.17,-1001.17,-1001.17,-1001.17,-1001.17:10012:PASS:2.01044:0.025
13	26067878	CNV00000262	N	<CNV>	84	PASS	IMPRECISE;SVTYPE=CNV;SVMETHOD=EMBL.DELLYv1.2.6;END=26088430;CIPOS=-500,500;CIEND=-754,3738;MP=0.69349	GT:CN:CNL:GQ:FT:RDCN:RDSD	./.:1:-8.70952,0,-8.44046,-34.0309,-76.7713,-136.662,-213.702,-307.892,-1000.4,-1000.4:84:PASS:1.00784:0.159133	./.:1:-3.04525,0,-2.38946,-10.2136,-23.4725,-42.1661,-66.2944,-95.8574,-130.855,-171.288:23:PASS:1.06033:0.282686
13	26091925	CNV00000263	N	<CNV>	0	LowQual	IMPRECISE;SVTYPE=CNV;SVMETHOD=EMBL.DELLYv1.2.6;END=83467524;CIPOS=-4247,245;CIEND=4820,4820;MP=0.841165	GT:CN:CNL:GQ:FT:RDCN:RDSD	./.:2:-1001.2,-1001.2,0,-1001.2,-1001.2,-1001.2,-1001.2,-1001.2,-1001.2,-1001.2:10012:PASS:1.99868:0.025	./.:2:-1001.13,-1001.13,0,-1001.13,-1001.13,-1001.13,-1001.13,-1001.13,-1001.13,-1001.13:10011:PASS:1.98523:0.025
14	65230	CNV00000264	N	<CNV>	0	LowQual	IMPRECISE;SVTYPE=CNV;SVMETHOD=EMBL.DELLYv1.2.6;END=13567929;CIPOS=-65228,-65228;CIEND=-499,501;MP=0.84335	GT:CN:CNL:GQ:FT:RDCN:RDSD	./.:2:-1001.2,-1001.2,0,-1001.2,-1001.2,-1001.2,-1001.2,-1001.2,-1001.2,-1001.2:10012:PASS:1.99738:0.025	./.:2:-1001.14,-1001.14,0,-1001.14,-1001.14,-1001.14,-1001.14,-1001.14,-1001.14,-1001.14:10011:PASS:1.98685:0.025
14	13567932	CNV00000265	N	<CNV>	394	PASS	IMPRECISE;SVTYPE=CNV;SVMETHOD=EMBL.DELLYv1.2.6;END=13641303;CIPOS=-500,500;CIEND=-499,501;MP=0.722323	GT:CN:CNL:GQ:FT:RDCN:RDSD	./.:13:-50.9017,-42.4708,-34.7336,-27.6903,-21.3408,-15.685,-10.7231,-6.45492,-2.88056,0:29:PASS:12.6519:0.791182	./.:12:-33.1128,-27.5693,-22.4918,-17.8804,-13.7351,-10.0559,-6.84283,-4.0958,-1.81486,0:18:PASS:12.3938:0.965293
14	13641306	CNV00000266	N	<CNV>	1	LowQual	IMPRECISE;SVTYPE=CNV;SVMETHOD=EMBL.DELLYv1.2.6;END=13753521;CIPOS=-500,500;CIEND=-522,1821;MP=0.196245	GT:CN:CNL:GQ:FT:RDCN:RDSD	./.:3:-0.478999,-0.232354,-0.0726874,0,-0.0142915,-0.115562,-0.303811,-0.579039,-0.941246,-1.39043:0:LowQual:3.33569:2.23453	./.:3:-0.352248,-0.133314,-0.015898,0,-0.08562,-0.272758,-0.561414,-0.951587,-1.44328,-2.03649:0:LowQual:2.6566:2.06833
14	13754867	CNV00000267	N	<CNV>	2125	PASS	IMPRECISE;SVTYPE=CNV;SVMETHOD=EMBL.DELLYv1.2.6;END=13834970;CIPOS=-1866,477;CIEND=-466,36692;MP=0.735822	GT:CN:CNL:GQ:FT:RDCN:RDSD	./.:13:-267.588,-223.962,-183.81,-147.132,-113.927,-84.1946,-57.9359,-35.1506,-15.8387,0:158:PASS:13.0601:0.353606	./.:13:-186.163,-155.549,-127.418,-101.769,-78.6019,-57.9171,-39.7145,-23.9941,-10.756,0:107:PASS:12.8332:0.418286
14	13868785	CNV00000268	N	<CNV>	0	LowQual	IMPRECISE;SVTYPE=CNV;SVMETHOD=EMBL.DELLYv1.2.6;END=65592058;CIPOS=-34279,2879;CIEND=-499,501;MP=0.810545	GT:CN:CNL:GQ:FT:RDCN:RDSD	./.:2:-1001.2,-1001.2,0,-1001.2,-1001.2,-1001.2,-1001.2,-1001.2,-1001.2,-1001.2:10012:PASS:2.00447:0.025	./.:2:-1001.12,-1001.12,0,-1001.12,-1001.12,-1001.12,-1001.12,-1001.12,-1001.12,-1001.12:10011:PASS:2.01515:0.025
14	65592061	CNV00000269	N	<CNV>	43	PASS	IMPRECISE;SVTYPE=CNV;SVMETHOD=EMBL.DELLYv1.2.6;END=65605854;CIPOS=-500,500;CIEND=-499,501;MP=0.869808	GT:CN:CNL:GQ:FT:RDCN:RDSD	./.:0:0,-0.599071,-4.17152,-10.7173,-20.2365,-32.7291,-48.1951,-66.6344,-88.0471,-112.433:6:LowQual:0.298522:0.382179	./.:0:0,-0.506859,-3.34778,-8.52276,-16.0318,-25.8749,-38.0521,-52.5633,-69.4086,-88.5879:5:LowQual:0.282842:0.431356
14	65605857	CNV00000270	N	<CNV>	0	LowQual	IMPRECISE;SVTYPE=CNV;SVMETHOD=EMBL.DELLYv1.2.6;END=77015691;CIPOS=-500,500;CIEND=-499,501;MP=0.797119	GT:CN:CNL:GQ:FT:RDCN:RDSD	./.:2:-1001.2,-1001.2,0,-1001.2,-1001.2,-1001.2,-1001.2,-1001.2,-1001.2,-1001.2:10012:PASS:2.00257:0.025	./.:2:-1001.19,-1001.19,0,-1001.19,-1001.19,-1001.19,-1001.19,-1001.19,-1001.19,-1001.19:10012:PASS:2.00643:0.025
14	77015694	CNV00000271	N	<CNV>	7	LowQual	IMPRECISE;SVTYPE=CNV;SVMETHOD=EMBL.DELLYv1.2.6;END=77027877;CIPOS=-500,500;CIEND=-499,501;MP=0.902667	GT:CN:CNL:GQ:FT:RDCN:RDSD	./.:3:-10.1516,-3.94215,-0.558267,0,-2.26735,-7.36031,-15.2789,-26.0231,-39.5929,-55.9883:6:LowQual:2.69757:0.392045	./.:3:-7.36274,-2.56959,-0.115347,0,-2.22355,-6.786,-13.6873,-22.9276,-34.5067,-48.4248:1:LowQual:2.54932:0.43091
14	77027880	CNV00000272	N	<CNV>	0	LowQual	IMPRECISE;SVTYPE=CNV;SVMETHOD=EMBL.DELLYv1.2.6;END=82392597;CIPOS=-500,500;CIEND=10405,10405;MP=0.74723	GT:CN:CNL:GQ:FT:RDCN:RDSD	./.:2:-1001.2,-1001.2,0,-1001.2,-1001.2,-1001.2,-1001.2,-1001.2,-1001.2,-1001.2:10012:PASS:1.99634:0.025	./.:2:-1001.18,-1001.18,0,-1001.18,-1001.18,-1001.18,-1001.18,-1001.18,-1001.18,-1001.18:10012:PASS:1.99227:0.025
15	40934	CNV00000273	N	<CNV>	0	LowQual	IMPRECISE;SVTYPE=CNV;SVMETHOD=EMBL.DELLYv1.2.6;END=38265344;CIPOS=-40932,-40932;CIEND=-1005,1008;MP=0.790464	GT:CN:CNL:GQ:FT:RDCN:RDSD	./.:2:-1001.2,-1001.2,0,-1001.2,-1001.2,-1001.2,-1001.2,-1001.2,-1001.2,-1001.2:10012:PASS:1.99907:0.025	./.:2:-1001.19,-1001.19,0,-1001.19,-1001.19,-1001.19,-1001.19,-1001.19,-1001.19,-1001.19:10012:PASS:1.99511:0.025
15	38265347	CNV00000274	N	<CNV>	4	LowQual	IMPRECISE;SVTYPE=CNV;SVMETHOD=EMBL.DELLYv1.2.6;END=38296214;CIPOS=-1006,1007;CIEND=-499,501;MP=0.761055	GT:CN:CNL:GQ:FT:RDCN:RDSD	./.:2:-86.9539,-18.4518,0,-31.5984,-113.247,-244.946,-1000.2,-1000.2,-1000.2,-1000.2:185:PASS:1.86867:0.0931513	./.:2:-21.3626,-5.1595,0,-5.88406,-22.8117,-50.7828,-89.7976,-139.856,-200.958,-273.103:52:PASS:1.9672:0.198307
15	38296217	CNV00000275	N	<CNV>	0	LowQual	IMPRECISE;SVTYPE=CNV;SVMETHOD=EMBL.DELLYv1.2.6;END=44790842;CIPOS=-500,500;CIEND=-332,2258;MP=0.824656	GT:CN:CNL:GQ:FT:RDCN:RDSD	./.:2:-1001.2,-1001.2,0,-1001.2,-1001.2,-1001.2,-1001.2,-1001.2,-1001.2,-1001.2:10012:PASS:2.00349:0.025	./.:2:-1001.15,-1001.15,0,-1001.15,-1001.15,-1001.15,-1001.15,-1001.15,-1001.15,-1001.15:10012:PASS:2.0121:0.025
15	44792435	CNV00000276	N	<CNV>	7	LowQual	IMPRECISE;SVTYPE=CNV;SVMETHOD=EMBL.DELLYv1.2.6;END=44811966;CIPOS=-1923,667;CIEND=-499,501;MP=0.571648	GT:CN:CNL:GQ:FT:RDCN:RDSD	./.:1:-1.87417,0,-0.622381,-3.74131,-9.3568,-17.4688,-28.0774,-41.1825,-56.7842,-74.8825:6:LowQual:1.2507:0.417082	./.:1:-4.17847,0,-2.36353,-11.2691,-26.7166,-48.7061,-77.2377,-112.311,-153.927,-202.084:23:PASS:1.13871:0.257654
15	44811969	CNV00000277	N	<CNV>	0	LowQual	IMPRECISE;SVTYPE=CNV;SVMETHOD=EMBL.DELLYv1.2.6;END=44862036;CIPOS=-500,500;CIEND=-1362,1589;MP=0.628153	GT:CN:CNL:GQ:FT:RDCN:RDSD	./.:2:-181.384,-44.5278,0,-47.8003,-187.929,-1000.75,-1000.75,-1000.75,-1000.75,-1000.75:446:PASS:1.98228:0.0685844	./.:2:-88.6189,-22.7196,0,-20.46,-84.0996,-190.919,-1000.58,-1000.58,-1000.58,-1000.58:205:PASS:2.02617:0.100289
15	44863579	CNV00000278	N	<CNV>	404	PASS	IMPRECISE;SVTYPE=CNV;SVMETHOD=EMBL.DELLYv1.2.6;END=44927555;CIPOS=-2903,48;CIEND=-637,1930;MP=0.682813	GT:CN:CNL:GQ:FT:RDCN:RDSD	./.:1:-36.8895,0,-40.3717,-158.005,-1000.71,-1000.71,-1000.71,-1000.71,-1000.71,-1000.71:369:PASS:0.977465:0.0749741	./.:1:-82.6783,0,-94.642,-1000.81,-1000.81,-1000.81,-1000.81,-1000.81,-1000.81,-1000.81:827:PASS:0.966265:0.0494895
15	44929117	CNV00000279	N	<CNV>	0	LowQual	IMPRECISE;SVTYPE=CNV;SVMETHOD=EMBL.DELLYv1.2.6;END=45860605;CIPOS=-2197,370;CIEND=-587,1590;MP=0.819063	GT:CN:CNL:GQ:FT:RDCN:RDSD	./.:2:-1001.17,-1001.17,0,-1001.17,-1001.17,-1001.17,-1001.17,-1001.17,-1001.17,-1001.17:10012:PASS:2.00993:0.025	./.:2:-1001,-151.15,0,-145.103,-1001,-1001,-1001,-1001,-1001,-1001:1451:PASS:2.01021:0.0382879
15	45861785	CNV00000280	N	<CNV>	99	PASS	IMPRECISE;SVTYPE=CNV;SVMETHOD=EMBL.DELLYv1.2.6;END=45919395;CIPOS=-1765,412;CIEND=-511,4280;MP=0.588818	GT:CN:CNL:GQ:FT:RDCN:RDSD	./.:3:-83.5757,-37.7749,-9.91631,0,-8.02594,-33.9941,-77.9046,-139.757,-219.552,-317.289:80:PASS:3.05268:0.15558	./.:3:-66.8273,-29.7422,-7.46645,0,-7.34287,-29.4951,-66.4566,-118.227,-184.808,-266.197:74:PASS:3.00417:0.171248
15	45921570	CNV00000281	N	<CNV>	0	LowQual	IMPRECISE;SVTYPE=CNV;SVMETHOD=EMBL.DELLYv1.2.6;END=45955402;CIPOS=-2684,2107;CIEND=-499,501;MP=0.590737	GT:CN:CNL:GQ:FT:RDCN:RDSD	./.:2:-17.9915,-4.99906,0,-2.99427,-13.9819,-32.9628,-59.937,-94.9046,-137.866,-188.82:30:PASS:2.1254:0.233092	./.:2:-8.52222,-2.48534,0,-1.06622,-5.68398,-13.8533,-25.5742,-40.8466,-59.6706,-82.0461:11:LowQual:2.19979:0.34969
15	45955405	CNV00000282	N	<CNV>	65	PASS	IMPRECISE;SVTYPE=CNV;SVMETHOD=EMBL.DELLYv1.2.6;END=46165698;CIPOS=-500,500;CIEND=-5636,6846;MP=0.51239	GT:CN:CNL:GQ:FT:RDCN:RDSD	./.:3:-66.1979,-28.4271,-6.36117,0,-9.34364,-34.3921,-75.1453,-131.603,-203.766,-291.634:64:PASS:2.90505:0.166294	./.:3:-128.524,-54.8887,-12.0475,0,-18.7463,-68.2863,-148.62,-259.748,-1000.34,-1000.34:120:PASS:2.89123:0.118757
15	46166812	CNV00000283	N	<CNV>	0	LowQual	IMPRECISE;SVTYPE=CNV;SVMETHOD=EMBL.DELLYv1.2.6;END=46206868;CIPOS=-6748,5734;CIEND=-3074,3807;MP=0.51413	GT:CN:CNL:GQ:FT:RDCN:RDSD	./.:2:-3.08102,-0.939984,0,-0.261072,-1.7232,-4.38638,-8.25062,-13.3159,-19.5823,-27.0497:3:LowQual:2.28263:0.601327	./.:2:-2.96695,-0.92227,0,-0.200142,-1.5227,-3.96766,-7.53504,-12.2248,-18.037,-24.9716:2:LowQual:2.32169:0.622037
15	46207717	CNV00000284	N	<CNV>	2	LowQual	IMPRECISE;SVTYPE=CNV;SVMETHOD=EMBL.DELLYv1.2.6;END=46259797;CIPOS=-3921,2960;CIEND=-678,732;MP=0.515111	GT:CN:CNL:GQ:FT:RDCN:RDSD	./.:2:-3.71671,-0.281369,0,-2.8726,-8.89917,-18.0797,-30.4142,-45.9027,-64.5452,-86.3416:3:LowQual:1.58921:0.371076	./.:2:-2.83718,-0.279788,0,-1.99781,-6.27323,-12.8262,-21.6569,-32.7651,-46.1509,-61.8143:3:LowQual:1.62284:0.43667
15	46260210	CNV00000285	N	<CNV>	119	PASS	IMPRECISE;SVTYPE=CNV;SVMETHOD=EMBL.DELLYv1.2.6;END=46294636;CIPOS=-1089,321;CIEND=-326,3013;MP=0.454485	GT:CN:CNL:GQ:FT:RDCN:RDSD	./.:1:-12.7273,0,-11.853,-48.2864,-109.3,-194.894,-305.068,-1000.47,-1000.47,-1000.47:119:PASS:1.01778:0.132922	./.:1:-12.6904,0,-11.1059,-46.008,-104.706,-187.201,-293.492,-1000.46,-1000.46,-1000.46:111:PASS:1.03329:0.135095
15	46296978	CNV00000286	N	<CNV>	5	LowQual	IMPRECISE;SVTYPE=CNV;SVMETHOD=EMBL.DELLYv1.2.6;END=46381724;CIPOS=-2666,673;CIEND=-855,1541;MP=0.543423	GT:CN:CNL:GQ:FT:RDCN:RDSD	./.:3:-5.63259,-2.26167,-0.384141,0,-1.10925,-3.71189,-7.80792,-13.3973,-20.4801,-29.0563:4:LowQual:2.75723:0.539269	./.:3:-6.63542,-2.63358,-0.421777,0,-1.36825,-4.52653,-9.47484,-16.2132,-24.7416,-35.06:4:LowQual:2.73563:0.492563
15	46382649	CNV00000287	N	<CNV>	1	LowQual	IMPRECISE;SVTYPE=CNV;SVMETHOD=EMBL.DELLYv1.2.6;END=47217335;CIPOS=-1778,618;CIEND=-499,501;MP=0.780072	GT:CN:CNL:GQ:FT:RDCN:RDSD	./.:2:-1000.86,-134.077,0,-152.742,-1000.86,-1000.86,-1000.86,-1000.86,-1000.86,-1000.86:1341:PASS:1.96746:0.0389125	./.:2:-1001.09,-209.198,0,-211.314,-1001.09,-1001.09,-1001.09,-1001.09,-1001.09,-1001.09:2092:PASS:1.99748:0.0321368
15	47217338	CNV00000288	N	<CNV>	19	PASS	IMPRECISE;SVTYPE=CNV;SVMETHOD=EMBL.DELLYv1.2.6;END=47279535;CIPOS=-500,500;CIEND=-499,501;MP=0.369765	GT:CN:CNL:GQ:FT:RDCN:RDSD	./.:1:-1.37051,0,-1.90444,-7.08384,-15.5382,-27.2675,-42.2717,-60.5509,-82.1051,-106.934:13:LowQual:0.918482:0.364158	./.:1:-1.43499,0,-2.03425,-7.53773,-16.5104,-28.9524,-44.8636,-64.244,-87.0936,-113.413:14:LowQual:0.913632:0.353814
15	47279538	CNV00000289	N	<CNV>	0	LowQual	IMPRECISE;SVTYPE=CNV;SVMETHOD=EMBL.DELLYv1.2.6;END=48622328;CIPOS=-500,500;CIEND=-4521,4953;MP=0.596642	GT:CN:CNL:GQ:FT:RDCN:RDSD	./.:2:-1000.88,-86.2371,0,-81.7802,-1000.88,-1000.88,-1000.88,-1000.88,-1000.88,-1000.88:818:PASS:2.01326:0.0508411	./.:2:-1000.89,-88.0997,0,-84.323,-1000.89,-1000.89,-1000.89,-1000.89,-1000.89,-1000.89:843:PASS:2.01095:0.0501874
15	48623789	CNV00000290	N	<CNV>	9	LowQual	IMPRECISE;SVTYPE=CNV;SVMETHOD=EMBL.DELLYv1.2.6;END=48673564;CIPOS=-5980,3494;CIEND=-1418,5239;MP=0.219258	GT:CN:CNL:GQ:FT:RDCN:RDSD	./.:1:-2.28558,0,-0.785277,-4.64141,-11.5684,-21.5662,-34.6349,-50.7745,-69.9849,-92.2661:8:LowQual:1.24428:0.376065	./.:1:-5.63871,0,-2.87848,-14.2741,-34.187,-62.617,-99.5643,-145.029,-199.01,-261.509:28:PASS:1.16204:0.22581
15	48676033	CNV00000291	N	<CNV>	0	LowQual	IMPRECISE;SVTYPE=CNV;SVMETHOD=EMBL.DELLYv1.2.6;END=48902000;CIPOS=-3885,2772;CIEND=-322,11575;MP=0.419119	GT:CN:CNL:GQ:FT:RDCN:RDSD	./.:2:-23.5622,-6.00285,0,-5.55363,-22.6637,-51.3303,-91.5534,-143.333,-206.669,-281.561:55:PASS:2.01944:0.193856	./.:2:-82.3999,-20.5276,0,-20.817,-82.9787,-186.485,-1000.59,-1000.59,-1000.59,-1000.59:205:PASS:1.9965:0.10249
15	48907901	CNV00000292	N	<CNV>	81	PASS	IMPRECISE;SVTYPE=CNV;SVMETHOD=EMBL.DELLYv1.2.6;END=48946993;CIPOS=-6221,5676;CIEND=-1194,23217;MP=0.384739	GT:CN:CNL:GQ:FT:RDCN:RDSD	./.:0:0,-1.77888,-8.12856,-19.049,-34.5403,-54.6024,-79.2353,-108.439,-142.214,-180.559:18:PASS:0.110817:0.308245	./.:0:0,-1.76939,-8.17363,-19.2127,-34.8867,-55.1955,-80.1392,-109.718,-143.931,-182.779:18:PASS:0.118244:0.306107
15	48963814	CNV00000293	N	<CNV>	0	LowQual	IMPRECISE;SVTYPE=CNV;SVMETHOD=EMBL.DELLYv1.2.6;END=49057419;CIPOS=-18013,6398;CIEND=-932,1078;MP=0.487132	GT:CN:CNL:GQ:FT:RDCN:RDSD	./.:2:-23.1062,-5.86629,0,-5.50729,-22.3882,-50.6426,-90.2706,-141.272,-203.647,-277.396:55:PASS:2.01578:0.195409	./.:2:-18.9192,-4.91072,0,-4.18703,-17.4718,-39.8543,-71.3346,-111.913,-161.588,-220.362:42:PASS:2.03977:0.218487
15	49058432	CNV00000294	N	<CNV>	90	PASS	IMPRECISE;SVTYPE=CNV;SVMETHOD=EMBL.DELLYv1.2.6;END=49143248;CIPOS=-1943,67;CIEND=-713,715;MP=0.381428	GT:CN:CNL:GQ:FT:RDCN:RDSD	./.:1:-12.1728,0,-9.02969,-39.2619,-90.6966,-163.334,-257.174,-1000.39,-1000.39,-1000.39:90:PASS:1.07412:0.143119	./.:1:-11.5105,0,-9.63281,-40.409,-92.3285,-165.391,-259.598,-1000.42,-1000.42,-1000.42:96:PASS:1.0444:0.143319
15	49143251	CNV00000295	N	<CNV>	0	LowQual	IMPRECISE;SVTYPE=CNV;SVMETHOD=EMBL.DELLYv1.2.6;END=49983777;CIPOS=-714,714;CIEND=-499,501;MP=0.458299	GT:CN:CNL:GQ:FT:RDCN:RDSD	./.:2:-55.3161,-12.8741,0,-16.6937,-62.9553,-138.785,-244.182,-1000.46,-1000.46,-1000.46:129:PASS:1.93541:0.121194	./.:2:-46.7735,-10.9096,0,-14.0448,-53.0439,-116.997,-205.905,-319.768,-1000.43,-1000.43:109:PASS:1.93718:0.131922
15	49983780	CNV00000296	N	<CNV>	31	PASS	IMPRECISE;SVTYPE=CNV;SVMETHOD=EMBL.DELLYv1.2.6;END=50006726;CIPOS=-500,500;CIEND=-1407,4306;MP=0.70115	GT:CN:CNL:GQ:FT:RDCN:RDSD	./.:4:-14.8451,-7.78839,-2.96198,-0.365846,0,-1.86444,-5.95916,-12.2842,-20.8395,-31.625:3:LowQual:3.66404:0.441278	./.:4:-9.76467,-5.23051,-2.09168,-0.348173,0,-1.04716,-3.48965,-7.32747,-12.5606,-19.1891:3:LowQual:3.74953:0.557896
15	50009312	CNV00000297	N	<CNV>	3	LowQual	IMPRECISE;SVTYPE=CNV;SVMETHOD=EMBL.DELLYv1.2.6;END=50015083;CIPOS=-3991,1722;CIEND=-682,2932;MP=0.535424	GT:CN:CNL:GQ:FT:RDCN:RDSD	./.:3:-2.03091,-0.957744,-0.280776,0,-0.115418,-0.627028,-1.53483,-2.83883,-4.53902,-6.6354:1:LowQual:3.20868:1.04698	./.:4:-1.6251,-0.81346,-0.272063,-0.00090915,0,-0.269335,-0.808914,-1.61874,-2.69881,-4.04912:0:LowQual:3.50336:1.26769
15	50016700	CNV00000298	N	<CNV>	0	LowQual	IMPRECISE;SVTYPE=CNV;SVMETHOD=EMBL.DELLYv1.2.6;END=50233169;CIPOS=-2297,1317;CIEND=-499,501;MP=0.401051	GT:CN:CNL:GQ:FT:RDCN:RDSD	./.:2:-93.0746,-23.1541,0,-23.6121,-93.9905,-211.135,-1000.62,-1000.62,-1000.62,-1000.62:231:PASS:1.9951:0.0963664	./.:2:-71.36,-18.1803,0,-16.819,-68.6372,-155.455,-277.272,-1000.55,-1000.55,-1000.55:168:PASS:2.01945:0.111394
15	50233172	CNV00000299	N	<CNV>	15	PASS	IMPRECISE;SVTYPE=CNV;SVMETHOD=EMBL.DELLYv1.2.6;END=50265038;CIPOS=-500,500;CIEND=-499,501;MP=0.345142	GT:CN:CNL:GQ:FT:RDCN:RDSD	./.:1:-8.50797,0,-0.550963,-10.1609,-28.8297,-56.5574,-93.3441,-139.19,-194.094,-258.058:6:LowQual:1.43918:0.218954	./.:1:-5.4191,0,-0.420355,-6.68017,-18.7794,-36.7182,-60.4963,-90.114,-125.571,-166.868:4:LowQual:1.42801:0.272713
15	50265041	CNV00000300	N	<CNV>	0	LowQual	IMPRECISE;SVTYPE=CNV;SVMETHOD=EMBL.DELLYv1.2.6;END=69885336;CIPOS=-500,500;CIEND=-499,501;MP=0.806104	GT:CN:CNL:GQ:FT:RDCN:RDSD	./.:2:-1001.2,-1001.2,0,-1001.2,-1001.2,-1001.2,-1001.2,-1001.2,-1001.2,-1001.2:10012:PASS:2.00402:0.025	./.:2:-1001.18,-1001.18,0,-1001.18,-1001.18,-1001.18,-1001.18,-1001.18,-1001.18,-1001.18:10012:PASS:2.00742:0.025
15	69885339	CNV00000301	N	<CNV>	80	PASS	IMPRECISE;SVTYPE=CNV;SVMETHOD=EMBL.DELLYv1.2.6;END=69908724;CIPOS=-500,500;CIEND=-531,1403;MP=0.514431	GT:CN:CNL:GQ:FT:RDCN:RDSD	./.:1:-7.56066,0,-7.98186,-31.5062,-70.5731,-125.183,-195.335,-281.029,-1000.38,-1000.38:76:PASS:0.98645:0.16716	./.:1:-10.6828,0,-6.42597,-29.9606,-70.604,-128.356,-203.217,-295.187,-1000.27,-1000.27:65:PASS:1.1244:0.159325
15	69909661	CNV00000302	N	<CNV>	0	LowQual	IMPRECISE;SVTYPE=CNV;SVMETHOD=EMBL.DELLYv1.2.6;END=78373218;CIPOS=-1466,468;CIEND=-698,701;MP=0.833003	GT:CN:CNL:GQ:FT:RDCN:RDSD	./.:2:-1001.18,-1001.18,0,-1001.18,-1001.18,-1001.18,-1001.18,-1001.18,-1001.18,-1001.18:10012:PASS:1.99244:0.025	./.:2:-1001.17,-1001.17,0,-1001.17,-1001.17,-1001.17,-1001.17,-1001.17,-1001.17,-1001.17:10012:PASS:1.9904:0.025
15	78373221	CNV00000303	N	<CNV>	14	LowQual	IMPRECISE;SVTYPE=CNV;SVMETHOD=EMBL.DELLYv1.2.6;END=78389237;CIPOS=-699,700;CIEND=-31,2276;MP=0.645024	GT:CN:CNL:GQ:FT:RDCN:RDSD	./.:4:-5.00388,-2.87629,-1.33311,-0.374346,0,-0.210071,-1.00456,-2.38346,-4.34678,-6.89452:3:LowQual:4.14055:0.862047	./.:4:-5.56705,-3.172,-1.4458,-0.388472,0,-0.280387,-1.22963,-2.84774,-5.1347,-8.09053:3:LowQual:4.0808:0.805795
15	78390547	CNV00000304	N	<CNV>	2	LowQual	IMPRECISE;SVTYPE=CNV;SVMETHOD=EMBL.DELLYv1.2.6;END=79180896;CIPOS=-1339,968;CIEND=-499,501;MP=0.60412	GT:CN:CNL:GQ:FT:RDCN:RDSD	./.:2:-1001.03,-1001.03,0,-1001.03,-1001.03,-1001.03,-1001.03,-1001.03,-1001.03,-1001.03:10010:PASS:1.9776:0.025	./.:2:-1000.92,-126.199,0,-139.024,-1000.92,-1000.92,-1000.92,-1000.92,-1000.92,-1000.92:1262:PASS:1.97582:0.0404657
15	79180899	CNV00000305	N	<CNV>	23	PASS	IMPRECISE;SVTYPE=CNV;SVMETHOD=EMBL.DELLYv1.2.6;END=79569238;CIPOS=-500,500;CIEND=-1427,1430;MP=0.453073	GT:CN:CNL:GQ:FT:RDCN:RDSD	./.:3:-16.4206,-7.70704,-2.2335,0,-1.00654,-5.25311,-12.7397,-23.4664,-37.433,-54.6397:10:LowQual:3.18934:0.366115	./.:3:-12.0503,-5.60081,-1.58403,0,-0.848713,-4.13017,-9.84437,-17.9913,-28.571,-41.5835:8:LowQual:3.15113:0.422517
15	79569241	CNV00000306	N	<CNV>	0	LowQual	IMPRECISE;SVTYPE=CNV;SVMETHOD=EMBL.DELLYv1.2.6;END=85001036;CIPOS=-1428,1429;CIEND=6743,6743;MP=0.663794	GT:CN:CNL:GQ:FT:RDCN:RDSD	./.:2:-1001.15,-1001.15,0,-1001.15,-1001.15,-1001.15,-1001.15,-1001.15,-1001.15,-1001.15:10012:PASS:1.98773:0.025	./.:2:-1000.97,-170.146,0,-185.973,-1000.97,-1000.97,-1000.97,-1000.97,-1000.97,-1000.97:1702:PASS:1.97778:0.0349216
16	50095	CNV00000307	N	<CNV>	9	LowQual	IMPRECISE;SVTYPE=CNV;SVMETHOD=EMBL.DELLYv1.2.6;END=300893;CIPOS=-50093,-50093;CIEND=-656,764;MP=0.40134	GT:CN:CNL:GQ:FT:RDCN:RDSD	./.:2:-212.7,-45.6261,0,-75.8219,-273.092,-999.886,-999.886,-999.886,-999.886,-999.886:456:PASS:1.87568:0.0597994	./.:2:-202.042,-45.4178,0,-65.7887,-242.784,-1000.34,-1000.34,-1000.34,-1000.34,-1000.34:454:PASS:1.90841:0.0624924
16	301316	CNV00000308	N	<CNV>	121	PASS	IMPRECISE;SVTYPE=CNV;SVMETHOD=EMBL.DELLYv1.2.6;END=314156;CIPOS=-1077,343;CIEND=-499,501;MP=1	GT:CN:CNL:GQ:FT:RDCN:RDSD	./.:1:-7.66532,0,-12.0356,-43.7721,-95.2096,-166.348,-257.187,-1000.31,-1000.31,-1000.31:77:PASS:0.889084:0.148473	./.:1:-5.00306,0,-5.72025,-22.1638,-49.3307,-87.2209,-135.834,-195.171,-265.231,-1000.29:50:PASS:0.966559:0.201246
16	314159	CNV00000309	N	<CNV>	0	LowQual	IMPRECISE;SVTYPE=CNV;SVMETHOD=EMBL.DELLYv1.2.6;END=7030323;CIPOS=-500,500;CIEND=-750,5143;MP=0.753145	GT:CN:CNL:GQ:FT:RDCN:RDSD	./.:2:-1001.07,-195.162,0,-200.288,-1001.07,-1001.07,-1001.07,-1001.07,-1001.07,-1001.07:1952:PASS:1.99352:0.0331395	./.:2:-1001.14,-1001.14,0,-1001.14,-1001.14,-1001.14,-1001.14,-1001.14,-1001.14,-1001.14:10011:PASS:1.98678:0.025
16	7035219	CNV00000310	N	<CNV>	1	LowQual	IMPRECISE;SVTYPE=CNV;SVMETHOD=EMBL.DELLYv1.2.6;END=7171492;CIPOS=-5644,249;CIEND=-499,501;MP=0.577861	GT:CN:CNL:GQ:FT:RDCN:RDSD	./.:2:-2.33506,-0.435693,0,-1.02798,-3.51964,-7.47498,-12.894,-19.7767,-28.1231,-37.9331:4:LowQual:1.79767:0.544715	./.:2:-1.81834,-0.324479,0,-0.844898,-2.85917,-6.04283,-10.3959,-15.9183,-22.61,-30.4712:3:LowQual:1.77748:0.609417
16	7171495	CNV00000311	N	<CNV>	98	PASS	IMPRECISE;SVTYPE=CNV;SVMETHOD=EMBL.DELLYv1.2.6;END=7188799;CIPOS=-500,500;CIEND=-499,501;MP=0.866694	GT:CN:CNL:GQ:FT:RDCN:RDSD	./.:6:-23.6579,-15.8841,-9.6427,-4.93357,-1.75674,-0.11222,0,-1.42008,-4.37247,-8.85716:1:LowQual:5.57324:0.532378	./.:6:-30.7642,-20.6176,-12.4787,-6.34749,-2.22397,-0.10814,0,-1.89955,-5.80679,-11.7217:1:LowQual:5.55386:0.465097
16	7188802	CNV00000312	N	<CNV>	0	LowQual	IMPRECISE;SVTYPE=CNV;SVMETHOD=EMBL.DELLYv1.2.6;END=10216301;CIPOS=-500,500;CIEND=-499,501;MP=0.722708	GT:CN:CNL:GQ:FT:RDCN:RDSD	./.:2:-1001.15,-1001.15,0,-1001.15,-1001.15,-1001.15,-1001.15,-1001.15,-1001.15,-1001.15:10012:PASS:1.98766:0.025	./.:2:-1001.05,-1001.05,0,-1001.05,-1001.05,-1001.05,-1001.05,-1001.05,-1001.05,-1001.05:10011:PASS:1.97926:0.025
16	10216304	CNV00000313	N	<CNV>	103	PASS	IMPRECISE;SVTYPE=CNV;SVMETHOD=EMBL.DELLYv1.2.6;END=10229959;CIPOS=-500,500;CIEND=-286,1566;MP=0.936223	GT:CN:CNL:GQ:FT:RDCN:RDSD	./.:1:-11.9837,0,-10.2378,-42.6972,-97.3781,-174.281,-273.405,-1000.44,-1000.44,-1000.44:102:PASS:1.03928:0.139799	./.:1:-6.89809,0,-6.58211,-26.6444,-60.1869,-107.21,-167.713,-241.696,-1000.35,-1000.35:65:PASS:1.01172:0.179492
16	10230814	CNV00000314	N	<CNV>	0	LowQual	IMPRECISE;SVTYPE=CNV;SVMETHOD=EMBL.DELLYv1.2.6;END=48143978;CIPOS=-1139,713;CIEND=-735,737;MP=0.811076	GT:CN:CNL:GQ:FT:RDCN:RDSD	./.:2:-1001.2,-1001.2,0,-1001.2,-1001.2,-1001.2,-1001.2,-1001.2,-1001.2,-1001.2:10012:PASS:2.00296:0.025	./.:2:-1001.2,-1001.2,0,-1001.2,-1001.2,-1001.2,-1001.2,-1001.2,-1001.2,-1001.2:10012:PASS:2.00362:0.025
16	48143981	CNV00000315	N	<CNV>	5	LowQual	IMPRECISE;SVTYPE=CNV;SVMETHOD=EMBL.DELLYv1.2.6;END=48236587;CIPOS=-736,736;CIEND=-499,501;MP=0.116221	GT:CN:CNL:GQ:FT:RDCN:RDSD	./.:1:-0.046742,0,-0.490368,-1.51785,-3.08244,-5.18413,-7.82294,-10.9989,-14.7119,-18.962:0:LowQual:0.587025:0.899209	./.:1:-0.0462686,0,-0.479632,-1.48516,-3.0166,-5.07393,-7.65717,-10.7663,-14.4013,-18.5623:0:LowQual:0.58798:0.908741
16	48236590	CNV00000316	N	<CNV>	0	LowQual	IMPRECISE;SVTYPE=CNV;SVMETHOD=EMBL.DELLYv1.2.6;END=80414614;CIPOS=-500,500;CIEND=-499,501;MP=0.833612	GT:CN:CNL:GQ:FT:RDCN:RDSD	./.:2:-1001.2,-1001.2,0,-1001.2,-1001.2,-1001.2,-1001.2,-1001.2,-1001.2,-1001.2:10012:PASS:1.99952:0.025	./.:2:-1001.2,-1001.2,0,-1001.2,-1001.2,-1001.2,-1001.2,-1001.2,-1001.2,-1001.2:10012:PASS:1.9958:0.025
16	80414617	CNV00000317	N	<CNV>	1	LowQual	IMPRECISE;SVTYPE=CNV;SVMETHOD=EMBL.DELLYv1.2.6;END=81005596;CIPOS=-500,500;CIEND=8382,8382;MP=0.844591	GT:CN:CNL:GQ:FT:RDCN:RDSD	./.:3:-0.23942,-0.103589,-0.0237821,0,-0.0322427,-0.12051,-0.264802,-0.465119,-0.72146,-1.03383:1:LowQual:2.92449:2.78421	./.:3:-0.277288,-0.120691,-0.0282621,0,-0.035905,-0.135977,-0.300216,-0.528623,-0.821196,-1.17794:0:LowQual:2.94045:2.60157
17	8152	CNV00000318	N	<CNV>	0	LowQual	IMPRECISE;SVTYPE=CNV;SVMETHOD=EMBL.DELLYv1.2.6;END=13998484;CIPOS=-8150,-8150;CIEND=-537,1288;MP=0.775931	GT:CN:CNL:GQ:FT:RDCN:RDSD	./.:2:-1001.2,-1001.2,0,-1001.2,-1001.2,-1001.2,-1001.2,-1001.2,-1001.2,-1001.2:10012:PASS:2.00421:0.025	./.:2:-1001.2,-1001.2,0,-1001.2,-1001.2,-1001.2,-1001.2,-1001.2,-1001.2,-1001.2:10012:PASS:1.99994:0.025
17	13999312	CNV00000319	N	<CNV>	15	PASS	IMPRECISE;SVTYPE=CNV;SVMETHOD=EMBL.DELLYv1.2.6;END=14121775;CIPOS=-1363,462;CIEND=-333,1676;MP=0.471931	GT:CN:CNL:GQ:FT:RDCN:RDSD	./.:4:-7.77238,-3.94105,-1.36854,-0.0548599,0,-1.20396,-3.66675,-7.38836,-12.3688,-18.608:1:LowQual:3.54358:0.587367	./.:3:-8.1545,-4.01927,-1.30111,0,-0.115953,-1.64897,-4.59904,-8.96617,-14.7504,-21.9516:1:LowQual:3.41817:0.553603
17	14122787	CNV00000320	N	<CNV>	67	PASS	IMPRECISE;SVTYPE=CNV;SVMETHOD=EMBL.DELLYv1.2.6;END=14167971;CIPOS=-1343,666;CIEND=-45,1973;MP=0.480481	GT:CN:CNL:GQ:FT:RDCN:RDSD	./.:0:0,-0.558765,-6.34252,-17.3513,-33.585,-55.0437,-81.7274,-113.636,-150.77,-193.128:5:LowQual:0.393059:0.288303	./.:0:0,-0.373198,-4.80294,-13.2892,-25.832,-42.4314,-63.0873,-87.7998,-116.569,-149.394:3:LowQual:0.408001:0.327201
17	14168992	CNV00000321	N	<CNV>	0	LowQual	IMPRECISE;SVTYPE=CNV;SVMETHOD=EMBL.DELLYv1.2.6;END=30232129;CIPOS=-1064,954;CIEND=-488,11852;MP=0.777958	GT:CN:CNL:GQ:FT:RDCN:RDSD	./.:2:-1001.2,-1001.2,0,-1001.2,-1001.2,-1001.2,-1001.2,-1001.2,-1001.2,-1001.2:10012:PASS:2.00271:0.025	./.:2:-1001.16,-1001.16,0,-1001.16,-1001.16,-1001.16,-1001.16,-1001.16,-1001.16,-1001.16:10012:PASS:2.011:0.025
17	30243472	CNV00000322	N	<CNV>	100	PASS	IMPRECISE;SVTYPE=CNV;SVMETHOD=EMBL.DELLYv1.2.6;END=30281247;CIPOS=-11829,511;CIEND=-499,501;MP=0.397332	GT:CN:CNL:GQ:FT:RDCN:RDSD	./.:0:0,-2.1707,-9.88216,-23.1344,-41.9274,-66.2611,-96.1357,-131.551,-172.507,-219.004:21:PASS:0.108231:0.279967	./.:0:0,-2.37655,-10.8286,-25.3563,-45.9594,-72.6381,-105.392,-144.222,-189.127,-240.108:23:PASS:0.108832:0.267362
17	30281250	CNV00000323	N	<CNV>	0	LowQual	IMPRECISE;SVTYPE=CNV;SVMETHOD=EMBL.DELLYv1.2.6;END=30298063;CIPOS=-500,500;CIEND=-1460,1664;MP=0.294975	GT:CN:CNL:GQ:FT:RDCN:RDSD	./.:2:-1.61156,-0.222794,0,-0.943177,-3.05233,-6.32744,-10.7685,-16.3756,-23.1486,-31.0876:3:LowQual:1.69108:0.610307	./.:2:-1.34349,-0.299322,0,-0.445525,-1.6359,-3.57112,-6.25118,-9.6761,-13.8459,-18.7605:3:LowQual:1.90186:0.763587
17	30299190	CNV00000324	N	<CNV>	1	LowQual	IMPRECISE;SVTYPE=CNV;SVMETHOD=EMBL.DELLYv1.2.6;END=31771305;CIPOS=-2585,539;CIEND=-499,501;MP=0.763552	GT:CN:CNL:GQ:FT:RDCN:RDSD	./.:2:-1001.06,-1001.06,0,-1001.06,-1001.06,-1001.06,-1001.06,-1001.06,-1001.06,-1001.06:10011:PASS:2.0201:0.025	./.:2:-1000.94,-1000.94,0,-323.04,-1000.94,-1000.94,-1000.94,-1000.94,-1000.94,-1000.94:3230:PASS:2.02765:0.0251897
17	31771308	CNV00000325	N	<CNV>	298	PASS	IMPRECISE;SVTYPE=CNV;SVMETHOD=EMBL.DELLYv1.2.6;END=31835743;CIPOS=-500,500;CIEND=-499,501;MP=0.605227	GT:CN:CNL:GQ:FT:RDCN:RDSD	./.:1:-29.0897,0,-29.8124,-118.527,-266.143,-1000.67,-1000.67,-1000.67,-1000.67,-1000.67:291:PASS:0.993865:0.0858671	./.:1:-26.9218,0,-24.4804,-100.363,-227.648,-1000.62,-1000.62,-1000.62,-1000.62,-1000.62:245:PASS:1.02375:0.0919182
17	31835746	CNV00000326	N	<CNV>	0	LowQual	IMPRECISE;SVTYPE=CNV;SVMETHOD=EMBL.DELLYv1.2.6;END=64633483;CIPOS=-500,500;CIEND=-499,501;MP=0.829386	GT:CN:CNL:GQ:FT:RDCN:RDSD	./.:2:-1001.2,-1001.2,0,-1001.2,-1001.2,-1001.2,-1001.2,-1001.2,-1001.2,-1001.2:10012:PASS:1.99981:0.025	./.:2:-1001.14,-1001.14,0,-1001.14,-1001.14,-1001.14,-1001.14,-1001.14,-1001.14,-1001.14:10011:PASS:1.98661:0.025
17	64633486	CNV00000327	N	<CNV>	91	PASS	IMPRECISE;SVTYPE=CNV;SVMETHOD=EMBL.DELLYv1.2.6;END=64662201;CIPOS=-500,500;CIEND=-499,501;MP=0.940175	GT:CN:CNL:GQ:FT:RDCN:RDSD	./.:0:0,-1.60107,-8.89786,-21.8904,-40.5786,-64.9625,-95.0421,-130.817,-172.289,-219.455:16:PASS:0.218899:0.276133	./.:0:0,-1.98585,-10.6086,-25.8683,-47.765,-76.2985,-111.469,-153.276,-201.721,-256.802:20:PASS:0.200787:0.255805
17	64662204	CNV00000328	N	<CNV>	1	LowQual	IMPRECISE;SVTYPE=CNV;SVMETHOD=EMBL.DELLYv1.2.6;END=70826709;CIPOS=-500,500;CIEND=-17346,31388;MP=0.847493	GT:CN:CNL:GQ:FT:RDCN:RDSD	./.:2:-1001.14,-1001.14,0,-1001.14,-1001.14,-1001.14,-1001.14,-1001.14,-1001.14,-1001.14:10011:PASS:1.98623:0.025	./.:2:-1000.77,-306.095,0,-1000.77,-1000.77,-1000.77,-1000.77,-1000.77,-1000.77,-1000.77:3061:PASS:1.96404:0.0256592
17	70855008	CNV00000329	N	<CNV>	12	LowQual	IMPRECISE;SVTYPE=CNV;SVMETHOD=EMBL.DELLYv1.2.6;END=70910736;CIPOS=-45643,3091;CIEND=-499,501;MP=0.190615	GT:CN:CNL:GQ:FT:RDCN:RDSD	./.:0:0,-0.0642702,-1.0967,-3.0973,-6.06605,-10.003,-14.908,-20.7813,-27.6227,-35.4322:1:LowQual:0.433616:0.669758	./.:0:0,-0.0375417,-0.752536,-2.14498,-4.21488,-6.96223,-10.387,-14.4893,-19.269,-24.7262:0:LowQual:0.444584:0.800668
17	70910739	CNV00000330	N	<CNV>	2	LowQual	IMPRECISE;SVTYPE=CNV;SVMETHOD=EMBL.DELLYv1.2.6;END=70974025;CIPOS=-500,500;CIEND=-857,1972;MP=0.504456	GT:CN:CNL:GQ:FT:RDCN:RDSD	./.:2:-54.4663,-11.9115,0,-18.7318,-68.1069,-148.125,-258.787,-1000.34,-1000.34,-1000.34:119:PASS:1.88871:0.119049	./.:2:-38.7474,-8.72006,0,-12.5872,-46.4818,-101.684,-178.193,-276.009,-1000.36,-1000.36:88:PASS:1.90925:0.142767
17	70975426	CNV00000331	N	<CNV>	7	LowQual	IMPRECISE;SVTYPE=CNV;SVMETHOD=EMBL.DELLYv1.2.6;END=71012470;CIPOS=-2256,573;CIEND=-499,501;MP=0.838741	GT:CN:CNL:GQ:FT:RDCN:RDSD	./.:123:-0.10273,-0.0909293,-0.0792251,-0.0676177,-0.0561066,-0.044692,-0.0333743,-0.0221529,-0.0110281,0:1:LowQual:122.719:67.067	./.:118:-0.114588,-0.101407,-0.0883386,-0.0753822,-0.0625381,-0.0498061,-0.0371864,-0.0246787,-0.0122833,0:0:LowQual:118.019:62.227
17	71012473	CNV00000332	N	<CNV>	0	LowQual	IMPRECISE;SVTYPE=CNV;SVMETHOD=EMBL.DELLYv1.2.6;END=73153425;CIPOS=-500,500;CIEND=13818,13818;MP=0.84548	GT:CN:CNL:GQ:FT:RDCN:RDSD	./.:2:-3.25076,-0.943823,0,-0.419292,-2.2017,-5.34722,-9.85586,-15.7276,-22.9625,-31.5605:4:LowQual:2.1924:0.564451	./.:2:-4.15773,-1.20524,0,-0.542004,-2.83125,-6.86775,-12.6515,-20.1825,-29.4607,-40.4862:6:LowQual:2.1898:0.498557
18	31060	CNV00000333	N	<CNV>	0	LowQual	IMPRECISE;SVTYPE=CNV;SVMETHOD=EMBL.DELLYv1.2.6;END=15172139;CIPOS=-31058,-31058;CIEND=-499,501;MP=0.847198	GT:CN:CNL:GQ:FT:RDCN:RDSD	./.:2:-1001.2,-1001.2,0,-1001.2,-1001.2,-1001.2,-1001.2,-1001.2,-1001.2,-1001.2:10012:PASS:1.99551:0.025	./.:2:-1001.12,-1001.12,0,-1001.12,-1001.12,-1001.12,-1001.12,-1001.12,-1001.12,-1001.12:10011:PASS:1.98437:0.025
18	15172142	CNV00000334	N	<CNV>	8	LowQual	IMPRECISE;SVTYPE=CNV;SVMETHOD=EMBL.DELLYv1.2.6;END=15186141;CIPOS=-500,500;CIEND=-9,2963;MP=0.750589	GT:CN:CNL:GQ:FT:RDCN:RDSD	./.:1:-1.96601,0,-0.784139,-4.31842,-10.6029,-19.6374,-31.4221,-45.957,-63.242,-83.2772:7:LowQual:1.21487:0.397388	./.:1:-1.57475,0,-0.610526,-3.40632,-8.38739,-15.5537,-24.9054,-36.4422,-50.1644,-66.0718:6:LowQual:1.22062:0.445799
18	15188116	CNV00000335	N	<CNV>	0	LowQual	IMPRECISE;SVTYPE=CNV;SVMETHOD=EMBL.DELLYv1.2.6;END=50155027;CIPOS=-1982,990;CIEND=-499,501;MP=0.839293	GT:CN:CNL:GQ:FT:RDCN:RDSD	./.:2:-1001.2,-1001.2,0,-1001.2,-1001.2,-1001.2,-1001.2,-1001.2,-1001.2,-1001.2:10012:PASS:2.00145:0.025	./.:2:-1001.17,-1001.17,0,-1001.17,-1001.17,-1001.17,-1001.17,-1001.17,-1001.17,-1001.17:10012:PASS:1.99094:0.025
18	50155030	CNV00000336	N	<CNV>	17	PASS	IMPRECISE;SVTYPE=CNV;SVMETHOD=EMBL.DELLYv1.2.6;END=50167265;CIPOS=-500,500;CIEND=-357,2560;MP=0.887227	GT:CN:CNL:GQ:FT:RDCN:RDSD	./.:3:-18.9818,-7.98911,-1.66184,0,-3.00357,-10.6726,-23.007,-40.0068,-61.672,-88.0027:17:PASS:2.8562:0.305103	./.:3:-16.1994,-6.85226,-1.45246,0,-2.49488,-8.93711,-19.3267,-33.6636,-51.9478,-74.1794:14:LowQual:2.86796:0.331696
18	50169185	CNV00000337	N	<CNV>	0	LowQual	IMPRECISE;SVTYPE=CNV;SVMETHOD=EMBL.DELLYv1.2.6;END=50653604;CIPOS=-2275,642;CIEND=-3802,3846;MP=0.758671	GT:CN:CNL:GQ:FT:RDCN:RDSD	./.:2:-150.983,-36.9056,0,-40.2661,-157.704,-1000.71,-1000.71,-1000.71,-1000.71,-1000.71:369:PASS:1.97823:0.0750176	./.:2:-72.2112,-17.0141,0,-21.169,-80.521,-178.056,-313.774,-1000.52,-1000.52,-1000.52:170:PASS:1.94559:0.106649
18	50657327	CNV00000338	N	<CNV>	70	PASS	IMPRECISE;SVTYPE=CNV;SVMETHOD=EMBL.DELLYv1.2.6;END=50768419;CIPOS=-7523,125;CIEND=-499,501;MP=0.194646	GT:CN:CNL:GQ:FT:RDCN:RDSD	./.:6:-16.828,-11.3376,-6.92156,-3.57975,-1.31223,-0.118974,0,-0.955303,-2.98488,-6.08874:1:LowQual:5.61075:0.63582	./.:5:-16.8056,-11.1007,-6.56763,-3.20651,-1.01729,0,-0.154621,-1.48116,-3.97961,-7.64998:1:LowQual:5.36806:0.608757
18	50768422	CNV00000339	N	<CNV>	7	LowQual	IMPRECISE;SVTYPE=CNV;SVMETHOD=EMBL.DELLYv1.2.6;END=57145225;CIPOS=-500,500;CIEND=-4045,18507;MP=0.879508	GT:CN:CNL:GQ:FT:RDCN:RDSD	./.:2:-1000.46,-315.247,0,-1000.46,-1000.46,-1000.46,-1000.46,-1000.46,-1000.46,-1000.46:3153:PASS:1.95368:0.025	./.:2:-999.761,-213.804,0,-287.985,-999.761,-999.761,-999.761,-999.761,-999.761,-999.761:2138:PASS:1.92608:0.0294192
18	57163688	CNV00000340	N	<CNV>	10012	PASS	IMPRECISE;SVTYPE=CNV;SVMETHOD=EMBL.DELLYv1.2.6;END=57177947;CIPOS=-22506,46;CIEND=-1761,2719;MP=0.701143	GT:CN:CNL:GQ:FT:RDCN:RDSD	./.:0:0,-1001.2,-1001.2,-1001.2,-1001.2,-1001.2,-1001.2,-1001.2,-1001.2,-1001.2:10012:PASS:0:0.025	./.:0:0,-1001.2,-1001.2,-1001.2,-1001.2,-1001.2,-1001.2,-1001.2,-1001.2,-1001.2:10012:PASS:0.00233319:0.025
18	57180622	CNV00000341	N	<CNV>	137	PASS	IMPRECISE;SVTYPE=CNV;SVMETHOD=EMBL.DELLYv1.2.6;END=57312715;CIPOS=-4434,46;CIEND=-138,31591;MP=0.319346	GT:CN:CNL:GQ:FT:RDCN:RDSD	./.:10:-20.8235,-16.889,-13.3597,-10.2356,-7.51666,-5.20294,-3.29441,-1.79107,-0.692939,0:7:LowQual:10.2101:1.03528	./.:10:-33.6328,-27.2597,-21.5457,-16.4907,-12.0947,-8.35775,-5.27979,-2.86085,-1.10092,0:11:LowQual:10.1705:0.811792
18	57336355	CNV00000342	N	<CNV>	0	LowQual	IMPRECISE;SVTYPE=CNV;SVMETHOD=EMBL.DELLYv1.2.6;END=58129630;CIPOS=-23776,7953;CIEND=-499,501;MP=0.703865	GT:CN:CNL:GQ:FT:RDCN:RDSD	./.:2:-1000.89,-94.8448,0,-102.626,-1000.89,-1000.89,-1000.89,-1000.89,-1000.89,-1000.89:949:PASS:1.9803:0.0468965	./.:2:-244.801,-59.2217,0,-67.1362,-260.63,-1000.77,-1000.77,-1000.77,-1000.77,-1000.77:593:PASS:1.96868:0.0586261
18	58129633	CNV00000343	N	<CNV>	43	PASS	IMPRECISE;SVTYPE=CNV;SVMETHOD=EMBL.DELLYv1.2.6;END=58148170;CIPOS=-500,500;CIEND=-744,1693;MP=0.876207	GT:CN:CNL:GQ:FT:RDCN:RDSD	./.:5:-11.6067,-7.49388,-4.27678,-1.95543,-0.529837,0,-0.365918,-1.62759,-3.78502,-6.8382:4:LowQual:5.0915:0.696302	./.:5:-8.43401,-5.4596,-3.129,-1.4422,-0.399198,0,-0.244604,-1.13301,-2.66522,-4.84123:3:LowQual:5.12006:0.821327
18	58149610	CNV00000344	N	<CNV>	14	LowQual	IMPRECISE;SVTYPE=CNV;SVMETHOD=EMBL.DELLYv1.2.6;END=58156685;CIPOS=-2182,255;CIEND=-999,1001;MP=0.601102	GT:CN:CNL:GQ:FT:RDCN:RDSD	./.:3:-14.2035,-6.203,-1.4685,0,-1.79751,-6.86102,-15.1905,-26.7861,-41.6476,-59.7751:14:LowQual:2.94963:0.364656	./.:3:-15.3926,-6.90632,-1.77546,0,-1.57995,-6.5153,-14.8061,-26.4522,-41.4538,-59.8107:15:PASS:3.02913:0.359766
18	58156688	CNV00000345	N	<CNV>	1	LowQual	IMPRECISE;SVTYPE=CNV;SVMETHOD=EMBL.DELLYv1.2.6;END=61181831;CIPOS=-1000,1000;CIEND=-999,1001;MP=0.38213	GT:CN:CNL:GQ:FT:RDCN:RDSD	./.:2:-1001.03,-188.392,0,-200.797,-1001.03,-1001.03,-1001.03,-1001.03,-1001.03,-1001.03:1884:PASS:1.98406:0.0334051	./.:2:-320.356,-80.6455,0,-78.4201,-315.906,-1000.88,-1000.88,-1000.88,-1000.88,-1000.88:784:PASS:2.007:0.0522521
18	61181834	CNV00000346	N	<CNV>	0	LowQual	IMPRECISE;SVTYPE=CNV;SVMETHOD=EMBL.DELLYv1.2.6;END=61188141;CIPOS=-1000,1000;CIEND=-197,1847;MP=0.823744	GT:CN:CNL:GQ:FT:RDCN:RDSD	./.:2:-5.32603,-1.60028,0,-0.525195,-3.17586,-7.952,-14.8536,-23.8807,-35.0332,-48.3113:5:LowQual:2.2529:0.452027	./.:2:-2.94011,-0.74468,0,-0.706073,-2.8629,-6.47047,-11.5288,-18.0379,-25.9977,-35.4083:7:LowQual:2.01331:0.547136
18	61189188	CNV00000347	N	<CNV>	10	LowQual	IMPRECISE;SVTYPE=CNV;SVMETHOD=EMBL.DELLYv1.2.6;END=61208136;CIPOS=-1242,802;CIEND=-499,501;MP=0.860211	GT:CN:CNL:GQ:FT:RDCN:RDSD	./.:4:-5.22908,-2.70755,-0.995532,-0.0930134,0,-0.716491,-2.24249,-4.57799,-7.72299,-11.6775:1:LowQual:3.6149:0.732458	./.:3:-4.76356,-2.37729,-0.789438,0,-0.00897601,-0.816366,-2.42217,-4.82639,-8.02902,-12.0301:0:LowQual:3.48876:0.737527
18	61208139	CNV00000348	N	<CNV>	0	LowQual	IMPRECISE;SVTYPE=CNV;SVMETHOD=EMBL.DELLYv1.2.6;END=61289402;CIPOS=-500,500;CIEND=-499,501;MP=0.713702	GT:CN:CNL:GQ:FT:RDCN:RDSD	./.:2:-50.1966,-12.9189,0,-11.44,-47.2389,-107.397,-191.913,-300.789,-1000.46,-1000.46:115:PASS:2.03036:0.133525	./.:2:-75.7407,-17.3453,0,-23.7047,-88.4595,-194.264,-1000.47,-1000.47,-1000.47,-1000.47:174:PASS:1.92254:0.102857
18	61289405	CNV00000349	N	<CNV>	7	LowQual	IMPRECISE;SVTYPE=CNV;SVMETHOD=EMBL.DELLYv1.2.6;END=61323495;CIPOS=-500,500;CIEND=-499,501;MP=0.322627	GT:CN:CNL:GQ:FT:RDCN:RDSD	./.:1:-0.136794,0,-0.636095,-2.04508,-4.22695,-7.18171,-10.9094,-15.4099,-20.6833,-26.7297:2:LowQual:0.67699:0.749607	./.:1:-0.116672,0,-0.536434,-1.72597,-3.56862,-6.06437,-9.21323,-13.0152,-17.4703,-22.5784:2:LowQual:0.678642:0.815456
18	61323498	CNV00000350	N	<CNV>	1	LowQual	IMPRECISE;SVTYPE=CNV;SVMETHOD=EMBL.DELLYv1.2.6;END=61346528;CIPOS=-500,500;CIEND=-772,6147;MP=0.663077	GT:CN:CNL:GQ:FT:RDCN:RDSD	./.:2:-24.24,-6.77338,0,-3.91981,-18.5328,-43.839,-79.8384,-126.531,-183.917,-251.996:39:PASS:2.13343:0.201529	./.:2:-25.354,-7.14292,0,-3.92521,-18.9186,-44.98,-82.1097,-130.307,-189.573,-259.907:39:PASS:2.14536:0.198087
18	61349855	CNV00000351	N	<CNV>	8	LowQual	IMPRECISE;SVTYPE=CNV;SVMETHOD=EMBL.DELLYv1.2.6;END=61407576;CIPOS=-4097,2822;CIEND=-69,4237;MP=0.542176	GT:CN:CNL:GQ:FT:RDCN:RDSD	./.:4:-3.53883,-1.91389,-0.782443,-0.144478,0,-0.349008,-1.1915,-2.52748,-4.35695,-6.6799:1:LowQual:3.79277:0.938112	./.:4:-3.50011,-1.88087,-0.75777,-0.130813,0,-0.365331,-1.2268,-2.58442,-4.43818,-6.78809:1:LowQual:3.76366:0.935596
18	61410885	CNV00000352	N	<CNV>	16	PASS	IMPRECISE;SVTYPE=CNV;SVMETHOD=EMBL.DELLYv1.2.6;END=61473964;CIPOS=-3376,930;CIEND=-499,501;MP=0.640906	GT:CN:CNL:GQ:FT:RDCN:RDSD	./.:1:-0.906352,0,-1.58902,-5.67342,-12.2532,-21.3283,-32.8989,-46.9648,-63.526,-82.5827:9:LowQual:0.863213:0.417181	./.:1:-0.845357,0,-1.90134,-6.54937,-13.9441,-24.0855,-36.9736,-52.6085,-70.99,-92.1182:9:LowQual:0.807772:0.397637
18	61473967	CNV00000353	N	<CNV>	12	LowQual	IMPRECISE;SVTYPE=CNV;SVMETHOD=EMBL.DELLYv1.2.6;END=61507509;CIPOS=-500,500;CIEND=-499,501;MP=0.715448	GT:CN:CNL:GQ:FT:RDCN:RDSD	./.:3:-6.74499,-3.33576,-1.08743,0,-0.0734743,-1.30785,-3.70313,-7.25931,-11.9764,-17.8544:1:LowQual:3.43671:0.611638	./.:3:-7.43647,-3.56031,-1.08148,0,-0.315863,-2.02907,-5.13962,-9.64751,-15.5527,-22.8553:3:LowQual:3.27395:0.557494
18	61507512	CNV00000354	N	<CNV>	1	LowQual	IMPRECISE;SVTYPE=CNV;SVMETHOD=EMBL.DELLYv1.2.6;END=62617134;CIPOS=-500,500;CIEND=-2134,2137;MP=0.771462	GT:CN:CNL:GQ:FT:RDCN:RDSD	./.:2:-1000.75,-96.9633,0,-115.114,-1000.75,-1000.75,-1000.75,-1000.75,-1000.75,-1000.75:970:PASS:1.95721:0.0452527	./.:2:-999.545,-145.916,0,-211.726,-999.545,-999.545,-999.545,-999.545,-999.545,-999.545:1459:PASS:1.90799:0.0348472
18	62617137	CNV00000355	N	<CNV>	26	PASS	IMPRECISE;SVTYPE=CNV;SVMETHOD=EMBL.DELLYv1.2.6;END=62680405;CIPOS=-2135,2136;CIEND=-2101,2378;MP=0.438976	GT:CN:CNL:GQ:FT:RDCN:RDSD	./.:5:-8.06503,-4.95154,-2.5883,-0.975296,-0.112529,0,-0.637709,-2.02566,-4.16384,-7.05226:1:LowQual:4.64999:0.760839	./.:5:-6.95265,-4.20692,-2.1388,-0.748266,-0.0353342,0,-0.642264,-1.96213,-3.95959,-6.63464:0:LowQual:4.55215:0.800583
18	62681276	CNV00000356	N	<CNV>	66	PASS	IMPRECISE;SVTYPE=CNV;SVMETHOD=EMBL.DELLYv1.2.6;END=62722171;CIPOS=-2970,1509;CIEND=-667,1159;MP=0.326625	GT:CN:CNL:GQ:FT:RDCN:RDSD	./.:0:0,-0.872369,-6.41038,-16.614,-31.4833,-51.0183,-75.2188,-104.085,-137.617,-175.814:9:LowQual:0.313023:0.305096	./.:0:0,-0.2905,-3.42164,-9.39343,-18.2059,-29.8589,-44.3527,-61.687,-81.8621,-104.878:3:LowQual:0.397735:0.391006
18	62723000	CNV00000357	N	<CNV>	15	PASS	IMPRECISE;SVTYPE=CNV;SVMETHOD=EMBL.DELLYv1.2.6;END=62755985;CIPOS=-1494,332;CIEND=-707,710;MP=0.685785	GT:CN:CNL:GQ:FT:RDCN:RDSD	./.:1:-5.60265,0,-1.08166,-8.84763,-23.2979,-44.4325,-72.2514,-106.755,-147.942,-195.814:11:LowQual:1.33818:0.254897	./.:1:-2.93579,0,-0.926839,-5.7163,-14.3684,-26.8831,-43.2605,-63.5005,-87.6031,-115.568:9:LowQual:1.26005:0.335313
18	62755988	CNV00000358	N	<CNV>	1	LowQual	IMPRECISE;SVTYPE=CNV;SVMETHOD=EMBL.DELLYv1.2.6;END=63593875;CIPOS=-708,709;CIEND=-5658,33722;MP=0.651835	GT:CN:CNL:GQ:FT:RDCN:RDSD	./.:2:-111.198,-26.6497,0,-31.2487,-120.396,-267.441,-1000.62,-1000.62,-1000.62,-1000.62:266:PASS:1.96028:0.0866082	./.:2:-176.554,-40.1473,0,-56.1123,-208.484,-1000.44,-1000.44,-1000.44,-1000.44,-1000.44:401:PASS:1.91707:0.0671692
18	63622437	CNV00000359	N	<CNV>	30	PASS	IMPRECISE;SVTYPE=CNV;SVMETHOD=EMBL.DELLYv1.2.6;END=63642619;CIPOS=-34218,5162;CIEND=-383,2833;MP=0.590864	GT:CN:CNL:GQ:FT:RDCN:RDSD	./.:0:0,-0.600069,-2.98783,-7.16328,-13.1264,-20.8773,-30.4158,-41.742,-54.8559,-69.7575:6:LowQual:0.164333:0.492885	./.:0:0,-1.41436,-6.48176,-15.2022,-27.5757,-43.6022,-63.2818,-86.6144,-113.6,-144.239:14:LowQual:0.112828:0.344798
18	63643984	CNV00000360	N	<CNV>	1	LowQual	IMPRECISE;SVTYPE=CNV;SVMETHOD=EMBL.DELLYv1.2.6;END=65818788;CIPOS=-1746,1470;CIEND=1840,1840;MP=0.774116	GT:CN:CNL:GQ:FT:RDCN:RDSD	./.:2:-1001.15,-308.255,0,-321.224,-1001.15,-1001.15,-1001.15,-1001.15,-1001.15,-1001.15:3082:PASS:1.9897:0.0262665	./.:2:-1001,-234.87,0,-257.318,-1001,-1001,-1001,-1001,-1001,-1001:2349:PASS:1.9772:0.0297048
19	26106	CNV00000361	N	<CNV>	2	LowQual	IMPRECISE;SVTYPE=CNV;SVMETHOD=EMBL.DELLYv1.2.6;END=2502231;CIPOS=-26104,-26104;CIEND=-285,2002;MP=0.748057	GT:CN:CNL:GQ:FT:RDCN:RDSD	./.:2:-1000.97,-1000.97,0,-1000.97,-1000.97,-1000.97,-1000.97,-1000.97,-1000.97,-1000.97:10010:PASS:1.97428:0.025	./.:2:-1000.52,-238.822,0,-290.237,-1000.52,-1000.52,-1000.52,-1000.52,-1000.52,-1000.52:2388:PASS:1.95141:0.028651
19	2503323	CNV00000362	N	<CNV>	34	PASS	IMPRECISE;SVTYPE=CNV;SVMETHOD=EMBL.DELLYv1.2.6;END=2525203;CIPOS=-1375,912;CIEND=-1381,1933;MP=0.5542	GT:CN:CNL:GQ:FT:RDCN:RDSD	./.:0:0,-0.691112,-3.39965,-8.12561,-14.869,-23.6298,-34.408,-47.2037,-62.0168,-78.8473:7:LowQual:0.157428:0.463974	./.:0:0,-0.883881,-4.30558,-10.2651,-18.7624,-29.7976,-43.3705,-59.4813,-78.1299,-99.3163:9:LowQual:0.151716:0.413678
19	2526552	CNV00000363	N	<CNV>	2	LowQual	IMPRECISE;SVTYPE=CNV;SVMETHOD=EMBL.DELLYv1.2.6;END=2974633;CIPOS=-2728,586;CIEND=-249,1774;MP=0.751725	GT:CN:CNL:GQ:FT:RDCN:RDSD	./.:2:-76.0136,-17.2076,0,-24.3909,-90.3804,-197.968,-1000.44,-1000.44,-1000.44,-1000.44:172:PASS:1.91366:0.102177	./.:2:-62.2637,-13.8828,0,-20.6154,-75.729,-165.341,-289.451,-1000.39,-1000.39,-1000.39:139:PASS:1.90242:0.1122
19	2975659	CNV00000364	N	<CNV>	150	PASS	IMPRECISE;SVTYPE=CNV;SVMETHOD=EMBL.DELLYv1.2.6;END=2990010;CIPOS=-1273,750;CIEND=-349,2413;MP=0.703616	GT:CN:CNL:GQ:FT:RDCN:RDSD	./.:1:-12.0972,0,-14.9408,-56.9196,-125.936,-221.991,-1000.46,-1000.46,-1000.46,-1000.46:121:PASS:0.947414:0.126738	./.:1:-19.7837,0,-18.1936,-74.3646,-168.513,-300.638,-1000.56,-1000.56,-1000.56,-1000.56:182:PASS:1.02093:0.106938
19	2991775	CNV00000365	N	<CNV>	0	LowQual	IMPRECISE;SVTYPE=CNV;SVMETHOD=EMBL.DELLYv1.2.6;END=17318261;CIPOS=-2112,650;CIEND=-499,501;MP=0.814725	GT:CN:CNL:GQ:FT:RDCN:RDSD	./.:2:-1001.2,-1001.2,0,-1001.2,-1001.2,-1001.2,-1001.2,-1001.2,-1001.2,-1001.2:10012:PASS:2.00422:0.025	./.:2:-1001.12,-1001.12,0,-1001.12,-1001.12,-1001.12,-1001.12,-1001.12,-1001.12,-1001.12:10011:PASS:1.98483:0.025
19	17318264	CNV00000366	N	<CNV>	0	LowQual	IMPRECISE;SVTYPE=CNV;SVMETHOD=EMBL.DELLYv1.2.6;END=17333083;CIPOS=-500,500;CIEND=-499,501;MP=0.877066	GT:CN:CNL:GQ:FT:RDCN:RDSD	./.:2:-18.9303,-5.32046,0,-2.96896,-14.2274,-33.7752,-61.6124,-97.7391,-142.155,-194.861:30:PASS:2.14184:0.228892	./.:2:-20.1663,-4.32369,0,-7.19525,-25.9094,-56.1426,-97.8947,-151.166,-215.956,-292.265:43:PASS:1.87535:0.194172
19	17333086	CNV00000367	N	<CNV>	0	LowQual	IMPRECISE;SVTYPE=CNV;SVMETHOD=EMBL.DELLYv1.2.6;END=23941354;CIPOS=-500,500;CIEND=-424,1396;MP=0.883881	GT:CN:CNL:GQ:FT:RDCN:RDSD	./.:2:-1001.18,-1001.18,0,-1001.18,-1001.18,-1001.18,-1001.18,-1001.18,-1001.18,-1001.18:10012:PASS:1.99187:0.025	./.:2:-1001.19,-1001.19,0,-1001.19,-1001.19,-1001.19,-1001.19,-1001.19,-1001.19,-1001.19:10012:PASS:1.99396:0.025
19	23942177	CNV00000368	N	<CNV>	94	PASS	IMPRECISE;SVTYPE=CNV;SVMETHOD=EMBL.DELLYv1.2.6;END=23967104;CIPOS=-1245,575;CIEND=-499,501;MP=0.644791	GT:CN:CNL:GQ:FT:RDCN:RDSD	./.:4:-38.694,-21.5799,-9.4262,-2.2329,0,-2.72749,-10.4154,-23.0637,-40.6723,-63.2414:22:PASS:3.95015:0.295893	./.:4:-22.571,-12.0722,-4.81081,-0.786732,0,-2.45062,-8.13858,-17.0639,-29.2265,-44.6266:8:LowQual:3.74302:0.366267
19	23967107	CNV00000369	N	<CNV>	12	LowQual	IMPRECISE;SVTYPE=CNV;SVMETHOD=EMBL.DELLYv1.2.6;END=23990184;CIPOS=-500,500;CIEND=-499,501;MP=0.47658	GT:CN:CNL:GQ:FT:RDCN:RDSD	./.:3:-8.64895,-4.03263,-1.14964,0,-0.583696,-2.90073,-6.95111,-12.7348,-20.2519,-29.5023:6:LowQual:3.16325:0.500553	./.:3:-8.93619,-4.19462,-1.21589,0,-0.546948,-2.85673,-6.92936,-12.7648,-20.3631,-29.7243:6:LowQual:3.18973:0.496348
19	23990187	CNV00000370	N	<CNV>	0	LowQual	IMPRECISE;SVTYPE=CNV;SVMETHOD=EMBL.DELLYv1.2.6;END=37870173;CIPOS=-500,500;CIEND=-1999,2001;MP=0.870426	GT:CN:CNL:GQ:FT:RDCN:RDSD	./.:2:-1001.18,-1001.18,0,-1001.18,-1001.18,-1001.18,-1001.18,-1001.18,-1001.18,-1001.18:10012:PASS:1.99271:0.025	./.:2:-1001.01,-1001.01,0,-1001.01,-1001.01,-1001.01,-1001.01,-1001.01,-1001.01,-1001.01:10010:PASS:1.97665:0.025
19	37870176	CNV00000371	N	<CNV>	8	LowQual	IMPRECISE;SVTYPE=CNV;SVMETHOD=EMBL.DELLYv1.2.6;END=37958620;CIPOS=-2000,2000;CIEND=-1999,2001;MP=0.994946	GT:CN:CNL:GQ:FT:RDCN:RDSD	./.:2:-109.087,-22.2792,0,-42.2497,-149.028,-320.335,-999.914,-999.914,-999.914,-999.914:223:PASS:1.84526:0.082038	./.:2:-80.8604,-17.843,0,-27.3314,-99.8371,-217.517,-1000.36,-1000.36,-1000.36,-1000.36:179:PASS:1.89498:0.0980497
19	37958623	CNV00000372	N	<CNV>	0	LowQual	IMPRECISE;SVTYPE=CNV;SVMETHOD=EMBL.DELLYv1.2.6;END=63449298;CIPOS=-2000,2000;CIEND=442,442;MP=0.852036	GT:CN:CNL:GQ:FT:RDCN:RDSD	./.:2:-1001.18,-1001.18,0,-1001.18,-1001.18,-1001.18,-1001.18,-1001.18,-1001.18,-1001.18:10012:PASS:1.99106:0.025	./.:2:-1001.02,-1001.02,0,-1001.02,-1001.02,-1001.02,-1001.02,-1001.02,-1001.02,-1001.02:10010:PASS:1.97698:0.025
20	9378	CNV00000373	N	<CNV>	0	LowQual	IMPRECISE;SVTYPE=CNV;SVMETHOD=EMBL.DELLYv1.2.6;END=46892703;CIPOS=-9376,-9376;CIEND=-499,501;MP=0.798674	GT:CN:CNL:GQ:FT:RDCN:RDSD	./.:2:-1001.2,-1001.2,0,-1001.2,-1001.2,-1001.2,-1001.2,-1001.2,-1001.2,-1001.2:10012:PASS:2.0037:0.025	./.:2:-1001.15,-1001.15,0,-1001.15,-1001.15,-1001.15,-1001.15,-1001.15,-1001.15,-1001.15:10012:PASS:2.01219:0.025
20	46892706	CNV00000374	N	<CNV>	11	LowQual	IMPRECISE;SVTYPE=CNV;SVMETHOD=EMBL.DELLYv1.2.6;END=46905806;CIPOS=-500,500;CIEND=-499,501;MP=0.83949	GT:CN:CNL:GQ:FT:RDCN:RDSD	./.:1:-0.0923397,0,-1.05811,-3.26668,-6.62571,-11.1352,-16.7951,-23.6055,-31.5663,-40.6776:1:LowQual:0.580264:0.614409	./.:0:0,-0.00100866,-1.35496,-4.06187,-8.12172,-13.5345,-20.3003,-28.419,-37.8906,-48.7152:0:LowQual:0.499254:0.566568
20	46905809	CNV00000375	N	<CNV>	0	LowQual	IMPRECISE;SVTYPE=CNV;SVMETHOD=EMBL.DELLYv1.2.6;END=65162443;CIPOS=-500,500;CIEND=-499,501;MP=0.785358	GT:CN:CNL:GQ:FT:RDCN:RDSD	./.:2:-1001.2,-1001.2,0,-1001.2,-1001.2,-1001.2,-1001.2,-1001.2,-1001.2,-1001.2:10012:PASS:1.99797:0.025	./.:2:-1001.14,-1001.14,0,-1001.14,-1001.14,-1001.14,-1001.14,-1001.14,-1001.14,-1001.14:10011:PASS:1.98605:0.025
20	65162446	CNV00000376	N	<CNV>	54	PASS	IMPRECISE;SVTYPE=CNV;SVMETHOD=EMBL.DELLYv1.2.6;END=65179050;CIPOS=-500,500;CIEND=-910,913;MP=0.757979	GT:CN:CNL:GQ:FT:RDCN:RDSD	./.:0:0,-0.662106,-5.15591,-13.4814,-25.6386,-41.6275,-61.448,-85.1003,-112.584,-143.9:7:LowQual:0.327203:0.336664	./.:0:0,-1.1869,-7.24008,-18.1595,-33.9453,-54.5973,-80.1156,-110.5,-145.751,-185.868:12:LowQual:0.256098:0.29874
20	65179053	CNV00000377	N	<CNV>	1	LowQual	IMPRECISE;SVTYPE=CNV;SVMETHOD=EMBL.DELLYv1.2.6;END=69889085;CIPOS=-911,912;CIEND=-709,712;MP=0.860121	GT:CN:CNL:GQ:FT:RDCN:RDSD	./.:2:-1001.13,-1001.13,0,-1001.13,-1001.13,-1001.13,-1001.13,-1001.13,-1001.13,-1001.13:10011:PASS:1.98554:0.025	./.:2:-1000.62,-318.909,0,-1000.62,-1000.62,-1000.62,-1000.62,-1000.62,-1000.62,-1000.62:3189:PASS:1.95895:0.025
20	69889088	CNV00000378	N	<CNV>	61	PASS	IMPRECISE;SVTYPE=CNV;SVMETHOD=EMBL.DELLYv1.2.6;END=69902296;CIPOS=-710,711;CIEND=-499,501;MP=1	GT:CN:CNL:GQ:FT:RDCN:RDSD	./.:1:-4.46827,0,-6.10918,-22.7958,-50.0599,-87.9014,-136.32,-195.317,-264.891,-1000.26:45:PASS:0.922433:0.202629	./.:1:-2.22987,0,-4.12533,-14.6059,-31.4416,-54.6325,-84.1786,-120.08,-162.336,-210.948:22:PASS:0.850874:0.261413
20	69902299	CNV00000379	N	<CNV>	0	LowQual	IMPRECISE;SVTYPE=CNV;SVMETHOD=EMBL.DELLYv1.2.6;END=71968615;CIPOS=-500,500;CIEND=5979,5979;MP=0.846385	GT:CN:CNL:GQ:FT:RDCN:RDSD	./.:2:-1001.2,-1001.2,0,-1001.2,-1001.2,-1001.2,-1001.2,-1001.2,-1001.2,-1001.2:10012:PASS:1.99812:0.025	./.:2:-1000.85,-141.99,0,-162.866,-1000.85,-1000.85,-1000.85,-1000.85,-1000.85,-1000.85:1419:PASS:1.96576:0.0377437
21	5531	CNV00000380	N	<CNV>	1	LowQual	IMPRECISE;SVTYPE=CNV;SVMETHOD=EMBL.DELLYv1.2.6;END=671970;CIPOS=-5529,-5529;CIEND=-1198,2370;MP=0.256176	GT:CN:CNL:GQ:FT:RDCN:RDSD	./.:2:-16.757,-3.75127,0,-5.50319,-20.2608,-44.2729,-77.5395,-120.061,-171.836,-232.866:37:PASS:1.90535:0.216629	./.:2:-25.2246,-5.35707,0,-9.15338,-32.8172,-70.9915,-123.676,-190.871,-272.577,-1000.24:53:PASS:1.86919:0.173002
21	674069	CNV00000381	N	<CNV>	32	PASS	IMPRECISE;SVTYPE=CNV;SVMETHOD=EMBL.DELLYv1.2.6;END=687237;CIPOS=-3295,273;CIEND=-663,745;MP=0.830372	GT:CN:CNL:GQ:FT:RDCN:RDSD	./.:59:-0.981519,-0.8644,-0.749297,-0.636209,-0.525136,-0.416078,-0.309035,-0.204008,-0.100996,0:1:LowQual:58.6139:14.6797	./.:57:-0.838058,-0.737826,-0.639373,-0.542698,-0.447802,-0.354684,-0.263345,-0.173785,-0.0860031,0:1:LowQual:56.8544:15.6262
21	687648	CNV00000382	N	<CNV>	0	LowQual	IMPRECISE;SVTYPE=CNV;SVMETHOD=EMBL.DELLYv1.2.6;END=12201048;CIPOS=-1072,336;CIEND=-499,501;MP=0.774388	GT:CN:CNL:GQ:FT:RDCN:RDSD	./.:2:-1001.01,-153.158,0,-147.229,-1001.01,-1001.01,-1001.01,-1001.01,-1001.01,-1001.01:1472:PASS:2.00987:0.0380234	./.:2:-1001.04,-170.704,0,-165.557,-1001.04,-1001.04,-1001.04,-1001.04,-1001.04,-1001.04:1655:PASS:2.00765:0.035938
21	12201051	CNV00000383	N	<CNV>	11	LowQual	IMPRECISE;SVTYPE=CNV;SVMETHOD=EMBL.DELLYv1.2.6;END=12213476;CIPOS=-500,500;CIEND=-499,501;MP=0.885089	GT:CN:CNL:GQ:FT:RDCN:RDSD	./.:2:-100.028,-29.7704,0,-10.7172,-61.9221,-153.614,-285.795,-999.465,-999.465,-999.465:108:PASS:2.2353:0.103569	./.:2:-28.8413,-8.0209,0,-4.77864,-22.3568,-52.7345,-95.9118,-151.889,-220.665,-302.241:47:PASS:2.12666:0.184202
21	12213479	CNV00000384	N	<CNV>	0	LowQual	IMPRECISE;SVTYPE=CNV;SVMETHOD=EMBL.DELLYv1.2.6;END=32885228;CIPOS=-500,500;CIEND=-499,501;MP=0.831908	GT:CN:CNL:GQ:FT:RDCN:RDSD	./.:2:-1001.2,-1001.2,0,-1001.2,-1001.2,-1001.2,-1001.2,-1001.2,-1001.2,-1001.2:10012:PASS:2.0041:0.025	./.:2:-1001.01,-1001.01,0,-1001.01,-1001.01,-1001.01,-1001.01,-1001.01,-1001.01,-1001.01:10010:PASS:1.97631:0.025
21	32885231	CNV00000385	N	<CNV>	0	LowQual	IMPRECISE;SVTYPE=CNV;SVMETHOD=EMBL.DELLYv1.2.6;END=35092749;CIPOS=-500,500;CIEND=-999,1001;MP=0.781646	GT:CN:CNL:GQ:FT:RDCN:RDSD	./.:2:-3.96513,-1.1263,0,-0.586223,-2.88497,-6.89625,-12.62,-20.0564,-29.2052,-40.0666:6:LowQual:2.15769:0.503586	./.:2:-2.88845,-0.827923,0,-0.404679,-2.04196,-4.91185,-9.01433,-14.3494,-20.9171,-28.7174:4:LowQual:2.17169:0.593582
21	35092752	CNV00000386	N	<CNV>	0	LowQual	IMPRECISE;SVTYPE=CNV;SVMETHOD=EMBL.DELLYv1.2.6;END=38753860;CIPOS=-1000,1000;CIEND=-999,1001;MP=0.784461	GT:CN:CNL:GQ:FT:RDCN:RDSD	./.:2:-1001.2,-1001.2,0,-1001.2,-1001.2,-1001.2,-1001.2,-1001.2,-1001.2,-1001.2:10012:PASS:2.00033:0.025	./.:2:-1001.17,-1001.17,0,-1001.17,-1001.17,-1001.17,-1001.17,-1001.17,-1001.17,-1001.17:10012:PASS:2.00902:0.025
21	38753863	CNV00000387	N	<CNV>	4	LowQual	IMPRECISE;SVTYPE=CNV;SVMETHOD=EMBL.DELLYv1.2.6;END=38784064;CIPOS=-1000,1000;CIEND=-499,501;MP=0.678707	GT:CN:CNL:GQ:FT:RDCN:RDSD	./.:2:-45.5975,-8.90359,0,-18.8867,-65.5637,-140.031,-242.288,-1000.06,-1000.06,-1000.06:89:PASS:1.82039:0.12501	./.:2:-27.3661,-5.40869,0,-11.14,-38.8287,-83.066,-143.852,-221.187,-315.07,-1000.14:54:PASS:1.82684:0.161998
21	38784067	CNV00000388	N	<CNV>	0	LowQual	IMPRECISE;SVTYPE=CNV;SVMETHOD=EMBL.DELLYv1.2.6;END=54448128;CIPOS=-500,500;CIEND=-499,501;MP=0.784981	GT:CN:CNL:GQ:FT:RDCN:RDSD	./.:2:-1001.2,-1001.2,0,-1001.2,-1001.2,-1001.2,-1001.2,-1001.2,-1001.2,-1001.2:10012:PASS:2.0047:0.025	./.:2:-1001.03,-1001.03,0,-1001.03,-1001.03,-1001.03,-1001.03,-1001.03,-1001.03,-1001.03:10010:PASS:2.02221:0.025
21	54448131	CNV00000389	N	<CNV>	6	LowQual	IMPRECISE;SVTYPE=CNV;SVMETHOD=EMBL.DELLYv1.2.6;END=54461009;CIPOS=-500,500;CIEND=-944,947;MP=0.819332	GT:CN:CNL:GQ:FT:RDCN:RDSD	./.:1:-1.28279,0,-0.527211,-2.86443,-7.01164,-12.9689,-20.7361,-30.3133,-41.7006,-54.8978:6:LowQual:1.20872:0.489838	./.:1:-3.27964,0,-2.53608,-10.8879,-25.0554,-45.0386,-70.8375,-102.452,-139.883,-183.129:26:PASS:1.06393:0.273269
21	54461012	CNV00000390	N	<CNV>	0	LowQual	IMPRECISE;SVTYPE=CNV;SVMETHOD=EMBL.DELLYv1.2.6;END=61642520;CIPOS=-945,946;CIEND=-570,573;MP=0.816454	GT:CN:CNL:GQ:FT:RDCN:RDSD	./.:2:-1001.2,-1001.2,0,-1001.2,-1001.2,-1001.2,-1001.2,-1001.2,-1001.2,-1001.2:10012:PASS:1.99939:0.025	./.:2:-1001.1,-1001.1,0,-1001.1,-1001.1,-1001.1,-1001.1,-1001.1,-1001.1,-1001.1:10011:PASS:1.98255:0.025
21	61642523	CNV00000391	N	<CNV>	2	LowQual	IMPRECISE;SVTYPE=CNV;SVMETHOD=EMBL.DELLYv1.2.6;END=61654851;CIPOS=-571,572;CIEND=-499,501;MP=0.897891	GT:CN:CNL:GQ:FT:RDCN:RDSD	./.:2:-26.467,-7.72473,0,-3.29279,-17.6031,-42.9309,-79.2763,-126.639,-185.02,-254.417:33:PASS:2.20113:0.198541	./.:2:-27.5631,-6.49097,0,-8.09017,-30.7615,-68.0139,-119.848,-186.262,-267.258,-1000.34:64:PASS:1.94516:0.172582
21	61654854	CNV00000392	N	<CNV>	0	LowQual	IMPRECISE;SVTYPE=CNV;SVMETHOD=EMBL.DELLYv1.2.6;END=69862511;CIPOS=-500,500;CIEND=442,442;MP=0.869617	GT:CN:CNL:GQ:FT:RDCN:RDSD	./.:2:-1001.2,-1001.2,0,-1001.2,-1001.2,-1001.2,-1001.2,-1001.2,-1001.2,-1001.2:10012:PASS:1.99662:0.025	./.:2:-1000.94,-1000.94,0,-1000.94,-1000.94,-1000.94,-1000.94,-1000.94,-1000.94,-1000.94:10009:PASS:1.97246:0.025
22	45103	CNV00000393	N	<CNV>	0	LowQual	IMPRECISE;SVTYPE=CNV;SVMETHOD=EMBL.DELLYv1.2.6;END=15137119;CIPOS=-45101,-45101;CIEND=-499,501;MP=0.813046	GT:CN:CNL:GQ:FT:RDCN:RDSD	./.:2:-1001.2,-1001.2,0,-1001.2,-1001.2,-1001.2,-1001.2,-1001.2,-1001.2,-1001.2:10012:PASS:2.00225:0.025	./.:2:-1001.16,-1001.16,0,-1001.16,-1001.16,-1001.16,-1001.16,-1001.16,-1001.16,-1001.16:10012:PASS:1.98949:0.025
22	15137122	CNV00000394	N	<CNV>	1	LowQual	IMPRECISE;SVTYPE=CNV;SVMETHOD=EMBL.DELLYv1.2.6;END=15141015;CIPOS=-500,500;CIEND=-499,501;MP=0.769961	GT:CN:CNL:GQ:FT:RDCN:RDSD	./.:2:-6.63209,-2.06279,0,-0.443737,-3.394,-8.85078,-16.8141,-27.2839,-40.2603,-55.7431:5:LowQual:2.32297:0.416252	./.:2:-3.4832,-1.15741,0,-0.0109713,-1.19032,-3.53805,-7.05416,-11.7387,-17.5915,-24.6128:0:LowQual:2.49061:0.609677
22	15141018	CNV00000395	N	<CNV>	0	LowQual	IMPRECISE;SVTYPE=CNV;SVMETHOD=EMBL.DELLYv1.2.6;END=21017012;CIPOS=-500,500;CIEND=-499,501;MP=0.834412	GT:CN:CNL:GQ:FT:RDCN:RDSD	./.:2:-1001.2,-1001.2,0,-1001.2,-1001.2,-1001.2,-1001.2,-1001.2,-1001.2,-1001.2:10012:PASS:1.99872:0.025	./.:2:-1001.2,-1001.2,0,-1001.2,-1001.2,-1001.2,-1001.2,-1001.2,-1001.2,-1001.2:10012:PASS:2.00163:0.025
22	21017015	CNV00000396	N	<CNV>	25	PASS	IMPRECISE;SVTYPE=CNV;SVMETHOD=EMBL.DELLYv1.2.6;END=21031543;CIPOS=-500,500;CIEND=-768,1700;MP=0.913145	GT:CN:CNL:GQ:FT:RDCN:RDSD	./.:1:-2.7363,0,-2.50713,-10.2577,-23.2517,-41.4891,-64.97,-93.6943,-127.662,-166.873:25:PASS:1.02185:0.287796	./.:1:-1.11969,0,-1.75765,-6.39265,-13.905,-24.2947,-37.5617,-53.7061,-72.7278,-94.6269:11:LowQual:0.889142:0.388505
22	21033014	CNV00000397	N	<CNV>	0	LowQual	IMPRECISE;SVTYPE=CNV;SVMETHOD=EMBL.DELLYv1.2.6;END=60769980;CIPOS=-2237,231;CIEND=3054,3054;MP=0.845044	GT:CN:CNL:GQ:FT:RDCN:RDSD	./.:2:-1001.2,-1001.2,0,-1001.2,-1001.2,-1001.2,-1001.2,-1001.2,-1001.2,-1001.2:10012:PASS:2.00457:0.025	./.:2:-1001.19,-1001.19,0,-1001.19,-1001.19,-1001.19,-1001.19,-1001.19,-1001.19,-1001.19:10012:PASS:2.00587:0.025
23	11686	CNV00000398	N	<CNV>	0	LowQual	IMPRECISE;SVTYPE=CNV;SVMETHOD=EMBL.DELLYv1.2.6;END=21731997;CIPOS=-11684,-11684;CIEND=-499,501;MP=0.812857	GT:CN:CNL:GQ:FT:RDCN:RDSD	./.:2:-172.443,-43.9163,0,-40.694,-165.998,-1000.73,-1000.73,-1000.73,-1000.73,-1000.73:407:PASS:2.01904:0.0716441	./.:2:-1000.92,-92.7277,0,-92.3465,-1000.92,-1000.92,-1000.92,-1000.92,-1000.92,-1000.92:923:PASS:2.00103:0.0484417
23	21732000	CNV00000399	N	<CNV>	62	PASS	IMPRECISE;SVTYPE=CNV;SVMETHOD=EMBL.DELLYv1.2.6;END=21795869;CIPOS=-500,500;CIEND=-18,6327;MP=0.164676	GT:CN:CNL:GQ:FT:RDCN:RDSD	./.:0:0,-1.03347,-6.06766,-15.1026,-28.1383,-45.1747,-66.2118,-91.2496,-120.288,-153.328:11:LowQual:0.241681:0.329475	./.:0:0,-2.27777,-12.3641,-30.259,-55.9625,-89.4745,-130.795,-179.924,-236.862,-301.608:23:PASS:0.208298:0.235834
23	21801217	CNV00000400	N	<CNV>	0	LowQual	IMPRECISE;SVTYPE=CNV;SVMETHOD=EMBL.DELLYv1.2.6;END=25587329;CIPOS=-5364,981;CIEND=-499,501;MP=0.814418	GT:CN:CNL:GQ:FT:RDCN:RDSD	./.:2:-1001.17,-1001.17,0,-1001.17,-1001.17,-1001.17,-1001.17,-1001.17,-1001.17,-1001.17:10012:PASS:2.00903:0.025	./.:2:-1001.2,-1001.2,0,-1001.2,-1001.2,-1001.2,-1001.2,-1001.2,-1001.2,-1001.2:10012:PASS:2.00158:0.025
23	25587332	CNV00000401	N	<CNV>	102	PASS	IMPRECISE;SVTYPE=CNV;SVMETHOD=EMBL.DELLYv1.2.6;END=25645109;CIPOS=-500,500;CIEND=-654,3438;MP=0.729573	GT:CN:CNL:GQ:FT:RDCN:RDSD	./.:0:0,-1.99054,-10.0433,-24.1583,-44.3355,-70.5749,-102.876,-141.24,-185.666,-236.155:20:PASS:0.171648:0.267656	./.:0:0,-2.64963,-13.0173,-31.103,-56.9067,-90.4284,-131.668,-180.626,-237.302,-301.696:26:PASS:0.156696:0.237213
23	25648204	CNV00000402	N	<CNV>	1	LowQual	IMPRECISE;SVTYPE=CNV;SVMETHOD=EMBL.DELLYv1.2.6;END=25680345;CIPOS=-3747,345;CIEND=-499,501;MP=0.648477	GT:CN:CNL:GQ:FT:RDCN:RDSD	./.:2:-8.06188,-2.4705,0,-0.650381,-4.42164,-11.3138,-21.3268,-34.4607,-50.7155,-70.0911:7:LowQual:2.2916:0.373039	./.:2:-6.33254,-1.89634,0,-0.64354,-3.82695,-9.55024,-17.8134,-28.6164,-41.9594,-57.8422:6:LowQual:2.24663:0.41351
23	25680348	CNV00000403	N	<CNV>	95	PASS	IMPRECISE;SVTYPE=CNV;SVMETHOD=EMBL.DELLYv1.2.6;END=25705269;CIPOS=-500,500;CIEND=-336,1488;MP=0.795891	GT:CN:CNL:GQ:FT:RDCN:RDSD	./.:1:-14.3378,0,-9.35956,-42.4164,-99.1706,-179.622,-283.771,-1000.34,-1000.34,-1000.34:93:PASS:1.10504:0.135376	./.:1:-14.9223,0,-14.8526,-59.4799,-133.882,-238.059,-1000.52,-1000.52,-1000.52,-1000.52:148:PASS:1.00117:0.120772
23	25706096	CNV00000404	N	<CNV>	2	LowQual	IMPRECISE;SVTYPE=CNV;SVMETHOD=EMBL.DELLYv1.2.6;END=25859076;CIPOS=-1161,663;CIEND=-586,7861;MP=0.779497	GT:CN:CNL:GQ:FT:RDCN:RDSD	./.:2:-164.258,-38.6754,0,-48.2316,-183.37,-1000.62,-1000.62,-1000.62,-1000.62,-1000.62:387:PASS:1.94502:0.0706911	./.:2:-172.26,-41.7564,0,-46.9905,-182.728,-1000.72,-1000.72,-1000.72,-1000.72,-1000.72:417:PASS:1.97051:0.0699545
23	25865097	CNV00000405	N	<CNV>	13	LowQual	IMPRECISE;SVTYPE=CNV;SVMETHOD=EMBL.DELLYv1.2.6;END=25882840;CIPOS=-6605,1842;CIEND=-499,501;MP=0.896703	GT:CN:CNL:GQ:FT:RDCN:RDSD	./.:3:-14.324,-6.02269,-1.24801,0,-2.27866,-8.08399,-17.416,-30.2747,-46.66,-66.572:12:LowQual:2.85388:0.350921	./.:3:-15.0393,-6.6037,-1.5906,0,-1.8319,-7.08631,-15.7632,-27.8626,-43.3845,-62.329:15:PASS:2.96475:0.356222
23	25882843	CNV00000406	N	<CNV>	1	LowQual	IMPRECISE;SVTYPE=CNV;SVMETHOD=EMBL.DELLYv1.2.6;END=25946508;CIPOS=-500,500;CIEND=-499,501;MP=0.565426	GT:CN:CNL:GQ:FT:RDCN:RDSD	./.:2:-66.6967,-18.0936,0,-12.4159,-55.3414,-128.776,-232.721,-1000.39,-1000.39,-1000.39:124:PASS:2.09305:0.119309	./.:2:-48.2836,-12.5858,0,-10.5261,-44.1642,-100.914,-180.776,-283.75,-1000.44,-1000.44:105:PASS:2.04456:0.13708
23	25946511	CNV00000407	N	<CNV>	56	PASS	IMPRECISE;SVTYPE=CNV;SVMETHOD=EMBL.DELLYv1.2.6;END=26011897;CIPOS=-500,500;CIEND=-1905,2349;MP=0.73385	GT:CN:CNL:GQ:FT:RDCN:RDSD	./.:4:-21.6229,-12.2836,-5.56665,-1.47212,0,-1.15027,-4.92294,-11.318,-20.3355,-31.9753:12:LowQual:4.06137:0.406952	./.:4:-17.8469,-9.97945,-4.38249,-1.05601,0,-1.21447,-4.69943,-10.4549,-18.4808,-28.7772:11:LowQual:3.9651:0.437354
23	26013734	CNV00000408	N	<CNV>	4	LowQual	IMPRECISE;SVTYPE=CNV;SVMETHOD=EMBL.DELLYv1.2.6;END=26035225;CIPOS=-3740,514;CIEND=-906,1827;MP=0.717443	GT:CN:CNL:GQ:FT:RDCN:RDSD	./.:3:-7.31151,-2.6316,-0.194426,0,-2.04832,-6.33938,-12.8732,-21.6497,-32.669,-45.9311:2:LowQual:2.58669:0.44005	./.:3:-6.26285,-2.35526,-0.267643,0,-1.55233,-4.92463,-10.1169,-17.1292,-25.9614,-36.6136:3:LowQual:2.64706:0.488495
23	26036961	CNV00000409	N	<CNV>	13	LowQual	IMPRECISE;SVTYPE=CNV;SVMETHOD=EMBL.DELLYv1.2.6;END=26056668;CIPOS=-2640,93;CIEND=-554,4124;MP=0.641687	GT:CN:CNL:GQ:FT:RDCN:RDSD	./.:1:-3.50934,0,-1.21364,-7.15025,-17.8098,-33.1924,-53.298,-78.1265,-107.678,-141.952:12:LowQual:1.24304:0.303238	./.:1:-3.14902,0,-0.519604,-4.70784,-12.5647,-24.0902,-39.2843,-58.1471,-80.6784,-106.878:5:LowQual:1.35837:0.344065
23	26059540	CNV00000410	N	<CNV>	20	PASS	IMPRECISE;SVTYPE=CNV;SVMETHOD=EMBL.DELLYv1.2.6;END=26073399;CIPOS=-3424,1254;CIEND=-499,501;MP=0.789553	GT:CN:CNL:GQ:FT:RDCN:RDSD	./.:4:-7.80949,-4.41222,-1.97821,-0.507473,0,-0.455794,-1.87485,-4.25718,-7.60278,-11.9116:5:LowQual:4.02682:0.671458	./.:4:-5.72223,-3.1333,-1.31662,-0.272187,0,-0.500059,-1.77237,-3.81692,-6.63372,-10.2228:3:LowQual:3.85246:0.749919
23	26073402	CNV00000411	N	<CNV>	7	LowQual	IMPRECISE;SVTYPE=CNV;SVMETHOD=EMBL.DELLYv1.2.6;END=26163965;CIPOS=-500,500;CIEND=-700,703;MP=0.715475	GT:CN:CNL:GQ:FT:RDCN:RDSD	./.:3:-8.29369,-3.49153,-0.726962,0,-1.31064,-4.65888,-10.0447,-17.4682,-26.9292,-38.4279:7:LowQual:2.85677:0.461671	./.:3:-6.19894,-2.68504,-0.618726,0,-0.828863,-3.10532,-6.82936,-12.001,-18.6202,-26.687:7:LowQual:2.92742:0.547734
23	26163968	CNV00000412	N	<CNV>	377	PASS	IMPRECISE;SVTYPE=CNV;SVMETHOD=EMBL.DELLYv1.2.6;END=26268707;CIPOS=-701,702;CIEND=-317,1769;MP=0.553928	GT:CN:CNL:GQ:FT:RDCN:RDSD	./.:0:0,-8.71,-37.689,-86.937,-156.454,-246.24,-1000.39,-1000.39,-1000.39,-1000.39:87:PASS:0.0702801:0.146378	./.:0:0,-13.8416,-59.2448,-136.21,-244.737,-1000.47,-1000.47,-1000.47,-1000.47,-1000.47:139:PASS:0.0614443:0.117304
23	26269796	CNV00000413	N	<CNV>	12	LowQual	IMPRECISE;SVTYPE=CNV;SVMETHOD=EMBL.DELLYv1.2.6;END=26436993;CIPOS=-1404,682;CIEND=-6683,6686;MP=0.608891	GT:CN:CNL:GQ:FT:RDCN:RDSD	./.:1:-3.28461,0,-1.11982,-6.64407,-16.5727,-30.9059,-49.6434,-72.7854,-100.332,-132.283:11:LowQual:1.24575:0.314013	./.:1:-3.41771,0,-1.36332,-7.50767,-18.433,-34.1394,-54.6269,-79.8953,-109.945,-144.775:14:LowQual:1.21485:0.301392
23	26436996	CNV00000414	N	<CNV>	0	LowQual	IMPRECISE;SVTYPE=CNV;SVMETHOD=EMBL.DELLYv1.2.6;END=26707167;CIPOS=-6684,6685;CIEND=-2227,12060;MP=0.595393	GT:CN:CNL:GQ:FT:RDCN:RDSD	./.:2:-25.029,-5.75225,0,-7.77228,-29.0691,-63.8904,-112.236,-174.107,-249.502,-1000.31:57:PASS:1.92532:0.179197	./.:2:-18.491,-4.29266,0,-5.61307,-21.1319,-46.5564,-81.8867,-127.123,-182.264,-247.312:43:PASS:1.93335:0.209387
23	26719214	CNV00000415	N	<CNV>	19	PASS	IMPRECISE;SVTYPE=CNV;SVMETHOD=EMBL.DELLYv1.2.6;END=26751346;CIPOS=-14272,15;CIEND=-544,866;MP=0.328531	GT:CN:CNL:GQ:FT:RDCN:RDSD	./.:6:-4.3631,-3.0165,-1.91766,-1.06659,-0.463292,-0.107762,0,-0.140007,-0.527784,-1.16333:1:LowQual:5.93493:1.32394	./.:6:-3.62676,-2.52525,-1.62257,-0.9187,-0.413649,-0.107416,0,-0.0914019,-0.381621,-0.870659:1:LowQual:6.04027:1.47797
23	26751757	CNV00000416	N	<CNV>	18	PASS	IMPRECISE;SVTYPE=CNV;SVMETHOD=EMBL.DELLYv1.2.6;END=26806923;CIPOS=-953,457;CIEND=-2112,26995;MP=0.195838	GT:CN:CNL:GQ:FT:RDCN:RDSD	./.:1:-2.20706,0,-1.7691,-7.51436,-17.2358,-30.9333,-48.6071,-70.2569,-95.883,-125.485:18:PASS:1.05507:0.330492	./.:1:-1.23213,0,-1.37626,-5.36092,-11.954,-21.1554,-32.9653,-47.3835,-64.4101,-84.0451:12:LowQual:0.972373:0.408043
23	26830858	CNV00000417	N	<CNV>	0	LowQual	IMPRECISE;SVTYPE=CNV;SVMETHOD=EMBL.DELLYv1.2.6;END=27845926;CIPOS=-26045,3062;CIEND=-631,6243;MP=0.722985	GT:CN:CNL:GQ:FT:RDCN:RDSD	./.:2:-1000.96,-117.25,0,-120.314,-1000.96,-1000.96,-1000.96,-1000.96,-1000.96,-1000.96:1173:PASS:1.99355:0.0427564	./.:2:-1000.76,-102.95,0,-121.868,-1000.76,-1000.76,-1000.76,-1000.76,-1000.76,-1000.76:1030:PASS:1.95793:0.0439518
23	27848829	CNV00000418	N	<CNV>	27	PASS	IMPRECISE;SVTYPE=CNV;SVMETHOD=EMBL.DELLYv1.2.6;END=27963655;CIPOS=-3532,3342;CIEND=-417,7454;MP=0.132267	GT:CN:CNL:GQ:FT:RDCN:RDSD	./.:5:-6.76722,-4.49935,-2.6887,-1.33525,-0.439019,0,-0.018194,-0.493601,-1.42622,-2.81605:1:LowQual:5.46021:0.974615	./.:5:-3.61332,-2.39168,-1.41954,-0.696872,-0.223693,0,-0.0257918,-0.301069,-0.825831,-1.60008:1:LowQual:5.39662:1.31938
23	27970529	CNV00000419	N	<CNV>	0	LowQual	IMPRECISE;SVTYPE=CNV;SVMETHOD=EMBL.DELLYv1.2.6;END=27975899;CIPOS=-7289,582;CIEND=-1206,1208;MP=0.891288	GT:CN:CNL:GQ:FT:RDCN:RDSD	./.:2:-1.52773,-0.448269,0,-0.182921,-0.997033,-2.44233,-4.51883,-7.22651,-10.5654,-14.5354:2:LowQual:2.2102:0.829492	./.:2:-2.23982,-0.638907,0,-0.323096,-1.60819,-3.8553,-7.0644,-11.2355,-16.3686,-22.4637:4:LowQual:2.16414:0.671899
23	27975902	CNV00000420	N	<CNV>	2	LowQual	IMPRECISE;SVTYPE=CNV;SVMETHOD=EMBL.DELLYv1.2.6;END=28051269;CIPOS=-1207,1207;CIEND=-152,2008;MP=0.941302	GT:CN:CNL:GQ:FT:RDCN:RDSD	./.:2:-230.353,-53.5594,0,-69.6743,-262.582,-1000.56,-1000.56,-1000.56,-1000.56,-1000.56:536:PASS:1.93462:0.0593646	./.:2:-42.8114,-10.4823,0,-11.3645,-44.5758,-99.6339,-176.539,-275.29,-1000.45,-1000.45:104:PASS:1.97981:0.140993
23	28052432	CNV00000421	N	<CNV>	41	PASS	IMPRECISE;SVTYPE=CNV;SVMETHOD=EMBL.DELLYv1.2.6;END=28078204;CIPOS=-1313,847;CIEND=-499,501;MP=0.634205	GT:CN:CNL:GQ:FT:RDCN:RDSD	./.:4:-16.8368,-9.40821,-4.12586,-0.989793,0,-1.15649,-4.45925,-9.90829,-17.5036,-27.2452:9:LowQual:3.96117:0.449831	./.:4:-9.21897,-4.89735,-1.92032,-0.28787,0,-1.05671,-3.458,-7.20388,-12.2943,-18.7294:3:LowQual:3.7141:0.568327
23	28078207	CNV00000422	N	<CNV>	0	LowQual	IMPRECISE;SVTYPE=CNV;SVMETHOD=EMBL.DELLYv1.2.6;END=28639294;CIPOS=-500,500;CIEND=-885,2599;MP=0.849036	GT:CN:CNL:GQ:FT:RDCN:RDSD	./.:2:-122.395,-30.8216,0,-29.93,-120.612,-272.045,-1000.67,-1000.67,-1000.67,-1000.67:300:PASS:2.00734:0.0845499	./.:2:-110.102,-27.5577,0,-27.4285,-109.843,-247.244,-1000.65,-1000.65,-1000.65,-1000.65:275:PASS:2.00117:0.0888721
23	28640781	CNV00000423	N	<CNV>	2	LowQual	IMPRECISE;SVTYPE=CNV;SVMETHOD=EMBL.DELLYv1.2.6;END=28646454;CIPOS=-2370,1114;CIEND=-138,2196;MP=0.925463	GT:CN:CNL:GQ:FT:RDCN:RDSD	./.:3:-2.42536,-1.00479,-0.196338,0,-0.415776,-1.44367,-3.08367,-5.33579,-8.20002,-11.6764:2:LowQual:2.82075:0.842318	./.:3:-4.37871,-1.95239,-0.492821,0,-0.473929,-1.91461,-4.32204,-7.69621,-12.0371,-17.3448:5:LowQual:3.00977:0.670247
23	28647791	CNV00000424	N	<CNV>	41	PASS	IMPRECISE;SVTYPE=CNV;SVMETHOD=EMBL.DELLYv1.2.6;END=28666750;CIPOS=-1473,861;CIEND=-700,702;MP=0.588524	GT:CN:CNL:GQ:FT:RDCN:RDSD	./.:4:-13.5602,-8.06588,-3.97438,-1.28576,0,-0.117111,-1.63709,-4.55994,-8.88566,-14.6142:1:LowQual:4.41652:0.556395	./.:4:-7.95251,-4.61753,-2.18045,-0.641276,0,-0.256624,-1.41115,-3.46357,-6.4139,-10.2621:2:LowQual:4.2142:0.69547
23	28666753	CNV00000425	N	<CNV>	4	LowQual	IMPRECISE;SVTYPE=CNV;SVMETHOD=EMBL.DELLYv1.2.6;END=28684900;CIPOS=-701,701;CIEND=-1249,19564;MP=0.521186	GT:CN:CNL:GQ:FT:RDCN:RDSD	./.:3:-3.94733,-1.70964,-0.393863,0,-0.528052,-1.97802,-4.3499,-7.6437,-11.8594,-16.997:4:LowQual:2.92722:0.686352	./.:3:-4.7477,-1.99966,-0.417095,0,-0.748376,-2.66222,-5.74154,-9.98633,-15.3966,-21.9723:4:LowQual:2.85788:0.610438
23	28700811	CNV00000426	N	<CNV>	0	LowQual	IMPRECISE;SVTYPE=CNV;SVMETHOD=EMBL.DELLYv1.2.6;END=29193255;CIPOS=-17158,3655;CIEND=-1366,1368;MP=0.687996	GT:CN:CNL:GQ:FT:RDCN:RDSD	./.:2:-267.648,-65.6687,0,-70.642,-277.595,-1000.83,-1000.83,-1000.83,-1000.83,-1000.83:656:PASS:1.98176:0.0564452	./.:2:-229.356,-52.4544,0,-71.9925,-268.432,-1000.45,-1000.45,-1000.45,-1000.45,-1000.45:524:PASS:1.9215:0.0590745
23	29193258	CNV00000427	N	<CNV>	24	PASS	IMPRECISE;SVTYPE=CNV;SVMETHOD=EMBL.DELLYv1.2.6;END=29305132;CIPOS=-1367,1367;CIEND=-874,5515;MP=0.387152	GT:CN:CNL:GQ:FT:RDCN:RDSD	./.:3:-39.9976,-15.0456,-1.71301,0,-9.90652,-31.4326,-64.5781,-109.343,-165.728,-233.732:17:PASS:2.64743:0.193329	./.:3:-21.5917,-7.68176,-0.484538,0,-6.22815,-19.169,-38.8225,-65.1887,-98.2676,-138.059:5:LowQual:2.57218:0.254357
23	29309524	CNV00000428	N	<CNV>	0	LowQual	IMPRECISE;SVTYPE=CNV;SVMETHOD=EMBL.DELLYv1.2.6;END=52498167;CIPOS=-5264,1125;CIEND=447,447;MP=0.810766	GT:CN:CNL:GQ:FT:RDCN:RDSD	./.:2:-1001.2,-1001.2,0,-1001.2,-1001.2,-1001.2,-1001.2,-1001.2,-1001.2,-1001.2:10012:PASS:1.99905:0.025	./.:2:-1001.2,-1001.2,0,-1001.2,-1001.2,-1001.2,-1001.2,-1001.2,-1001.2,-1001.2:10012:PASS:1.9999:0.025
24	26062	CNV00000429	N	<CNV>	0	LowQual	IMPRECISE;SVTYPE=CNV;SVMETHOD=EMBL.DELLYv1.2.6;END=33689295;CIPOS=-26060,-26060;CIEND=-499,501;MP=0.803087	GT:CN:CNL:GQ:FT:RDCN:RDSD	./.:2:-1001.19,-1001.19,0,-1001.19,-1001.19,-1001.19,-1001.19,-1001.19,-1001.19,-1001.19:10012:PASS:2.00503:0.025	./.:2:-1001.2,-1001.2,0,-1001.2,-1001.2,-1001.2,-1001.2,-1001.2,-1001.2,-1001.2:10012:PASS:1.99827:0.025
24	33689298	CNV00000430	N	<CNV>	2	LowQual	IMPRECISE;SVTYPE=CNV;SVMETHOD=EMBL.DELLYv1.2.6;END=33720328;CIPOS=-500,500;CIEND=-999,1001;MP=0.853925	GT:CN:CNL:GQ:FT:RDCN:RDSD	./.:2:-66.7656,-18.3103,0,-11.8347,-53.8145,-125.939,-228.209,-1000.35,-1000.35,-1000.35:118:PASS:2.10741:0.120028	./.:2:-69.7425,-16.6672,0,-19.741,-75.8901,-168.447,-297.413,-1000.53,-1000.53,-1000.53:166:PASS:1.95779:0.109218
24	33720331	CNV00000431	N	<CNV>	0	LowQual	IMPRECISE;SVTYPE=CNV;SVMETHOD=EMBL.DELLYv1.2.6;END=62316188;CIPOS=-1000,1000;CIEND=1064,1064;MP=0.837067	GT:CN:CNL:GQ:FT:RDCN:RDSD	./.:2:-1001.2,-1001.2,0,-1001.2,-1001.2,-1001.2,-1001.2,-1001.2,-1001.2,-1001.2:10012:PASS:2.00113:0.025	./.:2:-1001.19,-1001.19,0,-1001.19,-1001.19,-1001.19,-1001.19,-1001.19,-1001.19,-1001.19:10012:PASS:1.99352:0.025
25	6558	CNV00000432	N	<CNV>	0	LowQual	IMPRECISE;SVTYPE=CNV;SVMETHOD=EMBL.DELLYv1.2.6;END=18544773;CIPOS=-6556,-6556;CIEND=-303,2055;MP=0.853119	GT:CN:CNL:GQ:FT:RDCN:RDSD	./.:2:-1000.97,-133.776,0,-127.726,-1000.97,-1000.97,-1000.97,-1000.97,-1000.97,-1000.97:1278:PASS:2.01157:0.0407525	./.:2:-266.405,-64.6528,0,-72.447,-281.994,-1000.8,-1000.8,-1000.8,-1000.8,-1000.8:647:PASS:1.97157:0.0562826
25	18546134	CNV00000433	N	<CNV>	17	PASS	IMPRECISE;SVTYPE=CNV;SVMETHOD=EMBL.DELLYv1.2.6;END=18563974;CIPOS=-1662,696;CIEND=-499,501;MP=0.851642	GT:CN:CNL:GQ:FT:RDCN:RDSD	./.:3:-14.8266,-6.71856,-1.77635,0,-1.38951,-5.94488,-13.6661,-24.5532,-38.6061,-55.8249:14:LowQual:3.0611:0.370379	./.:3:-19.2743,-8.07638,-1.6516,0,-3.12158,-11.0163,-23.6843,-41.1254,-63.3397,-90.3272:17:PASS:2.84602:0.301639
25	18563977	CNV00000434	N	<CNV>	0	LowQual	IMPRECISE;SVTYPE=CNV;SVMETHOD=EMBL.DELLYv1.2.6;END=42347162;CIPOS=-500,500;CIEND=3272,3272;MP=0.861342	GT:CN:CNL:GQ:FT:RDCN:RDSD	./.:2:-1001.2,-1001.2,0,-1001.2,-1001.2,-1001.2,-1001.2,-1001.2,-1001.2,-1001.2:10012:PASS:1.99762:0.025	./.:2:-1000.88,-1000.88,0,-1000.88,-1000.88,-1000.88,-1000.88,-1000.88,-1000.88,-1000.88:10009:PASS:1.96962:0.025
26	4285	CNV00000435	N	<CNV>	0	LowQual	IMPRECISE;SVTYPE=CNV;SVMETHOD=EMBL.DELLYv1.2.6;END=1941933;CIPOS=-4283,-4283;CIEND=-499,501;MP=0.657239	GT:CN:CNL:GQ:FT:RDCN:RDSD	./.:2:-1001.02,-149.071,0,-147.387,-1001.02,-1001.02,-1001.02,-1001.02,-1001.02,-1001.02:1474:PASS:2.00284:0.0382746	./.:2:-1001.11,-286.429,0,-302.601,-1001.11,-1001.11,-1001.11,-1001.11,-1001.11,-1001.11:2864:PASS:1.98627:0.0271534
26	1941936	CNV00000436	N	<CNV>	295	PASS	IMPRECISE;SVTYPE=CNV;SVMETHOD=EMBL.DELLYv1.2.6;END=1965751;CIPOS=-500,500;CIEND=-675,1828;MP=0.805097	GT:CN:CNL:GQ:FT:RDCN:RDSD	./.:1:-28.8449,0,-29.4448,-117.179,-263.204,-1000.66,-1000.66,-1000.66,-1000.66,-1000.66:289:PASS:0.994854:0.086317	./.:1:-21.2347,0,-28.8667,-107.835,-236.904,-1000.49,-1000.49,-1000.49,-1000.49,-1000.49:212:PASS:0.923834:0.0931038
26	1967253	CNV00000437	N	<CNV>	0	LowQual	IMPRECISE;SVTYPE=CNV;SVMETHOD=EMBL.DELLYv1.2.6;END=51987952;CIPOS=-2175,328;CIEND=4352,4352;MP=0.793752	GT:CN:CNL:GQ:FT:RDCN:RDSD	./.:2:-1001.2,-1001.2,0,-1001.2,-1001.2,-1001.2,-1001.2,-1001.2,-1001.2,-1001.2:10012:PASS:2.00318:0.025	./.:2:-1001.19,-1001.19,0,-1001.19,-1001.19,-1001.19,-1001.19,-1001.19,-1001.19,-1001.19:10012:PASS:1.9939:0.025
27	444	CNV00000438	N	<CNV>	0	LowQual	IMPRECISE;SVTYPE=CNV;SVMETHOD=EMBL.DELLYv1.2.6;END=4859503;CIPOS=-442,-442;CIEND=-295,1132;MP=0.782311	GT:CN:CNL:GQ:FT:RDCN:RDSD	./.:2:-1001.2,-1001.2,0,-1001.2,-1001.2,-1001.2,-1001.2,-1001.2,-1001.2,-1001.2:10012:PASS:1.99633:0.025	./.:2:-1001.2,-1001.2,0,-1001.2,-1001.2,-1001.2,-1001.2,-1001.2,-1001.2,-1001.2:10012:PASS:1.99546:0.025
27	4859933	CNV00000439	N	<CNV>	0	LowQual	IMPRECISE;SVTYPE=CNV;SVMETHOD=EMBL.DELLYv1.2.6;END=6300530;CIPOS=-723,704;CIEND=-1667,2456;MP=0.727762	GT:CN:CNL:GQ:FT:RDCN:RDSD	./.:3:-0.224842,-0.099413,-0.0244659,0,-0.0260155,-0.102512,-0.22949,-0.40695,-0.634891,-0.913313:0:LowQual:2.98465:2.9331	./.:3:-0.272354,-0.11208,-0.0212952,0,-0.0481942,-0.165878,-0.353051,-0.609713,-0.935865,-1.33151:0:LowQual:2.80645:2.49996
27	6302260	CNV00000440	N	<CNV>	21	PASS	IMPRECISE;SVTYPE=CNV;SVMETHOD=EMBL.DELLYv1.2.6;END=6425030;CIPOS=-3395,728;CIEND=-482,9657;MP=0.209918	GT:CN:CNL:GQ:FT:RDCN:RDSD	./.:4:-7.77003,-4.4741,-2.08045,-0.589085,0,-0.313196,-1.52867,-3.64643,-6.66647,-10.5888:3:LowQual:4.15288:0.693779	./.:4:-7.87336,-4.50518,-2.07022,-0.568496,0,-0.364735,-1.6627,-3.8939,-7.05832,-11.156:4:LowQual:4.10917:0.682178
27	6430427	CNV00000441	N	<CNV>	0	LowQual	IMPRECISE;SVTYPE=CNV;SVMETHOD=EMBL.DELLYv1.2.6;END=7138266;CIPOS=-5877,4262;CIEND=-656,658;MP=0.0704381	GT:CN:CNL:GQ:FT:RDCN:RDSD	./.:2:-0.595715,-0.100188,0,-0.29515,-0.985639,-2.07147,-3.55263,-5.42914,-7.70098,-10.3682:1:LowQual:1.75342:1.04811	./.:2:-0.582109,-0.0714018,0,-0.367903,-1.17511,-2.42163,-4.10745,-6.23257,-8.797,-11.8007:1:LowQual:1.66253:0.994281
27	7138269	CNV00000442	N	<CNV>	215	PASS	IMPRECISE;SVTYPE=CNV;SVMETHOD=EMBL.DELLYv1.2.6;END=7247105;CIPOS=-657,657;CIEND=-3989,16445;MP=0.232649	GT:CN:CNL:GQ:FT:RDCN:RDSD	./.:4:-92.2756,-50.6635,-21.4136,-4.52572,0,-7.8364,-28.0349,-60.5956,-105.518,-162.803:45:PASS:3.8661:0.187433	./.:4:-49.0243,-25.6773,-9.72428,-1.16517,0,-6.22876,-19.8515,-40.8681,-69.2786,-105.083:12:LowQual:3.65758:0.242356
27	7262715	CNV00000443	N	<CNV>	0	LowQual	IMPRECISE;SVTYPE=CNV;SVMETHOD=EMBL.DELLYv1.2.6;END=10042379;CIPOS=-19597,837;CIEND=-238,3162;MP=0.756772	GT:CN:CNL:GQ:FT:RDCN:RDSD	./.:2:-1001.18,-1001.18,0,-1001.18,-1001.18,-1001.18,-1001.18,-1001.18,-1001.18,-1001.18:10012:PASS:1.99454:0.0257096	./.:2:-1001.15,-1001.15,0,-1001.15,-1001.15,-1001.15,-1001.15,-1001.15,-1001.15,-1001.15:10012:PASS:2.01229:0.025
27	10044782	CNV00000444	N	<CNV>	86	PASS	IMPRECISE;SVTYPE=CNV;SVMETHOD=EMBL.DELLYv1.2.6;END=10060966;CIPOS=-2639,761;CIEND=-717,732;MP=0.832695	GT:CN:CNL:GQ:FT:RDCN:RDSD	./.:1:-8.81277,0,-8.61393,-34.6546,-78.1219,-139.016,-217.337,-313.084,-1000.4,-1000.4:86:PASS:1.0057:0.157865	./.:1:-7.83258,0,-7.09574,-29.1198,-66.0722,-117.953,-184.762,-266.499,-1000.36,-1000.36:71:PASS:1.02468:0.170564
27	10061418	CNV00000445	N	<CNV>	0	LowQual	IMPRECISE;SVTYPE=CNV;SVMETHOD=EMBL.DELLYv1.2.6;END=34434108;CIPOS=-1167,282;CIEND=-795,3000;MP=0.822276	GT:CN:CNL:GQ:FT:RDCN:RDSD	./.:2:-1001.2,-1001.2,0,-1001.2,-1001.2,-1001.2,-1001.2,-1001.2,-1001.2,-1001.2:10012:PASS:2.00427:0.025	./.:2:-1001.2,-1001.2,0,-1001.2,-1001.2,-1001.2,-1001.2,-1001.2,-1001.2,-1001.2:10012:PASS:1.99699:0.025
27	34436906	CNV00000446	N	<CNV>	787	PASS	IMPRECISE;SVTYPE=CNV;SVMETHOD=EMBL.DELLYv1.2.6;END=34583899;CIPOS=-3591,204;CIEND=-499,501;MP=0.603442	GT:CN:CNL:GQ:FT:RDCN:RDSD	./.:1:-77.8514,0,-78.6718,-313.867,-1000.88,-1000.88,-1000.88,-1000.88,-1000.88,-1000.88:779:PASS:0.997379:0.0526748	./.:1:-165.282,0,-158.713,-1001.02,-1001.02,-1001.02,-1001.02,-1001.02,-1001.02,-1001.02:1587:PASS:1.01014:0.036612
27	34583902	CNV00000447	N	<CNV>	1	LowQual	IMPRECISE;SVTYPE=CNV;SVMETHOD=EMBL.DELLYv1.2.6;END=34982564;CIPOS=-500,500;CIEND=-607,9279;MP=0.712648	GT:CN:CNL:GQ:FT:RDCN:RDSD	./.:2:-282.38,-71.5729,0,-67.6617,-274.558,-1000.84,-1000.84,-1000.84,-1000.84,-1000.84:676:PASS:2.01405:0.0558494	./.:2:-1000.96,-115.372,0,-116.567,-1000.96,-1000.96,-1000.96,-1000.96,-1000.96,-1000.96:1154:PASS:1.99742:0.0432719
27	34991453	CNV00000448	N	<CNV>	195	PASS	IMPRECISE;SVTYPE=CNV;SVMETHOD=EMBL.DELLYv1.2.6;END=35010817;CIPOS=-9494,392;CIEND=-695,3154;MP=0.727409	GT:CN:CNL:GQ:FT:RDCN:RDSD	./.:0:0,-4.50698,-19.4433,-44.8089,-80.6039,-126.828,-183.482,-250.565,-1000.27,-1000.27:45:PASS:0.0678556:0.204063	./.:0:0,-4.73836,-20.3848,-46.9392,-84.4017,-132.772,-192.051,-262.237,-1000.28,-1000.28:48:PASS:0.0656092:0.199535
[truncated: 28 more rows]

## Sheet: Table S10
Table S10. Summary of long read sequencing results of transgenic cattle
[truncated: 3 more rows]

[truncated: 3 more sheets: Table S11, Table S12, Table S13]
